# Supplementary material for: Comparative Transcriptome Analysis between a Resistant and a Susceptible Wild Tomato Accession in Response to Phytophthora parasitica
Source: Int J Mol Sci. 2018 Nov 23;19(12):3735. doi: 10.3390/ijms19123735 (PMC6320849; doi:10.3390/ijms19123735)
Supplement: Supplementary file 1 [file ijms-19-03735-s001.zip]

Archive with 5 entries (4 files):
- ijms-391324-supplementary-proofdone/
- ijms-391324-supplementary-proofdone/.DS_Store
- ijms-391324-supplementary-proofdone/Afzaletal_Figures_Tomato_ReferenceMapping_figures.pdf
- ijms-391324-supplementary-proofdone/Supplementry Table 3.xlsx
- ijms-391324-supplementary-proofdone/Supplementry Table 4.xlsx
