# Supplementary material for: Comparative Transcriptome Analysis between a Resistant and a Susceptible Wild Tomato Accession in Response to Phytophthora parasitica
Source: Int J Mol Sci. 2018 Nov 23;19(12):3735. doi: 10.3390/ijms19123735 (PMC6320849; doi:10.3390/ijms19123735)
Supplement: Supplementary file 1 [file ijms-19-03735-s001.zip › ijms-391324-supplementary-proofdone/Supplementry Table 3.xlsx]

## Sheet: R24hpi_Infected vs. Control
Differentially Expressed DETs (log2FC=|2| and padj <= 0.005									Functional Annotation
Name		Chromosome	Region	Max group mean	Log₂ fold change	Fold change	P-value	FDR p-value	Arabi-defline	Arabi-symbol	Best-hit-arabi-name	GO	KO	ec	KOG	Panther	Pfam
Solyc01g005000.2	Solyc01g005000.2.1	1	12963..15149	10.9275	-5.43904	-43.3824	0	0	glutamate decarboxylase 4	GAD4	AT2G02010.1	GO:0030170,GO:0019752,GO:0016831	K01580	4.1.1.15	0	PTHR11999,PTHR11999:SF113	PF00282
Solyc01g005120.2	Solyc01g005120.2.1	1	complement(104191..107414)	20.0864	-2.94899	-7.72209	0	0	xyloglucan endotransglucosylase/hydrolase 28	ATXTH28,EXGT-A2,XTH28,XTR2	AT1G14720.1	GO:0048046,GO:0016762,GO:0006073,GO:0005618,GO:0005975,GO:0004553	K08235	2.4.1.207	0	PTHR31062,PTHR31062:SF44	PF06955,PF00722
Solyc01g005160.2	Solyc01g005160.2.1	1	137781..139489	2.60744	-3.05371	-8.30347	2.82102e-09	2.18418e-08	ARM repeat superfamily protein	0	AT5G37490.1	GO:0016567,GO:0004842	0	6.3.2.19	0	PTHR22849,PTHR22849:SF43	PF04564
Solyc01g005400.2	Solyc01g005400.2.1	1	280019..283591	19.4185	2.68537	6.43244	1.03251e-14	1.17607e-13	Caleosin-related family protein	0	AT1G70670.1	0	K17991	1.11.2.3	0	PTHR31495,PTHR31495:SF1	PF05042
Solyc01g005410.2	Solyc01g005410.2.1	1	286564..290172	18.5706	-2.61538	-6.12783	0	0	Caleosin-related family protein	0	AT1G70680.1	0	K17991	1.11.2.3	0	PTHR31495,PTHR31495:SF1	PF05042
Solyc01g005420.2	Solyc01g005420.2.1	1	complement(293530..294356)	296.131	-3.26701	-9.62649	0	0	Calcium-dependent lipid-binding (CaLB domain) family protein	0	AT4G15740.1	GO:0005515	0	6.3.2.19	0	PTHR32246,PTHR32246:SF22	PF00168
Solyc01g005470.2	Solyc01g005470.2.1	1	complement(322628..324932)	261.685	4.05894	16.6672	0	0	PLANT CADMIUM RESISTANCE 2	PCR2	AT1G14870.1	0	0	0	0	PTHR15907,PTHR15907:SF43	PF04749
Solyc01g005520.2	Solyc01g005520.2.1	1	349916..352687	115.237	-3.9813	-15.7939	0	0	protein containing PDZ domain, a K-box domain, and a TPR region	ZKT	AT1G55480.1	0	0	0	0	PTHR17130,PTHR17130:SF24	0
Solyc01g005590.2	Solyc01g005590.2.1	1	416854..417271	43.6521	-3.07456	-8.4243	0	0	0	0	0	0	0	0	0	PTHR34114	0
Solyc01g005710.2	Solyc01g005710.2.1	1	486461..487064	9.19295	-4.65152	-25.1331	4.91115e-10	4.04669e-09	receptor like protein 35	AtRLP35,RLP35	AT3G11080.1	0	0	0	0	PTHR27004,PTHR27004:SF46	PF08263
Solyc01g005720.2	Solyc01g005720.2.1	1	487207..489476	10.3392	-3.2388	-9.44007	0	0	receptor like protein 32	AtRLP32,RLP32	AT3G05650.1	GO:0005515	0	0	KOG0472	PTHR27004,PTHR27004:SF46	PF00560,PF13855
Solyc01g005730.2	Solyc01g005730.2.1	1	490648..493499	84.4937	-2.49734	-5.64643	0	0	receptor like protein 32	AtRLP32,RLP32	AT3G05650.1	GO:0005515	0	0	KOG0472	PTHR27004,PTHR27004:SF46	PF08263,PF13855
Solyc01g005760.2	Solyc01g005760.2.1	1	496465..499371	57.1887	-2.10283	-4.29552	0	0	receptor like protein 32	AtRLP32,RLP32	AT3G05650.1	GO:0005515	0	0	KOG0472	PTHR27004,PTHR27004:SF46	PF08263,PF00560,PF13855
Solyc01g005780.1	Solyc01g005780.1.1	1	501810..504116	1.18833	-2.8615	-7.26769	1.92021e-05	0.000101898	receptor like protein 43	AtRLP43,RLP43	AT3G28890.2	GO:0005515	0	0	KOG0472	PTHR27004,PTHR27004:SF46	PF08263,PF00560,PF13855
Solyc01g005870.1	Solyc01g005870.1.1	1	complement(582018..584457)	16.9027	-2.05908	-4.16721	0	0	receptor like protein 32	AtRLP32,RLP32	AT3G05650.1	GO:0005515	0	0	KOG0472	PTHR27004,PTHR27004:SF46	PF08263,PF00560,PF13855
Solyc01g005990.2	Solyc01g005990.2.1	1	complement(653649..655542)	35.1463	-2.30374	-4.93735	0	0	Bifunctional inhibitor/lipid-transfer protein/seed storage 2S albumin superfamily protein	0	AT2G44300.1	0	0	0	0	PTHR33044,PTHR33044:SF28	PF14368
Solyc01g006090.2	Solyc01g006090.2.1	1	754311..755769	6.41708	3.04786	8.26986	5.75037e-11	5.10561e-10	rRNA processing protein-related	0	AT3G22660.1	0	K14823	0	KOG3080	PTHR13028,PTHR13028:SF0	PF05890
Solyc01g006330.2	Solyc01g006330.2.1	1	909572..913930	31.1872	-4.52469	-23.0179	0	0	Plastid-lipid associated protein PAP / fibrillin family protein	0	AT1G51110.1	0	0	0	0	PTHR31906,PTHR31906:SF11	PF04755
Solyc01g006520.2	Solyc01g006520.2.1	1	1099482..1102806	22.1069	-3.82681	-14.1901	0	0	receptor-like protein kinase 1	RLK1	AT5G60900.1	GO:0048544,GO:0006468,GO:0005524,GO:0004672	0	2.7.11.1	KOG1187	PTHR27002,PTHR27002:SF64	PF00954,PF01453,PF00069
Solyc01g006540.2	Solyc01g006540.2.1	1	1113718..1123928	58.982	-9.69423	-828.428	0	0	lipoxygenase 2	ATLOX2,LOX2	AT3G45140.1	GO:0005515,GO:0055114,GO:0046872,GO:0016702	K00454	1.13.11.12	0	PTHR11771,PTHR11771:SF42	PF01477,PF00305
Solyc01g006550.2	Solyc01g006550.2.1	1	complement(1124417..1127114)	19.8812	-2.5123	-5.70531	0	0	receptor like protein 32	AtRLP32,RLP32	AT3G05650.1	GO:0005515	0	0	KOG0472	PTHR27004,PTHR27004:SF46	PF08263,PF13855
Solyc01g006560.2	Solyc01g006560.2.1	1	complement(1128815..1139705)	355.719	-2.81891	-7.0563	0	0	lipoxygenase 2	ATLOX2,LOX2	AT3G45140.1	GO:0005515,GO:0055114,GO:0046872,GO:0016702	K00454	1.13.11.12	0	PTHR11771,PTHR11771:SF42	PF01477,PF00305
Solyc01g006670.2	Solyc01g006670.2.1	1	complement(1258330..1259991)	15.2498	2.51121	5.70097	0	0	UDP-Glycosyltransferase superfamily protein	0	AT5G12890.1	GO:0016758,GO:0008152	0	0	0	PTHR11926,PTHR11926:SF392	PF00201
Solyc01g006680.2	Solyc01g006680.2.1	1	complement(1260327..1264553)	37.6108	3.19803	9.17702	0	0	2-oxoglutarate (2OG) and Fe(II)-dependent oxygenase superfamily protein	0	AT3G20810.1	0	K10277	1.14.11.27	KOG2132	PTHR12461,PTHR12461:SF38	PF08007
Solyc01g006780.2	Solyc01g006780.2.1	1	complement(1359806..1360424)	5.74375	-2.36123	-5.13808	4.0595e-06	2.31724e-05	0	0	0	0	0	0	0	0	0
Solyc01g006820.2	Solyc01g006820.2.1	1	complement(1390734..1391501)	46.5431	-2.16066	-4.47121	0	0	0	0	0	0	0	0	0	0	0
Solyc01g006890.2	Solyc01g006890.2.1	1	1466483..1471428	9.38989	-3.5227	-11.4931	0	0	0	0	AT3G11760.1	0	0	0	0	PTHR31182,PTHR31182:SF2	PF10358
Solyc01g007000.2	Solyc01g007000.2.1	1	1567768..1569141	19.1061	-5.45805	-43.958	0	0	plant U-box 23	PUB23	AT2G35930.1	GO:0016567,GO:0004842	0	6.3.2.19	0	PTHR22849,PTHR22849:SF48	PF04564
Solyc01g007010.2	Solyc01g007010.2.1	1	1571358..1572717	74.3721	-4.71479	-26.26	0	0	plant U-box 23	PUB23	AT2G35930.1	GO:0016567,GO:0004842	0	6.3.2.19	0	PTHR22849,PTHR22849:SF48	PF04564
Solyc01g007020.2	Solyc01g007020.2.1	1	complement(1576697..1578207)	17.3136	-3.77547	-13.694	0	0	plant U-box 23	PUB23	AT2G35930.1	GO:0016567,GO:0004842	0	6.3.2.19	0	PTHR22849,PTHR22849:SF48	PF04564
Solyc01g007030.2	Solyc01g007030.2.1	1	complement(1583240..1584704)	64.9893	-5.80977	-56.0938	0	0	plant U-box 23	PUB23	AT2G35930.1	0	0	6.3.2.19	0	PTHR22849,PTHR22849:SF48	0
Solyc01g007040.2	Solyc01g007040.2.1	1	complement(1583708..1584768)	64.102	-5.15763	-35.6944	0	0	plant U-box 22	PUB22	AT3G52450.1	GO:0016567,GO:0004842	0	6.3.2.19	0	PTHR22849,PTHR22849:SF48	PF04564
Solyc01g007980.2	Solyc01g007980.2.1	1	2161571..2164368	48.7013	-2.01192	-4.0332	0	0	cysteine-rich RLK (RECEPTOR-like protein kinase) 2	CRK2	AT1G70520.1	GO:0006468,GO:0004672	0	2.7.11.1	KOG1187	PTHR27002,PTHR27002:SF70	PF01657,PF07714
Solyc01g008220.2	Solyc01g008220.2.1	1	complement(2351732..2354922)	4.83711	-2.44176	-5.43303	3.56656e-05	0.000183959	0	0	AT5G11680.1	0	0	0	0	PTHR31606	0
Solyc01g008250.2	Solyc01g008250.2.1	1	complement(2375077..2377870)	53.6236	-2.21419	-4.64021	0	0	thioredoxin X	ATHX,ATX,THX	AT1G50320.1	GO:0045454,GO:0015035,GO:0006662	0	1.8.1.8	KOG0910	PTHR10438,PTHR10438:SF270	PF13899
Solyc01g008790.2	Solyc01g008790.2.1	1	2826378..2831040	5.77106	-2.65186	-6.28476	5.62883e-14	6.13707e-13	non-specific phospholipase C2	NPC2	AT2G26870.1	GO:0016788	K01114	3.1.4.3	0	PTHR31956,PTHR31956:SF10	PF04185
Solyc01g008850.2	Solyc01g008850.2.1	1	2877780..2883889	347.326	-2.03803	-4.10685	0	0	CBL-interacting protein kinase 3	CIPK3,SnRK3.17	AT2G26980.4	GO:0007165	0	2.7.11.1	KOG0583	PTHR24343,PTHR24343:SF189	PF14531,PF03822
Solyc01g008920.2	Solyc01g008920.2.1	1	2941572..2947566	95.2307	-4.58133	-23.9396	0	0	NAD(P)-binding Rossmann-fold superfamily protein	0	AT4G31530.1	0	0	0	0	PTHR10366,PTHR10366:SF384	PF13460
Solyc01g008930.2	Solyc01g008930.2.1	1	complement(2948574..2955890)	16.9933	-3.59246	-12.0626	0	0	phytochromobilin:ferredoxin oxidoreductase, chloroplast / phytochromobilin synthase (HY2)	ATHY2,GUN3,HY2	AT3G09150.2	GO:0055114,GO:0050897,GO:0016636,GO:0010024	K08101	1.3.7.4	0	PTHR34557,PTHR34557:SF1	PF05996
Solyc01g009080.2	Solyc01g009080.2.1	1	3091052..3093978	19.6545	-3.58114	-11.9683	0	0	SMAD/FHA domain-containing protein	0	AT2G21530.1	GO:0005515	0	1.14.13.90	0	PTHR23308,PTHR23308:SF29	PF00498
Solyc01g009340.2	Solyc01g009340.2.1	1	3537686..3541807	2.01012	2.94982	7.72653	2.6847e-05	0.000140264	IQ-domain 18	IQD18	AT1G01110.2	0	0	0	0	PTHR32295,PTHR32295:SF21	PF13178
Solyc01g009430.2	Solyc01g009430.2.1	1	complement(3634636..3636306)	324.615	2.55615	5.88134	0	0	0	0	AT2G27830.1	0	0	0	0	PTHR33270,PTHR33270:SF3	0
Solyc01g009670.2	Solyc01g009670.2.1	1	complement(3907694..3914001)	4.40711	-3.62875	-12.3698	1.06581e-13	1.1443e-12	Polynucleotide adenylyltransferase family protein	0	AT5G23690.1	GO:0016779,GO:0006396,GO:0003723	0	2.7.7.19	KOG2159	PTHR13734,PTHR13734:SF47	PF12627,PF01743
Solyc01g009680.2	Solyc01g009680.2.1	1	3967794..3971463	39.724	-3.02642	-8.14786	0	0	lipoxygenase 2	ATLOX2,LOX2	AT3G45140.1	GO:0055114,GO:0046872,GO:0016702	K00454	1.13.11.12	0	PTHR11771,PTHR11771:SF42	PF00305
Solyc01g009690.1	Solyc01g009690.1.1	1	3972616..3975213	11.1445	-2.76678	-6.80588	0	0	receptor like protein 32	AtRLP32,RLP32	AT3G05650.1	GO:0005515	0	0	KOG0472	PTHR27004,PTHR27004:SF46	PF08263,PF00560,PF13855
Solyc01g009700.1	Solyc01g009700.1.1	1	3979009..3981300	8.0697	-3.69575	-12.9578	0	0	receptor like protein 43	AtRLP43,RLP43	AT3G28890.1	GO:0005515	0	0	KOG0472	PTHR27004,PTHR27004:SF46	PF08263,PF13855
Solyc01g009760.2	Solyc01g009760.2.1	1	4138755..4141165	10.2985	-3.13349	-8.77554	2.88658e-14	3.20386e-13	GRAM domain family protein	0	AT5G13200.1	0	0	0	0	PTHR31969,PTHR31969:SF3	PF02893
Solyc01g009810.2	Solyc01g009810.2.1	1	4251976..4255077	12.2258	2.13092	4.37996	5.81781e-09	4.37531e-08	somatic embryogenesis receptor-like kinase 2	ATSERK2,SERK2	AT1G34210.1	GO:0005515	0	2.7.11.1	0	PTHR27001,PTHR27001:SF224	PF13855,PF08263
Solyc01g009970.2	Solyc01g009970.2.1	1	complement(4572832..4576793)	15.5042	-2.13592	-4.39518	0	0	catalytics;hydrolases	0	AT2G35450.1	GO:0016787	0	3.1.1.92	0	PTHR21240,PTHR21240:SF1	PF04909
Solyc01g010040.2	Solyc01g010040.2.1	1	4683471..4687150	1.58943	2.54846	5.8501	8.50817e-05	0.000416475	conserved peptide upstream open reading frame 9	CPuORF9	AT3G02468.1	0	0	0	0	PTHR35727,PTHR35727:SF1	PF08132
Solyc01g010050.2	Solyc01g010050.2.1	1	4683610..4687162	204.149	2.38345	5.21782	0	0	Adenosylmethionine decarboxylase family protein	0	AT3G25570.1	GO:0008295,GO:0006597,GO:0004014	K01611	4.1.1.50	KOG0788	PTHR11570,PTHR11570:SF4	PF01536
Solyc01g010080.2	Solyc01g010080.2.1	1	4800229..4810748	1.65739	2.75971	6.77258	2.40531e-06	1.40564e-05	potassium channel in Arabidopsis thaliana 3	ATKC1,AtLKT1,KAT3,KC1	AT4G32650.3	0	0	0	KOG0498	PTHR10217,PTHR10217:SF537	PF07885,PF00027,PF11834
Solyc01g010180.2	Solyc01g010180.2.1	1	4975293..4976465	123.67	-4.35815	-20.5085	0	0	0	0	0	0	0	0	0	0	0
Solyc01g010310.2	Solyc01g010310.2.1	1	complement(5134694..5138389)	10.9812	-2.06758	-4.19183	3.445e-09	2.64285e-08	plasmodesmata callose-binding protein 3	PDCB3	AT1G18650.1	0	0	0	0	PTHR32227,PTHR32227:SF113	PF07983
Solyc01g010770.2	Solyc01g010770.2.1	1	complement(5825560..5828696)	110.893	4.01141	16.127	0	0	SPFH/Band 7/PHB domain-containing membrane-associated protein family	ATHIR1,HIR1	AT5G62740.1	GO:0016020	0	0	KOG2620	PTHR10264,PTHR10264:SF93	PF01145
Solyc01g014120.2	Solyc01g014120.2.1	1	complement(11643649..11646290)	9.9782	-2.05211	-4.14712	4.61853e-14	5.06066e-13	0	0	AT5G12900.1	0	0	0	0	PTHR31029,PTHR31029:SF6	0
Solyc01g014280.2	Solyc01g014280.2.1	1	11968470..11970291	7.34675	6.06034	66.7333	1.13531e-09	9.0926e-09	0	0	0	0	0	0	0	0	0
Solyc01g014380.2	Solyc01g014380.2.1	1	complement(12706568..12708960)	2.05789	-3.65249	-12.575	4.75656e-06	2.6937e-05	0	0	AT5G12900.1	0	0	0	0	PTHR31029,PTHR31029:SF6	0
Solyc01g016370.1	Solyc01g016370.1.1	1	complement(19078060..19080220)	1.32192	-2.52494	-5.75548	0.000108993	0.000526267	receptor like protein 32	AtRLP32,RLP32	AT3G05650.1	GO:0005515	0	0	KOG0472	PTHR27004,PTHR27004:SF46	PF08263,PF00560,PF13855
Solyc01g044240.2	Solyc01g044240.2.1	1	42525794..42530595	26.2738	4.08145	16.9293	0	0	0	0	0	0	0	0	0	0	0
Solyc01g056310.2	Solyc01g056310.2.1	1	53293891..53295912	1.93804	-5.08274	-33.8888	1.69859e-06	1.01302e-05	SKU5 similar 12	sks12	AT1G55570.1	GO:0055114,GO:0016491,GO:0005507	K00423	1.10.3.3	0	PTHR11709,PTHR11709:SF27	PF07731,PF00394,PF07732
Solyc01g056850.2	Solyc01g056850.2.1	1	complement(56988086..56994635)	30.9521	3.34363	10.1516	0	0	CTP synthase family protein	0	AT1G30820.1	GO:0016787,GO:0006541,GO:0006221,GO:0003883	K01937	6.3.4.2	0	PTHR11550,PTHR11550:SF9	PF07722,PF06418
Solyc01g057000.2	Solyc01g057000.2.1	1	57898185..57900586	25.8978	5.8352	57.0915	0	0	Adenine nucleotide alpha hydrolases-like superfamily protein	0	AT3G11930.2	GO:0006950	0	0	0	PTHR31964,PTHR31964:SF15	PF00582
Solyc01g057200.2	Solyc01g057200.2.1	1	complement(59704955..59707031)	19.849	-2.2684	-4.81789	0	0	Tetratricopeptide repeat (TPR)-like superfamily protein	EMB2750	AT3G06430.1	0	0	0	0	PTHR24015,PTHR24015:SF301	PF01535,PF13041
Solyc01g057260.2	Solyc01g057260.2.1	1	60250400..60253177	3.5565	4.14299	17.6671	1.63467e-09	1.29327e-08	Plant protein of unknown function (DUF247)	0	AT3G50140.1	0	0	0	0	PTHR31549	PF03140
Solyc01g057680.2	Solyc01g057680.2.1	1	63463713..63470954	12.2745	4.5711	23.7706	9.65638e-10	7.77621e-09	Leucine-rich repeat receptor-like protein kinase family protein	0	AT4G08850.1	0	0	0	0	PTHR27004,PTHR27004:SF4	PF08263
Solyc01g057770.2	Solyc01g057770.2.1	1	63675901..63679682	73.7442	-4.08221	-16.9382	0	0	HCO3- transporter family	0	AT3G62270.1	GO:0016021,GO:0006820,GO:0016020,GO:0005452	0	0	0	PTHR11453,PTHR11453:SF44	PF00955
Solyc01g058250.1	Solyc01g058250.1.1	1	65853391..65854603	3.4409	4.28711	19.5232	1.28658e-06	7.77587e-06	gibberellin 3-oxidase 1	ATGA3OX1,GA3OX1,GA4	AT1G15550.1	GO:0055114,GO:0016491	K04124	0	KOG0143	PTHR10209,PTHR10209:SF197	PF14226,PF03171
Solyc01g058720.2	Solyc01g058720.2.1	1	complement(67921255..67922085)	201.168	-3.50099	-11.3215	0	0	Ca2+-binding protein 1	ATCP1,CP1	AT5G49480.1	GO:0005509	0	0	KOG0027	PTHR10891,PTHR10891:SF629	PF13499,PF13202
Solyc01g060020.2	Solyc01g060020.2.1	1	complement(69323781..69325872)	835.415	6.73293	106.369	0	0	Glycosyl hydrolase superfamily protein	0	AT4G16260.1	GO:0005975,GO:0004553	0	3.2.1.39	0	PTHR32227,PTHR32227:SF114	PF00332
Solyc01g065510.2	Solyc01g065510.2.1	1	complement(71780098..71781039)	8.39317	-2.88645	-7.39449	6.73139e-11	5.94063e-10	0	0	0	0	0	0	0	0	0
Solyc01g065530.2	Solyc01g065530.2.1	1	71809220..71812338	113.53	-4.93584	-30.608	0	0	COBRA-like protein-7 precursor	ATSEB1,COBL7,SEB1	AT4G16120.1	GO:0031225,GO:0016049,GO:0010215	0	0	0	PTHR31052,PTHR31052:SF3	PF04833
Solyc01g066430.2	Solyc01g066430.2.1	1	complement(74324215..74325516)	290.829	-2.1852	-4.54791	0	0	TOXICOS EN LEVADURA 2	ATL2,TL2	AT3G16720.1	GO:0008270,GO:0005515	0	0	KOG4172	PTHR14155,PTHR14155:SF99	PF13639
Solyc01g066520.2	Solyc01g066520.2.1	1	complement(74528375..74534701)	63.6479	2.16522	4.48534	0	0	2-oxoacid dehydrogenases acyltransferase family protein	BCE2,DIN3,LTA1	AT3G06850.1	GO:0016746,GO:0008152	K09699	2.3.1.168	0	PTHR23151,PTHR23151:SF71	PF02817,PF00364,PF00198
Solyc01g066570.2	Solyc01g066570.2.1	1	74646297..74647327	7.90096	2.62605	6.17332	4.24942e-11	3.80758e-10	Protein of unknown function (DUF581)	0	AT5G49120.1	0	0	0	0	PTHR33059,PTHR33059:SF10	PF04570
Solyc01g066640.2	Solyc01g066640.2.1	1	74836326..74837876	4.19673	3.78136	13.75	3.99821e-11	3.59073e-10	0	0	AT3G06868.1	0	0	0	0	PTHR34460,PTHR34460:SF2	0
Solyc01g066730.2	Solyc01g066730.2.1	1	74894528..74895866	2.85368	-2.0006	-4.00166	6.53885e-06	3.65533e-05	K-box region and MADS-box transcription factor family protein	AGL25,FLC,FLF	AT5G10140.1	GO:0046983,GO:0003677	0	0	0	PTHR11945	PF00319
Solyc01g066760.2	Solyc01g066760.2.1	1	complement(74943122..74943665)	7.32924	3.08144	8.46458	1.47833e-07	9.77702e-07	0	0	0	0	0	0	0	0	0
Solyc01g066860.2	Solyc01g066860.2.1	1	complement(75063078..75063883)	5.65149	2.39063	5.24387	8.52254e-08	5.77106e-07	0	0	AT1G63310.1	0	0	0	0	PTHR33472	0
Solyc01g066870.2	Solyc01g066870.2.1	1	75093303..75095438	20.4491	-2.1618	-4.47471	0	0	Protein phosphatase 2C family protein	0	AT3G16560.1	GO:0003824,GO:0006470,GO:0004722	0	3.1.3.16	0	PTHR13832,PTHR13832:SF309	PF00481
Solyc01g066980.2	Solyc01g066980.2.1	1	complement(75293596..75294227)	13.2258	4.54305	23.3127	5.55334e-13	5.69278e-12	flowering promoting factor 1	ATFPF1,FPF1	AT5G24860.1	0	0	0	0	PTHR33433	0
Solyc01g067120.2	Solyc01g067120.2.1	1	complement(75482598..75485385)	42.6378	-4.72517	-26.4494	0	0	cullin 1	ATCUL1,AXR6,CUL1	AT4G02570.2	GO:0031625,GO:0006511	K03347	0	0	PTHR11932,PTHR11932:SF92	PF00888
Solyc01g067290.2	Solyc01g067290.2.1	1	75714391..75715998	34.0314	-3.48393	-11.1884	0	0	NAD(P)-binding Rossmann-fold superfamily protein	PCB2	AT5G18660.1	0	K19073	1.3.1.75	KOG1203	PTHR14194,PTHR14194:SF36	PF13460
Solyc01g067360.2	Solyc01g067360.2.1	1	complement(75813721..75818158)	11.4143	2.17958	4.53022	3.84915e-10	3.19937e-09	CHY-type/CTCHY-type/RING-type Zinc finger protein	0	AT5G18650.1	GO:0046872,GO:0008270,GO:0016567	K10144	6.3.2.19	KOG1940	PTHR21319,PTHR21319:SF5	PF00097,PF05495,PF14599
Solyc01g067380.2	Solyc01g067380.2.1	1	complement(75842201..75848632)	22.5825	2.39695	5.26689	0	0	alpha/beta-Hydrolases superfamily protein	0	AT5G18630.1	GO:0006629	0	3.1.1.3	KOG4569	PTHR21493,PTHR21493:SF101	PF01764
Solyc01g067460.1	Solyc01g067460.1.1	1	76155675..76155983	17.2505	5.37106	41.3858	7.21985e-08	4.91831e-07	Thioredoxin superfamily protein	0	AT4G15700.1	GO:0045454,GO:0015035,GO:0009055	K03676	1.8.1.9	KOG1752	PTHR10168,PTHR10168:SF115	PF00462
Solyc01g067900.2	Solyc01g067900.2.1	1	76923481..76924353	105.513	-2.8261	-7.09155	0	0	ralf-like 33	RALFL33	AT4G15800.1	0	0	0	0	PTHR33136,PTHR33136:SF13	PF05498
Solyc01g068130.2	Solyc01g068130.2.1	1	complement(77237335..77240898)	12.7742	-2.04408	-4.12411	0	0	0	0	AT2G47010.2	0	0	0	0	PTHR33916,PTHR33916:SF4	0
Solyc01g068190.2	Solyc01g068190.2.1	1	complement(77290190..77293437)	18.0065	-2.18612	-4.55079	2.22045e-16	2.78455e-15	high chlorophyll fluorescence 153	HCF153	AT4G31560.1	0	0	0	0	PTHR37753,PTHR37753:SF1	0
Solyc01g068360.2	Solyc01g068360.2.1	1	77571932..77576464	1.14951	2.66149	6.32687	3.00313e-05	0.000156089	Leucine-rich repeat protein kinase family protein	0	AT3G03770.1	GO:0005515,GO:0006468,GO:0004672	0	2.7.11.1	KOG1187	PTHR27003,PTHR27003:SF88	PF13855,PF07714
Solyc01g068380.2	Solyc01g068380.2.1	1	complement(77582424..77592344)	20.5554	-2.35202	-5.10537	0	0	purple acid phosphatase 27	ATPAP27,PAP27	AT5G50400.1	GO:0016787	0	3.1.4.1	KOG1378	PTHR22953,PTHR22953:SF18	PF14008,PF16656,PF00149
Solyc01g068560.2	Solyc01g068560.2.1	1	complement(77771934..77772748)	84.9597	-3.47295	-11.1035	0	0	0	0	0	0	0	0	0	0	0
Solyc01g073820.2	Solyc01g073820.2.1	1	complement(81172221..81173167)	4.55945	2.87815	7.35206	4.909e-08	3.40079e-07	Cysteine/Histidine-rich C1 domain family protein	0	AT2G44380.1	GO:0055114,GO:0047134	0	0	0	PTHR13871,PTHR13871:SF50	PF07649
Solyc01g073840.1	Solyc01g073840.1.1	1	complement(81182313..81183692)	1.91581	3.45171	10.9413	1.78786e-05	9.518e-05	Cysteine/Histidine-rich C1 domain family protein	0	AT2G44380.1	GO:0055114,GO:0047134	0	0	0	PTHR13871,PTHR13871:SF50	PF03107,PF07649
Solyc01g073860.2	Solyc01g073860.2.1	1	complement(81193425..81194192)	3.72474	5.32382	40.0526	7.82985e-05	0.000385904	Cysteine/Histidine-rich C1 domain family protein	0	AT2G44380.1	GO:0055114,GO:0047134	0	0	0	PTHR13871,PTHR13871:SF46	PF07649
Solyc01g074000.2	Solyc01g074000.2.1	1	complement(81328835..81329477)	4.9754	2.19774	4.58761	9.70652e-05	0.000471979	Histone superfamily protein	0	AT5G10390.1	GO:0003677,GO:0000786	K11253	0	KOG1745	PTHR11426	PF00125
Solyc01g079110.2	Solyc01g079110.2.1	1	78169951..78170571	4.98348	2.41507	5.33344	5.84853e-05	0.000293102	Histone superfamily protein	0	AT5G10390.1	GO:0003677,GO:0000786	K11253	0	KOG1745	PTHR11426	PF00125
Solyc01g079150.2	Solyc01g079150.2.1	1	complement(78237979..78241869)	8.56276	-2.66605	-6.34688	0	0	HCO3- transporter family	0	AT3G62270.1	GO:0016021,GO:0006820,GO:0016020,GO:0005452	0	0	0	PTHR11453,PTHR11453:SF44	PF00955
Solyc01g079170.2	Solyc01g079170.2.1	1	complement(78258537..78261050)	1.29983	-3.58768	-12.0226	7.99125e-05	0.000393308	galactinol synthase 1	AtGolS1,GolS1	AT2G47180.1	GO:0016757	K18819	2.4.1.123	KOG1950	PTHR11183,PTHR11183:SF54	PF01501
Solyc01g079200.2	Solyc01g079200.2.1	1	complement(78282910..78286020)	8.78312	-3.86772	-14.5982	6.66134e-16	8.15295e-15	gibberellin 2-oxidase 6	ATGA2OX4,ATGA2OX6,DTA1,GA2OX6	AT1G02400.1	GO:0055114,GO:0016491	K04125	1.14.11.13	KOG0143	PTHR10209,PTHR10209:SF109	PF14226,PF03171
Solyc01g079350.2	Solyc01g079350.2.1	1	78444583..78447401	64.2863	2.06869	4.19505	0	0	HIT zinc finger ;PAPA-1-like conserved region	0	AT2G47350.1	GO:0031011	K11666	0	KOG2897	PTHR21561,PTHR21561:SF15	PF04438,PF04795
Solyc01g079360.2	Solyc01g079360.2.1	1	complement(78449668..78451333)	58.4952	2.00516	4.01435	0	0	WRKY DNA-binding protein 35	AtWRKY35,MEE24,WRKY35	AT2G34830.1	GO:0043565,GO:0006355,GO:0003700	0	0	0	PTHR31282,PTHR31282:SF28	PF03106
Solyc01g079390.2	Solyc01g079390.2.1	1	78464681..78480193	52.8671	2.10585	4.30452	0	0	SET domain-containing protein	EZA1,SDG10,SWN	AT4G02020.1	GO:0005515	K11430	2.1.1.43	0	PTHR22884,PTHR22884:SF237	PF00856
Solyc01g079470.2	Solyc01g079470.2.1	1	78516456..78517162	922.774	-8.38567	-334.455	0	0	CP12 domain-containing protein 2	CP12,CP12-2	AT3G62410.1	0	0	0	0	PTHR33921,PTHR33921:SF2	PF02672
Solyc01g079620.2	Solyc01g079620.2.1	1	78744794..78748076	6.74806	-2.92232	-7.58065	2.36591e-09	1.84318e-08	myb domain protein 12	ATMYB12,MYB12,PFG1	AT2G47460.1	0	K09422	0	KOG0048	PTHR10641,PTHR10641:SF203	PF00249
Solyc01g079660.2	Solyc01g079660.2.1	1	complement(78784198..78785134)	133.574	-9.50957	-728.897	0	0	0	0	AT5G38700.1	0	0	0	0	PTHR33265,PTHR33265:SF5	PF05553
Solyc01g079710.2	Solyc01g079710.2.1	1	complement(78816252..78824032)	69.6547	2.02228	4.06226	0	0	0	0	AT5G19300.1	0	K09142	0	KOG3925	PTHR12150,PTHR12150:SF13	PF02598
Solyc01g079790.2	Solyc01g079790.2.1	1	78922547..78926789	61.6787	-3.42038	-10.7063	0	0	ADP glucose pyrophosphorylase large subunit 1	ADG2,APL1	AT5G19220.1	GO:0016779,GO:0009058	K00975	2.7.7.27	KOG1322	PTHR22572,PTHR22572:SF119	PF00483
Solyc01g080020.2	Solyc01g080020.2.1	1	complement(79146733..79148363)	234.217	6.49913	90.4552	0	0	Eukaryotic aspartyl protease family protein	0	AT1G03230.1	GO:0006508,GO:0004190	0	3.4.23.12	KOG1339	PTHR13683,PTHR13683:SF379	PF14543,PF14541
Solyc01g080280.2	Solyc01g080280.2.1	1	79528933..79534220	355.72	-3.47851	-11.1464	0	0	glutamine synthetase 2	ATGSL1,GLN2,GS2	AT5G35630.1	GO:0006807,GO:0006542,GO:0004356	K01915	6.3.1.2	0	PTHR20852,PTHR20852:SF53	PF03951,PF00120
Solyc01g080460.2	Solyc01g080460.2.1	1	79695267..79703679	357.358	-2.67311	-6.37802	0	0	pyruvate orthophosphate dikinase	PPDK	AT4G15530.5	GO:0016772,GO:0016310,GO:0016301,GO:0005524,GO:0050242,GO:0006090	K01006	2.7.9.1	0	PTHR22931,PTHR22931:SF9	PF00391,PF01326,PF02896
Solyc01g080570.2	Solyc01g080570.2.1	1	complement(79807341..79814279)	16.1477	5.69925	51.9572	0	0	inosine-uridine preferring nucleoside hydrolase family protein	0	AT5G18860.1	0	0	0	KOG2938	PTHR12304,PTHR12304:SF22	PF01156
Solyc01g081160.2	Solyc01g081160.2.1	1	complement(80468935..80470963)	2.82856	-2.9976	-7.9867	0.000114103	0.000549053	beta glucosidase 11	BGLU11	AT1G02850.2	GO:0005975,GO:0004553	0	2.4.1.300	0	PTHR10353,PTHR10353:SF29	PF00232
Solyc01g081210.2	Solyc01g081210.2.1	1	complement(80495642..80497374)	2.63191	-2.17036	-4.50135	7.47998e-05	0.000369541	KAR-UP F-box 1	KUF1	AT1G31350.1	0	0	0	0	PTHR24412,PTHR24412:SF217	0
Solyc01g081310.2	Solyc01g081310.2.1	1	80541733..80543263	58.2348	-2.57696	-5.9668	0	0	glutathione S-transferase tau 7	ATGSTU7,GST25,GSTU7	AT2G29420.1	GO:0005515	K00799	2.5.1.18	KOG0406	PTHR11260,PTHR11260:SF307	PF00043,PF02798
Solyc01g081340.2	Solyc01g081340.2.1	1	80579110..80580823	2.24051	2.66132	6.32612	7.89982e-05	0.000389135	S-adenosyl-L-methionine-dependent methyltransferases superfamily protein	NAMT1	AT5G04370.2	GO:0008168	0	2.1.1.274	0	PTHR31009,PTHR31009:SF10	PF03492
Solyc01g081450.2	Solyc01g081450.2.1	1	complement(80658529..80661825)	74.9648	-2.34504	-5.08076	0	0	0	0	0	0	0	0	0	PTHR31248,PTHR31248:SF3	0
Solyc01g081480.2	Solyc01g081480.2.1	1	80683215..80686903	15.1593	-3.4129	-10.6509	0	0	alpha/beta-Hydrolases superfamily protein	0	AT5G17670.1	GO:0016788,GO:0006886,GO:0006505	0	0	0	PTHR15495,PTHR15495:SF17	PF07819
Solyc01g086870.2	Solyc01g086870.2.1	1	complement(81797188..81799514)	220.364	2.12714	4.36851	0	0	basic helix-loop-helix (bHLH) DNA-binding superfamily protein	0	AT2G42280.1	GO:0046983	0	0	0	PTHR16223,PTHR16223:SF36	PF00010
Solyc01g087020.2	Solyc01g087020.2.1	1	81942006..81942627	10.2842	-2.91038	-7.51816	3.83916e-11	3.45142e-10	0	0	0	0	0	0	0	PTHR33659	0
Solyc01g087060.2	Solyc01g087060.2.1	1	complement(81993938..81998911)	6.98624	2.42079	5.35463	2.58234e-09	2.00645e-08	RING/U-box superfamily protein	BB,BB2	AT3G63530.1	GO:0008270,GO:0005515	K19045	0	KOG1493	PTHR14155,PTHR14155:SF75	PF13639
Solyc01g087180.2	Solyc01g087180.2.1	1	complement(82119357..82121045)	17.1104	4.67967	25.6283	0	0	Expressed protein	0	AT1G07985.1	0	0	0	0	PTHR34190,PTHR34190:SF4	0
Solyc01g087190.2	Solyc01g087190.2.1	1	complement(82121828..82126274)	84.6261	-3.63944	-12.4618	0	0	Chaperonin-like RbcX protein	0	AT5G19855.1	0	0	0	0	PTHR33791,PTHR33791:SF4	PF02341
Solyc01g087570.2	Solyc01g087570.2.1	1	complement(82521328..82521875)	12.9029	2.07535	4.21446	1.0312e-08	7.61188e-08	0	0	AT3G57450.1	0	0	0	0	PTHR33983,PTHR33983:SF2	0
Solyc01g087590.2	Solyc01g087590.2.1	1	82543716..82549320	5.92491	-3.49199	-11.251	5.55112e-16	6.82263e-15	polyamine oxidase 1	APAO,ATPAO1,PAO1	AT5G13700.1	GO:0055114,GO:0016491	K13366	1.5.3.16	KOG0029	PTHR10742,PTHR10742:SF273	PF01593
Solyc01g087690.1	Solyc01g087690.1.1	1	complement(82615179..82617627)	6.19873	-3.1225	-8.70895	8.22231e-13	8.31959e-12	sigma factor 4	SIG4,SIGD	AT5G13730.1	GO:0016987,GO:0006355,GO:0006352,GO:0003700,GO:0003677	0	0	0	PTHR30603,PTHR30603:SF24	PF04545,PF04539,PF04542
Solyc01g087720.2	Solyc01g087720.2.1	1	82625446..82656033	31.8183	2.21634	4.64715	0	0	structural maintenance of chromosomes 5	SMC5	AT5G15920.1	GO:0030915,GO:0006281,GO:0000724	0	0	0	PTHR19306,PTHR19306:SF1	PF02463
Solyc01g087800.2	Solyc01g087800.2.1	1	82691985..82694348	94.0189	2.62752	6.17961	0	0	Subtilisin-like serine endopeptidase family protein	0	AT5G67090.1	GO:0006508,GO:0004252	0	3.4.14.10	KOG1153	PTHR10795,PTHR10795:SF446	PF05922,PF00082
Solyc01g087810.2	Solyc01g087810.2.1	1	82696867..82699405	27.053	6.49286	90.063	0	0	subtilisin-like serine protease 2	SLP2	AT4G34980.1	GO:0006508,GO:0004252	0	3.4.14.10	0	PTHR10795,PTHR10795:SF446	PF05922,PF00082
Solyc01g087820.2	Solyc01g087820.2.1	1	82702798..82705408	16.369	3.43159	10.7897	0	0	Subtilisin-like serine endopeptidase family protein	0	AT5G67090.1	GO:0006508,GO:0004252	0	3.4.14.10	0	PTHR10795,PTHR10795:SF446	PF05922,PF00082
Solyc01g087840.2	Solyc01g087840.2.1	1	82714623..82717280	6.77916	3.3087	9.90875	0	0	Subtilisin-like serine endopeptidase family protein	0	AT5G67090.1	GO:0006508,GO:0004252	0	3.4.14.10	0	PTHR10795,PTHR10795:SF446	PF05922,PF00082
Solyc01g087850.2	Solyc01g087850.2.1	1	82719917..82723024	35.9561	3.80848	14.0109	0	0	Subtilisin-like serine endopeptidase family protein	0	AT5G67090.1	GO:0006508,GO:0004252	0	3.4.14.10	0	PTHR10795,PTHR10795:SF446	PF05922,PF00082
Solyc01g087890.2	Solyc01g087890.2.1	1	82758405..82761962	19.7562	2.27136	4.82779	0	0	Plasma-membrane choline transporter family protein	0	AT5G13760.1	0	0	0	0	PTHR12385,PTHR12385:SF4	PF04515
Solyc01g087980.2	Solyc01g087980.2.1	1	82828688..82829937	66.0333	-3.18536	-9.09683	0	0	0	0	AT2G46080.1	0	0	0	0	PTHR31509,PTHR31509:SF13	PF05633
Solyc01g088090.2	Solyc01g088090.2.1	1	complement(82927775..82931116)	126.393	-2.74307	-6.69492	0	0	pheophytinase	CRN1,PPH	AT5G13800.1	0	0	0	KOG1454	PTHR10992,PTHR10992:SF879	PF12697
Solyc01g088160.2	Solyc01g088160.2.1	1	complement(83010891..83013178)	6.87884	-3.42707	-10.756	0	0	cytokinin oxidase/dehydrogenase 6	ATCKX6,ATCKX7,CKX6	AT3G63440.1	GO:0055114,GO:0050660,GO:0016491,GO:0019139,GO:0009690	K00279	1.5.99.12	0	PTHR13878,PTHR13878:SF53	PF01565,PF09265
Solyc01g088260.2	Solyc01g088260.2.1	1	complement(83068554..83069267)	24.1628	2.28323	4.86766	3.35197e-08	2.36264e-07	RmlC-like cupins superfamily protein	0	AT5G39110.1	GO:0045735	0	0	0	PTHR31238,PTHR31238:SF17	PF00190
Solyc01g088270.2	Solyc01g088270.2.1	1	complement(83068915..83069593)	39.1658	2.00153	4.00425	2.07834e-12	2.04638e-11	RmlC-like cupins superfamily protein	0	AT5G39150.1	0	0	0	0	PTHR31238,PTHR31238:SF17	0
Solyc01g088390.2	Solyc01g088390.2.1	1	complement(83163008..83164876)	1.70721	2.17573	4.51815	0.000166158	0.000780104	zinc ion binding	0	AT2G44580.1	0	K11271	0	KOG0798	PTHR13395,PTHR13395:SF6	PF09724
Solyc01g088470.2	Solyc01g088470.2.1	1	83266275..83266947	21.0188	-2.13613	-4.3958	6.11733e-14	6.66347e-13	Ribosomal L18p/L5e family protein	0	AT3G20230.1	GO:0006412,GO:0005840,GO:0005622,GO:0003735	K02881	0	KOG3333	PTHR12899,PTHR12899:SF7	PF00861
Solyc01g088610.2	Solyc01g088610.2.1	1	complement(83371858..83375171)	122.027	-2.53143	-5.78143	0	0	GroES-like family protein	0	AT3G60210.1	GO:0006457,GO:0005737	K04078	0	KOG1641	PTHR10772,PTHR10772:SF13	PF00166
Solyc01g088660.2	Solyc01g088660.2.1	1	83424796..83425964	53.4679	3.14915	8.87132	0	0	Protein of unknown function (DUF581)	0	AT2G44670.1	0	0	0	0	PTHR33059,PTHR33059:SF32	PF04570
Solyc01g089850.2	Solyc01g089850.2.1	1	complement(83576960..83579387)	49.2653	-4.25786	-19.1312	0	0	cyclin p4;1	CYCP4;1	AT2G44740.1	0	0	0	KOG1674	PTHR15615,PTHR15615:SF28	PF00134
Solyc01g090460.2	Solyc01g090460.2.1	1	complement(84137247..84139223)	38.1906	5.23414	37.6385	0	0	homeobox-leucine zipper protein 4	ATHB-4,ATHB4,HB4	AT2G44910.1	GO:0043565,GO:0006355,GO:0003700,GO:0005634,GO:0003677	K09338	0	KOG0483	PTHR24326,PTHR24326:SF140	PF02183,PF04618,PF00046
Solyc01g090560.2	Solyc01g090560.2.1	1	84228394..84229608	3.76521	-2.34084	-5.06598	2.91838e-07	1.87505e-06	Integrase-type DNA-binding superfamily protein	0	AT2G44940.1	GO:0006355,GO:0003700	0	0	0	PTHR31985,PTHR31985:SF11	PF00847
Solyc01g090760.2	Solyc01g090760.2.1	1	84419008..84420178	4.6951	3.10849	8.6248	3.67059e-09	2.80733e-08	GATA transcription factor 2	GATA2	AT2G45050.1	GO:0043565,GO:0008270,GO:0006355,GO:0003700	0	0	0	PTHR10071,PTHR10071:SF161	PF00320
Solyc01g090790.2	Solyc01g090790.2.1	1	complement(84467589..84472264)	185.849	-2.94644	-7.70843	0	0	basic helix-loop-helix (bHLH) DNA-binding superfamily protein	UNE10	AT4G00050.1	GO:0046983	0	0	0	PTHR12565,PTHR12565:SF173	PF00010
Solyc01g090800.2	Solyc01g090800.2.1	1	84508667..84509784	2.37603	-5.14722	-35.4379	0.000135428	0.000643736	cyclin p3;2	CYCP3;2	AT3G60550.1	0	0	0	KOG1674	PTHR15615,PTHR15615:SF15	PF00134
Solyc01g090910.2	Solyc01g090910.2.1	1	84616786..84621894	191.853	2.23651	4.71255	0	0	vesicle associated protein	(AT)VAP,VAP,VAP27,VAP27-1	AT3G60600.1	GO:0005789	0	0	KOG0439	PTHR10809,PTHR10809:SF50	PF00635
Solyc01g090970.2	Solyc01g090970.2.1	1	complement(84676405..84677350)	21.6909	-5.242	-37.8442	0	0	Bifunctional inhibitor/lipid-transfer protein/seed storage 2S albumin superfamily protein	0	AT4G00165.2	0	0	0	0	PTHR31731,PTHR31731:SF21	PF14547
Solyc01g091160.2	Solyc01g091160.2.1	1	84851869..84856228	52.7771	2.05946	4.1683	0	0	arginase	0	AT4G08900.1	GO:0046872	K01476	3.5.3.1	KOG2964	PTHR11358,PTHR11358:SF32	PF00491
Solyc01g091170.2	Solyc01g091170.2.1	1	84863098..84865316	11.0858	-2.36429	-5.14898	2.42695e-13	2.54125e-12	arginase	0	AT4G08900.1	GO:0046872	K01476	3.5.3.1	KOG2964	PTHR11358,PTHR11358:SF32	PF00491
Solyc01g091260.2	Solyc01g091260.2.1	1	complement(84921384..84925538)	13.7333	-4.31125	-19.8525	0	0	glycine-rich protein	0	AT4G22740.2	0	0	0	0	PTHR13105,PTHR13105:SF8	PF10248
Solyc01g091330.2	Solyc01g091330.2.1	1	complement(84976224..84982429)	3.93252	-2.13513	-4.39276	1.69991e-07	1.11606e-06	glutathione S-transferase zeta 1	ATGSTZ1,GST18,GSTZ1	AT2G02390.1	GO:0005515	K01800	2.5.1.18	KOG0868	PTHR11260,PTHR11260:SF290	PF13417
Solyc01g091450.2	Solyc01g091450.2.1	1	complement(85060559..85065801)	9.31796	-2.15863	-4.46491	3.10862e-15	3.67545e-14	Tetratricopeptide repeat (TPR)-like superfamily protein	0	AT1G01970.1	0	0	0	0	PTHR24015,PTHR24015:SF457	PF13812,PF13041,PF01535
Solyc01g091490.2	Solyc01g091490.2.1	1	complement(85120054..85121251)	12.3511	3.39425	10.5141	2.07501e-12	2.04367e-11	protein binding	ZPR2	AT3G60890.2	0	0	0	0	PTHR33601,PTHR33601:SF1	0
Solyc01g091530.2	Solyc01g091530.2.1	1	complement(85148778..85150411)	16.8547	-2.76414	-6.79343	0	0	FASCICLIN-like arabinogalactan-protein 10	FLA10	AT3G60900.1	0	0	0	0	PTHR32382,PTHR32382:SF5	PF02469
Solyc01g091590.2	Solyc01g091590.2.1	1	85183008..85183792	231.544	-4.61732	-24.5444	0	0	BON association protein 2	BAL,BAP2	AT2G45760.1	GO:0005515	0	0	0	PTHR32246,PTHR32246:SF20	PF00168
Solyc01g091700.2	Solyc01g091700.2.1	1	85298270..85300242	4.79656	4.40341	21.1621	3.4892e-09	2.67442e-08	phloem protein 2-A13	AtPP2-A13,PP2-A13	AT3G61060.1	0	0	0	0	PTHR31960,PTHR31960:SF3	PF14299
Solyc01g091740.2	Solyc01g091740.2.1	1	complement(85324965..85327274)	29.8613	-2.31207	-4.96596	0	0	ARM repeat superfamily protein	0	AT2G45720.1	GO:0005515	0	0	KOG4224	PTHR23315,PTHR23315:SF97	PF00514
Solyc01g091780.2	Solyc01g091780.2.1	1	85351543..85357102	58.9337	-2.8179	-7.05137	0	0	Protein kinase superfamily protein	0	AT3G61080.1	0	0	2.7.1.172	KOG3021	PTHR12149,PTHR12149:SF8	PF01636
Solyc01g091800.2	Solyc01g091800.2.1	1	complement(85358610..85365007)	24.0082	-2.40394	-5.29247	0	0	Ribosomal RNA adenine dimethylase family protein	PFC1	AT1G01860.1	0	0	2.1.1.182	KOG0820	PTHR11727,PTHR11727:SF11	PF00398
Solyc01g091870.2	Solyc01g091870.2.1	1	85412558..85419368	1.12533	-4.4226	-21.4455	3.22018e-05	0.000166754	Major Facilitator Superfamily with SPX (SYG1/Pho81/XPR1) domain-containing protein	0	AT4G22990.1	GO:0055085,GO:0016021	0	0	KOG2325	PTHR23510,PTHR23510:SF21	PF03105,PF07690
Solyc01g094070.2	Solyc01g094070.2.1	1	85657918..85659679	2.48614	2.43128	5.3937	2.17948e-06	1.27983e-05	NAD(P)-binding Rossmann-fold superfamily protein	BEN1	AT2G45400.1	GO:0055114,GO:0016616,GO:0006694,GO:0003854	0	1.1.1.348	KOG1502	PTHR10366,PTHR10366:SF425	PF01073
Solyc01g094140.2	Solyc01g094140.2.1	1	complement(85694096..85696732)	1.33999	-3.86252	-14.5457	1.85279e-05	9.85138e-05	cytochrome P450, family 704, subfamily A, polypeptide 2	CYP704A2	AT2G45510.1	GO:0055114,GO:0020037,GO:0016705,GO:0005506	0	1.14.13.109	KOG0157	PTHR24296,PTHR24296:SF4	PF00067
Solyc01g094210.2	Solyc01g094210.2.1	1	85771571..85774040	24.5876	-2.71703	-6.57518	0	0	NAD(P)-binding Rossmann-fold superfamily protein	0	AT3G61220.1	GO:0016491,GO:0008152	K15095	0	KOG1208	PTHR24322,PTHR24322:SF442	PF00106
Solyc01g094240.2	Solyc01g094240.2.1	1	85790669..85792774	3.4499	-4.06895	-16.7832	1.69837e-07	1.11525e-06	NAD(P)-binding Rossmann-fold superfamily protein	0	AT3G61220.1	GO:0016491,GO:0008152	K15095	1.1.1.208	KOG1208	PTHR24322,PTHR24322:SF478	PF00106
Solyc01g094260.2	Solyc01g094260.2.1	1	85804792..85808666	38.7885	4.338	20.224	0	0	NAD(P)-binding Rossmann-fold superfamily protein	0	AT3G61220.1	GO:0016491,GO:0008152	K15095	1.1.1.208	KOG1208	PTHR24322,PTHR24322:SF478	PF00106
Solyc01g094340.2	Solyc01g094340.2.1	1	85856307..85861516	85.6908	3.14461	8.84345	0	0	acetyl Co-enzyme a carboxylase carboxyltransferase alpha subunit	CAC3	AT2G38040.2	0	K01962	6.4.1.2	0	PTHR22855,PTHR22855:SF38	PF01039
Solyc01g094460.2	Solyc01g094460.2.1	1	complement(85929011..85933607)	33.4973	3.57606	11.9262	0	0	AT hook motif DNA-binding family protein	0	AT2G45850.1	0	0	0	0	PTHR31500,PTHR31500:SF10	PF03479
Solyc01g094720.2	Solyc01g094720.2.1	1	86152532..86158757	42.2233	-3.96103	-15.5736	0	0	Major facilitator superfamily protein	ANTR2,PHT4;4	AT4G00370.1	GO:0055085,GO:0016021	0	0	KOG2532	PTHR11662,PTHR11662:SF255	PF07690
Solyc01g095000.2	Solyc01g095000.2.1	1	complement(86375305..86376762)	83.0527	-2.76587	-6.80156	0	0	Nuclear transport factor 2 (NTF2) family protein	0	AT2G46100.1	0	0	0	0	PTHR34123,PTHR34123:SF1	PF10184
Solyc01g095080.2	Solyc01g095080.2.1	1	complement(86453267..86456196)	4.99584	4.48743	22.4311	7.86038e-14	8.51202e-13	1-amino-cyclopropane-1-carboxylate synthase 2	ACS2,AT-ACC2	AT1G01480.1	GO:0030170,GO:0009058	K01762	4.4.1.14	0	PTHR11751,PTHR11751:SF284	PF00155	ACS2
Solyc01g095140.2	Solyc01g095140.2.1	1	86522427..86523239	110.538	-7.34134	-162.168	0	0	Late embryogenesis abundant protein	LEA14,LSR3	AT1G01470.1	0	0	0	0	PTHR31459,PTHR31459:SF3	PF03168
Solyc01g095150.2	Solyc01g095150.2.1	1	86524384..86526880	282.031	-3.98292	-15.8117	0	0	Late embryogenesis abundant protein	0	AT2G46140.1	0	0	0	0	PTHR31459,PTHR31459:SF3	PF03168
Solyc01g095320.2	Solyc01g095320.2.1	1	86628756..86633652	96.0679	-3.27024	-9.64809	0	0	BCL-2-associated athanogene 6	ATBAG6,BAG6	AT2G46240.1	GO:0051087	0	0	0	PTHR33322,PTHR33322:SF4	PF02179
Solyc01g095330.2	Solyc01g095330.2.1	1	complement(86632391..86633773)	42.4877	-3.56555	-11.8396	0	0	0	0	0	0	0	0	0	0	0
Solyc01g095340.2	Solyc01g095340.2.1	1	86632829..86633818	36.1863	-3.27837	-9.70259	0	0	0	0	0	0	0	0	0	0	0
Solyc01g095430.2	Solyc01g095430.2.1	1	complement(86680204..86683496)	298.122	-2.06452	-4.18294	0	0	0	0	AT4G01150.1	0	0	0	0	PTHR33222,PTHR33222:SF4	PF14159
Solyc01g095470.2	Solyc01g095470.2.1	1	86715791..86721643	5.72867	-2.42317	-5.36349	1.11022e-16	1.41345e-15	Galactose mutarotase-like superfamily protein	0	AT3G61610.1	GO:0016853,GO:0005975	K01792	5.1.3.15	KOG1594	PTHR11122,PTHR11122:SF10	PF01263
Solyc01g095530.2	Solyc01g095530.2.1	1	complement(86762266..86762812)	249.237	-6.0598	-66.7087	0	0	0	0	AT5G41761.1	0	0	0	0	PTHR33513,PTHR33513:SF4	0
Solyc01g095620.2	Solyc01g095620.2.1	1	complement(86828432..86830227)	264.369	-2.87483	-7.33518	0	0	UDP-Glycosyltransferase superfamily protein	GT72B1,UGT72B1	AT4G01070.1	GO:0016758,GO:0008152	K08237	2.4.1.218	0	PTHR11926,PTHR11926:SF189	PF00201
Solyc01g095630.2	Solyc01g095630.2.1	1	complement(86839753..86842065)	381.907	-3.2755	-9.68332	0	0	WRKY family transcription factor	AtWRKY41,WRKY41	AT4G11070.1	GO:0043565,GO:0006355,GO:0003700	0	0	0	PTHR32096,PTHR32096:SF20	PF03106
Solyc01g095670.2	Solyc01g095670.2.1	1	complement(86867929..86872011)	50.096	-2.31875	-4.98899	0	0	thylakoid rhodanese-like	TROL	AT4G01050.1	0	K17525	0	0	PTHR11177,PTHR11177:SF167	0
Solyc01g095720.2	Solyc01g095720.2.1	1	86914622..86917888	4.81801	2.07094	4.20161	5.94614e-11	5.27278e-10	alpha/beta-Hydrolases superfamily protein	0	AT3G61680.1	GO:0006629	0	0	0	PTHR21493,PTHR21493:SF124	PF01764
Solyc01g095790.2	Solyc01g095790.2.1	1	86973777..86977812	144.888	2.2059	4.61362	0	0	Ubiquitin-like superfamily protein	0	AT4G01000.1	0	0	0	KOG2827	PTHR12786,PTHR12786:SF1	PF13297,PF13019
Solyc01g095980.2	Solyc01g095980.2.1	1	87095752..87099245	12.3997	-3.16547	-8.97224	0	0	Acid phosphatase/vanadium-dependent haloperoxidase-related protein	0	AT3G61770.1	0	0	0	0	PTHR31446,PTHR31446:SF4	PF02681
Solyc01g096020.2	Solyc01g096020.2.1	1	complement(87114141..87117777)	27.9212	2.37555	5.18932	0	0	Protein with RING/U-box and TRAF-like domains	0	AT3G61790.1	GO:0007275,GO:0006511,GO:0005634	K04506	6.3.2.19	KOG3002	PTHR10315,PTHR10315:SF34	PF03145
Solyc01g096220.2	Solyc01g096220.2.1	1	87314716..87316882	26.0998	-4.58856	-24.0599	0	0	RAB GTPase homolog A3	ATRAB-A3,ATRABA3,RABA3	AT1G01200.1	GO:0005525	K07904	0	KOG0087	PTHR24073,PTHR24073:SF345	PF00025
Solyc01g096280.1	Solyc01g096280.1.1	1	complement(87361454..87363636)	5.8483	-2.67583	-6.39006	1.42153e-12	1.41473e-11	cytochrome P450, family 78, subfamily A, polypeptide 6	CYP78A6	AT2G46660.1	GO:0055114,GO:0020037,GO:0016705,GO:0005506	0	1.14.13.21	KOG0156	PTHR24298,PTHR24298:SF46	PF00067
Solyc01g096320.2	Solyc01g096320.2.1	1	complement(87390483..87391762)	10.6606	-2.49018	-5.61847	1.11022e-16	1.41345e-15	homeobox 7	ATHB-7,ATHB7,HB-7	AT2G46680.1	GO:0003677,GO:0043565,GO:0006355,GO:0003700	K09338	0	0	PTHR24326,PTHR24326:SF122	PF00046,PF02183
Solyc01g096340.2	Solyc01g096340.2.1	1	87414601..87415334	76.1031	-2.86373	-7.27893	0	0	SAUR-like auxin-responsive protein family	0	AT3G61900.1	GO:0009733	K14488	0	0	PTHR31374,PTHR31374:SF29	PF02519
Solyc01g096410.2	Solyc01g096410.2.1	1	complement(87509599..87513413)	1.60589	-3.18698	-9.10702	3.41334e-08	2.40301e-07	Phosphatidylinositol-4-phosphate 5-kinase family protein	0	AT3G07960.1	GO:0046488,GO:0016307	K00889	2.7.1.68	0	PTHR23086,PTHR23086:SF29	PF02493,PF01504
Solyc01g096660.2	Solyc01g096660.2.1	1	87697744..87700535	201.446	-4.24692	-18.9868	0	0	proline-rich family protein	0	AT5G07020.1	0	0	0	0	PTHR35753,PTHR35753:SF1	0
Solyc01g096730.2	Solyc01g096730.2.1	1	complement(87740772..87747362)	4.44274	2.09481	4.27171	1.30826e-08	9.56066e-08	zinc induced facilitator-like 1	ZIFL1	AT5G13750.1	GO:0055085,GO:0022857,GO:0016021	0	0	KOG2615	PTHR23504,PTHR23504:SF12	PF00083
Solyc01g096820.2	Solyc01g096820.2.1	1	87817159..87821314	11.4751	-2.4195	-5.34984	0	0	calmodulin-domain protein kinase cdpk isoform 2	ATCPK2,CPK2	AT3G10660.1	GO:0006468,GO:0005524,GO:0004672	K13412	2.7.11.17	KOG0032	PTHR24349,PTHR24349:SF88	PF13499,PF00069
Solyc01g096940.2	Solyc01g096940.2.1	1	complement(87940123..87944218)	2.64282	-3.98533	-15.8381	1.81621e-12	1.79785e-11	Leucine-rich repeat protein kinase family protein	0	AT3G03770.1	GO:0006468,GO:0004672	0	2.7.11.1	KOG1187	PTHR27003,PTHR27003:SF47	PF07714
Solyc01g097000.2	Solyc01g097000.2.1	1	87979638..87985690	3.47097	-4.23212	-18.7929	8.16458e-13	8.26593e-12	Glycosyl hydrolase family protein	0	AT5G04885.1	GO:0005975,GO:0004553	K05349	3.2.1.58	0	PTHR30620,PTHR30620:SF35	PF01915,PF00933
Solyc01g097240.2	Solyc01g097240.2.1	1	complement(88162152..88163828)	209.67	4.55024	23.4293	0	0	pathogenesis-related 4	HEL,PR-4,PR4	AT3G04720.1	GO:0050832,GO:0042742	0	0	0	PTHR22595,PTHR22595:SF62	PF00967
Solyc01g097270.2	Solyc01g097270.2.1	1	complement(88179851..88181214)	825.439	6.93897	122.698	0	0	pathogenesis-related 4	HEL,PR-4,PR4	AT3G04720.1	GO:0008061,GO:0050832,GO:0042742	0	0	0	PTHR22595,PTHR22595:SF62	PF00187,PF00967
Solyc01g097280.2	Solyc01g097280.2.1	1	complement(88183566..88184361)	107.967	7.38263	166.875	0	0	pathogenesis-related 4	HEL,PR-4,PR4	AT3G04720.1	GO:0008061,GO:0050832,GO:0042742	0	0	0	PTHR22595,PTHR22595:SF62	PF00187,PF00967
Solyc01g097330.2	Solyc01g097330.2.1	1	88229366..88235189	38.8213	2.49344	5.6312	0	0	bZIP transcription factor family protein	AtbZIP63,BZO2H3	AT5G28770.2	GO:0043565,GO:0006355,GO:0003700	0	0	0	PTHR22952,PTHR22952:SF90	PF00170,PF12498
Solyc01g097340.2	Solyc01g097340.2.1	1	88238629..88241833	27.4315	-2.56171	-5.90408	0	0	GDP-D-mannose 3\',5\'-epimerase	GME	AT5G28840.2	0	K10046	5.1.3.18	KOG1429	PTHR10366,PTHR10366:SF327	PF16363
Solyc01g097450.2	Solyc01g097450.2.1	1	88306823..88312817	3.11176	2.83376	7.1293	0.000120756	0.000579321	Protein of unknown function (DUF1000)	0	AT3G04780.1	0	0	0	KOG1730	PTHR12175,PTHR12175:SF2	PF06201
Solyc01g097770.2	Solyc01g097770.2.1	1	complement(88479273..88492016)	101.53	-3.29126	-9.78968	0	0	phototropin 2	NPL1,PHOT2	AT5G58140.1	GO:0006468,GO:0004672	0	2.7.11.1	KOG0610	PTHR24351,PTHR24351:SF81	PF07714,PF13426
Solyc01g097860.2	Solyc01g097860.2.1	1	complement(88555793..88563329)	98.1204	-2.54914	-5.85287	0	0	0	0	AT1G54520.1	0	0	0	0	PTHR33975,PTHR33975:SF2	PF07466
Solyc01g098370.1	Solyc01g098370.1.1	1	complement(88899740..88902553)	0.879809	-2.37224	-5.17746	0.000170682	0.000799741	receptor like protein 6	AtRLP6,RLP6	AT1G45616.1	GO:0005515	0	0	KOG0472	PTHR27004,PTHR27004:SF10	PF08263,PF00560,PF13855
Solyc01g098400.2	Solyc01g098400.2.1	1	complement(88922299..88924046)	7.1269	4.15868	17.8603	1.0633e-10	9.23775e-10	histidine-containing phosphotransmitter 1	AHP1	AT3G21510.1	GO:0004871,GO:0000160	K14490	0	KOG4747	PTHR28242,PTHR28242:SF8	PF01627
Solyc01g098570.2	Solyc01g098570.2.1	1	89056413..89057717	18.7759	-5.67214	-50.99	0	0	Protein of unknown function (DUF3049)	0	AT1G54740.1	0	0	0	0	PTHR33155,PTHR33155:SF10	PF11250
Solyc01g098580.2	Solyc01g098580.2.1	1	89064326..89067608	10.0501	-2.18082	-4.5341	6.32827e-15	7.30766e-14	Phosphoglycerate mutase family protein	0	AT3G05170.1	0	0	3.1.3.3	KOG0235	PTHR23029,PTHR23029:SF18	PF00300
Solyc01g098610.2	Solyc01g098610.2.1	1	complement(89077633..89082944)	37.3397	-2.06246	-4.17699	0	0	glutathione synthetase 2	GSH2,GSHB	AT5G27380.1	GO:0006750,GO:0005524,GO:0004363	K01920	6.3.2.3	0	PTHR11130,PTHR11130:SF2	PF03917
Solyc01g098690.2	Solyc01g098690.2.1	1	89112091..89115191	6.06195	-2.62425	-6.16565	0	0	receptor like protein 33	AtRLP33,RLP33	AT3G05660.1	GO:0005515	0	0	KOG0472	PTHR27004,PTHR27004:SF25	PF08263,PF00560,PF13855
Solyc01g098700.2	Solyc01g098700.2.1	1	89117224..89128529	37.2074	2.5755	5.96078	0	0	D-aminoacid aminotransferase-like PLP-dependent enzymes superfamily protein	0	AT5G27410.2	GO:0008152,GO:0003824	0	2.6.1.42	KOG0975	PTHR11825,PTHR11825:SF7	PF01063
Solyc01g098740.2	Solyc01g098740.2.1	1	complement(89176577..89179746)	5.11203	-2.77129	-6.82719	3.78861e-11	3.41033e-10	Protein kinase superfamily protein	0	AT1G54820.1	GO:0006468,GO:0004672	K04733	2.7.11.1	KOG1187	PTHR27001,PTHR27001:SF92	PF07714
Solyc01g098800.2	Solyc01g098800.2.1	1	complement(89215556..89220477)	30.7089	-2.79686	-6.94925	0	0	cation exchanger 11	ATCAX11,CAX11	AT1G08960.1	GO:0055085,GO:0016021	K13754	0	KOG2399	PTHR12266	PF01699
Solyc01g098820.2	Solyc01g098820.2.1	1	89228881..89231094	2.96821	-5.50186	-45.3131	3.67904e-08	2.58127e-07	Phototropic-responsive NPH3 family protein	JK218,NPH3,RPT3	AT5G64330.1	GO:0005515	0	0	0	PTHR32370,PTHR32370:SF31	PF00651,PF03000
Solyc01g099010.2	Solyc01g099010.2.1	1	complement(89352460..89355419)	37.3439	-3.77147	-13.6561	0	0	GDSL-like Lipase/Acylhydrolase superfamily protein	0	AT1G28590.1	GO:0016788	0	2.3.1.98	0	PTHR22835,PTHR22835:SF133	PF00657
Solyc01g099020.2	Solyc01g099020.2.1	1	complement(89359591..89361309)	67.6546	-5.14184	-35.306	0	0	GDSL-like Lipase/Acylhydrolase superfamily protein	0	AT1G28590.1	GO:0016788	0	2.3.1.98	0	PTHR22835,PTHR22835:SF133	PF00657
Solyc01g099340.2	Solyc01g099340.2.1	1	89623348..89627535	42.0907	2.064	4.18145	0	0	C2H2 and C2HC zinc fingers superfamily protein	MGP	AT1G03840.1	0	0	0	KOG3576	PTHR10593,PTHR10593:SF31	PF12171
Solyc01g099370.2	Solyc01g099370.2.1	1	89659021..89660415	241.321	-3.26341	-9.6025	0	0	soybean gene regulated by cold-2	(AT)SRC2,SRC2	AT1G09070.1	GO:0005515	0	0	0	PTHR32246	PF00168
Solyc01g099520.2	Solyc01g099520.2.1	1	complement(89740601..89741483)	85.2652	-2.02287	-4.06391	0	0	ralf-like 33	RALFL33	AT4G15800.1	0	0	0	0	PTHR33136,PTHR33136:SF13	PF05498
Solyc01g099560.2	Solyc01g099560.2.1	1	complement(89763193..89764245)	12.7674	-2.97758	-7.87664	0	0	NAD(P)-binding Rossmann-fold superfamily protein	0	AT3G61220.1	GO:0016491,GO:0008152	K15095	0	0	PTHR24322,PTHR24322:SF442	PF00106
Solyc01g099840.2	Solyc01g099840.2.1	1	89984663..89986750	2104.8	3.36283	10.2876	0	0	Dormancy/auxin associated family protein	0	AT1G56220.3	0	0	0	0	PTHR33565,PTHR33565:SF1	PF05564
Solyc01g099880.2	Solyc01g099880.2.1	1	complement(90010299..90013205)	3.59091	-3.47055	-11.0851	8.76738e-09	6.51272e-08	Nodulin MtN3 family protein	0	AT4G15920.1	0	K15382	0	KOG1623	PTHR10791,PTHR10791:SF35	PF03083
Solyc01g100210.2	Solyc01g100210.2.1	1	complement(90265324..90267126)	4.36929	2.02802	4.07845	1.17076e-06	7.10245e-06	galacturonosyltransferase 5	GATL5	AT1G02720.1	GO:0016757	0	2.4.1.43	0	PTHR13778,PTHR13778:SF8	PF01501
Solyc01g100460.2	Solyc01g100460.2.1	1	90482849..90484121	15.4838	2.55895	5.89279	0	0	basic region/leucine zipper motif 53	ATBZIP53,BZIP53	AT3G62420.1	GO:0043565,GO:0006355,GO:0003700	0	0	0	PTHR22952,PTHR22952:SF167	PF00170
Solyc01g100710.2	Solyc01g100710.2.1	1	complement(90670456..90672340)	239.967	4.4485	21.834	0	0	0	0	0	0	0	0	0	0	0
Solyc01g100810.2	Solyc01g100810.2.1	1	complement(90737614..90743352)	42.2066	2.26612	4.81029	0	0	Plant neutral invertase family protein	0	AT1G56560.1	GO:0033926	0	0	0	PTHR31916,PTHR31916:SF7	PF12899
Solyc01g100850.2	Solyc01g100850.2.1	1	90759929..90763385	30.4988	-2.4103	-5.31584	0	0	non-intrinsic ABC protein 9	ATNAP9,NAP9	AT5G02270.1	GO:0016887,GO:0005524	K12608	3.6.3.34	KOG2355	PTHR12847,PTHR12847:SF5	PF00005
Solyc01g100900.2	Solyc01g100900.2.1	1	90793629..90796850	8.64917	-3.36262	-10.2861	0	0	nodulin MtN21 /EamA-like transporter family protein	0	AT1G09380.1	GO:0016021,GO:0016020,GO:0022857	0	0	0	PTHR31218,PTHR31218:SF44	PF00892
Solyc01g100930.2	Solyc01g100930.2.1	1	90827438..90830719	3.3684	-2.98699	-7.92817	7.49155e-10	6.07744e-09	GDSL-like Lipase/Acylhydrolase superfamily protein	0	AT1G09390.1	GO:0016788	0	3.2.1.51	0	PTHR22835,PTHR22835:SF275	PF00657
Solyc01g100940.2	Solyc01g100940.2.1	1	complement(90831477..90832177)	12.5764	-3.37111	-10.3468	1.45572e-12	1.44794e-11	0	0	0	0	0	0	0	PTHR33669,PTHR33669:SF4	PF15699
Solyc01g102340.2	Solyc01g102340.2.1	1	91165028..91167137	1.64867	-2.14584	-4.42551	6.02267e-05	0.000301357	myb domain protein 61	ATMYB61,MYB61	AT1G09540.1	0	K09422	0	KOG0048	PTHR10641,PTHR10641:SF465	PF00249
Solyc01g102610.2	Solyc01g102610.2.1	1	complement(91372017..91376492)	114.185	-5.96646	-62.5291	0	0	ferric reduction oxidase 7	ATFRO7,FRO7	AT5G49740.1	GO:0055114,GO:0016491	0	1.16.1.7	KOG0039	PTHR11972	PF08022,PF01794,PF08030
Solyc01g102720.2	Solyc01g102720.2.1	1	complement(91454338..91455990)	4.1688	2.17124	4.5041	5.65386e-07	3.53691e-06	Polyketide cyclase/dehydrase and lipid transport superfamily protein	0	AT5G49800.1	GO:0008289	0	0	KOG2761	PTHR19308,PTHR19308:SF14	PF01852
Solyc01g102850.1	Solyc01g102850.1.1	1	91538272..91542454	5.53138	-2.52432	-5.75302	0	0	Disease resistance protein (TIR-NBS-LRR class) family	0	AT5G36930.2	GO:0007165,GO:0005515,GO:0043531	0	0	0	PTHR11017,PTHR11017:SF161	PF01582,PF00931
Solyc01g102950.2	Solyc01g102950.2.1	1	91603723..91610265	27.4356	-4.93713	-30.6355	0	0	Lycopene beta/epsilon cyclase protein	0	AT2G32640.1	0	0	5.5.1.19	0	PTHR32098,PTHR32098:SF5	0
Solyc01g102980.2	Solyc01g102980.2.1	1	91639500..91641389	5.37859	-2.12588	-4.3647	3.78433e-08	2.65018e-07	homeobox protein 31	AtHB31,HB31	AT1G14440.1	0	0	0	0	PTHR31948,PTHR31948:SF19	PF04770
Solyc01g103110.2	Solyc01g103110.2.1	1	91773854..91781101	70.2616	-2.25282	-4.76612	0	0	0	0	AT2G23390.1	0	K09919	0	0	PTHR31384,PTHR31384:SF34	PF04339
Solyc01g103250.2	Solyc01g103250.2.1	1	91898792..91908021	2.8404	-2.02972	-4.08327	1.79682e-06	1.06725e-05	zinc ion binding;DNA binding	0	AT5G63700.1	GO:0005515,GO:0003677	0	0	KOG1946	PTHR14445,PTHR14445:SF39	PF02201,PF03126
Solyc01g103590.2	Solyc01g103590.2.1	1	92168251..92169476	62.483	2.72927	6.63119	0	0	Lactoylglutathione lyase / glyoxalase I family protein	0	AT1G80160.1	0	0	0	KOG2944	PTHR10374,PTHR10374:SF13	PF12681
Solyc01g103650.2	Solyc01g103650.2.1	1	92197324..92203584	29.4006	3.65016	12.5547	0	0	alpha/beta-Hydrolases superfamily protein	0	AT1G34340.1	0	K13696	2.3.1.84	KOG1838	PTHR10794,PTHR10794:SF40	PF12146
Solyc01g103660.2	Solyc01g103660.2.1	1	92209732..92216532	2.18358	-3.21207	-9.26682	4.35156e-08	3.03075e-07	alpha/beta-Hydrolases superfamily protein	0	AT1G34340.1	0	K13696	2.3.1.84	KOG1838	PTHR10794,PTHR10794:SF40	PF12146
Solyc01g103760.2	Solyc01g103760.2.1	1	92288954..92294634	44.0353	-3.74071	-13.368	0	0	Protein of unknown function (DUF803)	0	AT1G71900.1	GO:0016021,GO:0015693,GO:0015095	0	0	KOG2922	PTHR12570,PTHR12570:SF22	PF05653
Solyc01g104320.2	Solyc01g104320.2.1	1	complement(92731207..92735050)	61.4837	-3.04068	-8.22879	0	0	Plastid-lipid associated protein PAP / fibrillin family protein	0	AT3G26070.1	0	0	0	0	PTHR31906,PTHR31906:SF14	PF04755
Solyc01g104400.2	Solyc01g104400.2.1	1	complement(92774874..92777517)	21.324	2.53047	5.77758	3.33067e-16	4.14576e-15	plantacyanin	ARPN	AT2G02850.1	GO:0009055	0	0	0	PTHR33021,PTHR33021:SF61	PF02298
Solyc01g104720.2	Solyc01g104720.2.1	1	complement(93118152..93119074)	265.781	3.19648	9.16719	0	0	0	0	AT1G25275.1	0	0	0	0	PTHR37183	0
Solyc01g104900.2	Solyc01g104900.2.1	1	complement(93217458..93218648)	30.8582	3.46829	11.0678	0	0	xylem NAC domain 1	ANAC104,XND1	AT5G64530.1	GO:0006355,GO:0003677	0	0	0	PTHR31719,PTHR31719:SF6	PF02365
Solyc01g104950.2	Solyc01g104950.2.1	1	complement(93270492..93274596)	140.741	3.491	11.2434	0	0	beta-D-xylosidase 4	ATBXL4,XYL4	AT5G64570.1	GO:0005975,GO:0004553	K15920	3.2.1.55,3.2.1.37	0	PTHR30620,PTHR30620:SF40	PF14310,PF00933,PF01915
Solyc01g105020.2	Solyc01g105020.2.1	1	complement(93319628..93326299)	48.2371	-3.84919	-14.4119	0	0	Protein phosphatase 2C family protein	0	AT4G33500.1	GO:0003824	0	3.1.3.16	KOG1379	PTHR12320,PTHR12320:SF9	PF07228
Solyc01g105070.2	Solyc01g105070.2.1	1	93354312..93356101	115.329	4.72869	26.5141	0	0	Peroxidase superfamily protein	0	AT2G41480.1	GO:0055114,GO:0020037,GO:0006979,GO:0004601	K00430	1.11.1.7	0	PTHR31235,PTHR31235:SF27	PF00141
Solyc01g105120.2	Solyc01g105120.2.1	1	complement(93378402..93387993)	163.085	-3.67784	-12.798	0	0	dentin sialophosphoprotein-related	0	AT5G64170.2	0	0	0	0	PTHR33334,PTHR33334:SF5	0
Solyc01g105290.2	Solyc01g105290.2.1	1	93513567..93516005	103.13	-2.24859	-4.75218	0	0	0	0	AT5G64230.1	0	0	0	0	PTHR31060,PTHR31060:SF4	0
Solyc01g105310.2	Solyc01g105310.2.1	1	complement(93521745..93523563)	11.7054	-4.14248	-17.6609	0	0	metacaspase 3	AtMC3,MC3	AT5G64240.2	GO:0006508,GO:0004197	0	0	KOG1546	PTHR31773,PTHR31773:SF5	PF00656
Solyc01g105350.1	Solyc01g105350.1.1	1	93548680..93550758	17.9504	-7.27231	-154.591	0	0	UDP-glucosyl transferase 85A7	AtUGT85A7,UGT85A7	AT1G22340.1	GO:0016758,GO:0008152	0	2.4.1.324	0	PTHR11926,PTHR11926:SF280	PF00201
Solyc01g105620.2	Solyc01g105620.2.1	1	93730314..93731925	5.42243	3.58708	12.0176	2.65454e-13	2.77213e-12	RING/U-box superfamily protein	0	AT1G72220.1	GO:0008270,GO:0005515	0	0	0	PTHR14155,PTHR14155:SF101	PF13639
Solyc01g106390.2	Solyc01g106390.2.1	1	complement(94304893..94307805)	38.2838	-3.04861	-8.27413	0	0	Glutamyl-tRNA reductase family protein	HEMA1	AT1G58290.1	GO:0055114,GO:0050661,GO:0033014,GO:0008883	K02492	1.2.1.70	0	PTHR13812,PTHR13812:SF20	PF03807,PF00745,PF05201
Solyc01g106400.2	Solyc01g106400.2.1	1	94309252..94310307	26.9178	-4.66178	-25.3125	0	0	methionine sulfoxide reductase B 2	MSRB2	AT4G21860.1	GO:0055114,GO:0033743,GO:0030091,GO:0016671,GO:0006979	K07305	1.8.4.12	KOG0856	PTHR10173,PTHR10173:SF19	PF01641
Solyc01g106470.2	Solyc01g106470.2.1	1	94358430..94361513	28.4675	-2.83188	-7.12002	0	0	0	0	AT5G64510.1	0	0	0	0	PTHR34454,PTHR34454:SF2	0
Solyc01g106620.2	Solyc01g106620.2.1	1	94426960..94427855	644.36	10.9025	1914.19	0	0	basic pathogenesis-related protein 1	ATPRB1,PRB1	AT2G14580.1	0	K13449	0	KOG3017	PTHR10334,PTHR10334:SF223	PF00188
Solyc01g106630.2	Solyc01g106630.2.1	1	complement(94426997..94430069)	649.188	6.49855	90.4184	0	0	0	0	0	0	0	0	0	0	0
Solyc01g106790.2	Solyc01g106790.2.1	1	94554599..94558074	75.0233	-4.36168	-20.5588	0	0	0	0	AT1G50020.1	0	0	0	0	PTHR35699	0
Solyc01g106820.2	Solyc01g106820.2.1	1	94571005..94575038	4.29078	2.15219	4.44503	1.21582e-08	8.90917e-08	ethylene-dependent gravitropism-deficient and yellow-green-like 3	ATEGY3,EGY3	AT1G17870.1	0	0	0	0	PTHR31412,PTHR31412:SF2	0
Solyc01g106830.2	Solyc01g106830.2.1	1	94577164..94577719	25.4544	-3.55685	-11.7684	0	0	phytosulfokine 5 precursor	ATPSK5,PSK5	AT5G65870.1	GO:0008283,GO:0008083,GO:0005576	0	0	0	PTHR33285,PTHR33285:SF1	PF06404
Solyc01g106910.2	Solyc01g106910.2.1	1	complement(94620762..94621792)	14.7566	2.76614	6.80285	2.27451e-12	2.23515e-11	0	0	AT4G33800.1	0	0	0	0	PTHR33347,PTHR33347:SF5	0
Solyc01g107080.2	Solyc01g107080.2.1	1	complement(94725240..94726747)	10.4657	5.2494	38.0389	0	0	HXXXD-type acyl-transferase family protein	0	AT5G67150.1	GO:0016747	0	2.3.1.133	0	PTHR31896,PTHR31896:SF12	PF02458
Solyc01g107180.2	Solyc01g107180.2.1	1	94805957..94812536	77.6912	-3.85329	-14.4529	0	0	Phototropic-responsive NPH3 family protein	NPY2	AT2G14820.1	GO:0005515,GO:0009958	0	0	0	PTHR32370,PTHR32370:SF4	PF00651,PF03000
Solyc01g107190.2	Solyc01g107190.2.1	1	94818958..94820043	16.1975	2.22736	4.68277	1.11022e-16	1.41345e-15	LOB domain-containing protein 37	ASL39,LBD37	AT5G67420.1	0	0	0	0	PTHR31304,PTHR31304:SF1	PF03195
Solyc01g107330.2	Solyc01g107330.2.1	1	complement(94896258..94898820)	52.4234	-2.26295	-4.79971	0	0	SWIB/MDM2 domain superfamily protein	0	AT2G14880.1	GO:0005515	0	0	0	PTHR13844,PTHR13844:SF8	PF02201
Solyc01g107390.2	Solyc01g107390.2.1	1	complement(94948799..94951196)	2.99213	2.29727	4.91525	1.93268e-08	1.3897e-07	Auxin-responsive GH3 family protein	GH3.1	AT2G14960.1	0	K14487	0	0	PTHR31901,PTHR31901:SF4	PF03321
Solyc01g107400.2	Solyc01g107400.2.1	1	complement(94969879..94970467)	102.482	5.02924	32.6551	0	0	Auxin-responsive GH3 family protein	GH3.1	AT2G14960.1	0	0	0	0	0	0
Solyc01g107430.2	Solyc01g107430.2.1	1	complement(94995684..94996783)	64.0685	2.09633	4.2762	0	0	zinc finger protein 7	ZFP7	AT1G24625.1	0	0	0	0	0	0
Solyc01g107460.2	Solyc01g107460.2.1	1	complement(95008355..95009391)	587.525	-6.70786	-104.536	0	0	0	0	AT2G15020.1	0	0	0	0	PTHR31439,PTHR31439:SF4	0
Solyc01g107650.2	Solyc01g107650.2.1	1	95127596..95130887	5.58098	-3.8913	-14.8387	0	0	Leucine-rich repeat protein kinase family protein	0	AT4G37250.1	GO:0006468,GO:0004672	0	2.7.11.1	KOG1187	PTHR27008,PTHR27008:SF42	PF08263,PF07714
Solyc01g107660.2	Solyc01g107660.2.1	1	complement(95131897..95134253)	216.982	-2.61797	-6.13884	0	0	stress enhanced protein 1	43344	AT4G34190.1	0	0	0	0	PTHR14154,PTHR14154:SF18	0
Solyc01g107690.2	Solyc01g107690.2.1	1	95145333..95153076	6.54126	-2.50011	-5.65727	0	0	0	0	0	0	0	0	0	0	0
Solyc01g107800.2	Solyc01g107800.2.1	1	complement(95217746..95219225)	15.6611	-3.47766	-11.1399	0	0	Protein of unknown function (DUF579)	0	AT5G67210.1	0	0	0	0	PTHR31444,PTHR31444:SF0	PF04669
Solyc01g107890.2	Solyc01g107890.2.1	1	95281345..95285220	2.88352	-2.32689	-5.01722	2.82083e-09	2.18418e-08	Plant protein of unknown function (DUF869)	0	AT3G19370.2	0	0	0	0	PTHR31580,PTHR31580:SF3	PF05911
Solyc01g107910.2	Solyc01g107910.2.1	1	complement(95296421..95297841)	47.0259	-3.1526	-8.89258	0	0	S-adenosyl-L-methionine-dependent methyltransferases superfamily protein	CCoAOMT1	AT4G34050.1	GO:0008171	K00588	2.1.1.104	KOG1663	PTHR10509,PTHR10509:SF23	PF13578
Solyc01g107980.2	Solyc01g107980.2.1	1	complement(95361899..95363459)	59.5244	-2.21747	-4.65076	0	0	plant U-box 25	PUB25	AT3G19380.1	GO:0016567,GO:0004842	0	6.3.2.19	0	PTHR22849,PTHR22849:SF52	PF04564
Solyc01g108030.2	Solyc01g108030.2.1	1	complement(95402087..95406714)	164.952	4.6028	24.2985	0	0	3-methylcrotonyl-CoA carboxylase	MCCB	AT4G34030.1	0	K01969	6.4.1.4	0	PTHR22855,PTHR22855:SF13	PF01039
Solyc01g108100.2	Solyc01g108100.2.1	1	95457777..95463059	13.3817	3.18613	9.10167	0	0	0	0	AT4G33980.2	0	0	0	0	PTHR33676,PTHR33676:SF3	0
Solyc01g108240.2	Solyc01g108240.2.1	1	95607487..95608774	89.0389	-10.7676	-1743.24	1.11022e-16	1.41345e-15	redox responsive transcription factor 1	RRTF1	AT4G34410.1	GO:0006355,GO:0003700	0	0	0	PTHR31677,PTHR31677:SF11	PF00847
Solyc01g108300.2	Solyc01g108300.2.1	1	95661359..95663938	82.5978	4.72887	26.5175	0	0	Homeodomain-like superfamily protein	0	AT1G49560.1	0	0	0	0	PTHR31003,PTHR31003:SF5	PF00249
Solyc01g108520.1	Solyc01g108520.1.1	1	95825792..95826739	34.077	-2.81337	-7.02926	0	0	carboxyesterase 13	ATCXE13,CXE13	AT3G48700.1	0	0	4.2.1.105,3.1.1.1	KOG1515	PTHR23024,PTHR23024:SF131	PF00135
Solyc01g108600.2	Solyc01g108600.2.1	1	95852755..95865915	299.074	-2.0004	-4.0011	0	0	presequence protease 1	ATPREP1,ATZNMP,PREP1	AT3G19170.1	GO:0006508	K06972	0	0	PTHR11851,PTHR11851:SF68	PF00675,PF05193,PF08367
Solyc01g108610.2	Solyc01g108610.2.1	1	95869493..95871002	6.77189	-5.32322	-40.0359	2.77241e-10	2.32919e-09	Cyclin-dependent kinase inhibitor family protein	ICK5,ICN6,KRP7	AT1G49620.1	GO:0007050,GO:0005634,GO:0004861	0	0	0	PTHR10265,PTHR10265:SF22	PF02234
Solyc01g108630.2	Solyc01g108630.2.1	1	95879833..95882578	17.7619	-4.29594	-19.643	0	0	nitrite reductase 1	ATHNIR,NIR,NIR1	AT2G15620.1	GO:0055114,GO:0016491,GO:0051536,GO:0020037	K00366	1.7.7.1	0	PTHR32439,PTHR32439:SF0	PF03460,PF01077
Solyc01g108780.2	Solyc01g108780.2.1	1	complement(95970449..95971618)	3.33786	4.69527	25.907	5.99108e-06	3.35927e-05	methyl esterase 3	ATMES3,MES3	AT2G23610.1	0	0	4.1.1.56	KOG1454	PTHR10992,PTHR10992:SF784	PF12697
Solyc01g108910.2	Solyc01g108910.2.1	1	complement(96036693..96038853)	1943.85	5.99198	63.6453	0	0	maternal effect embryo arrest 14	MEE14	AT2G15890.1	0	0	0	0	PTHR36345,PTHR36345:SF1	0
Solyc01g108920.2	Solyc01g108920.2.1	1	96048178..96062132	39.6486	2.02776	4.0777	0	0	Phox-associated domain;Phox-like;Sorting nexin, C-terminal	0	AT2G15900.1	GO:0035091	K17925	0	0	PTHR22999,PTHR22999:SF23	PF00787,PF08628,PF02194
Solyc01g109030.2	Solyc01g109030.2.1	1	96107455..96109961	6.70027	-5.30706	-39.59	7.99361e-15	9.18546e-14	AP2/B3-like transcriptional factor family protein	0	AT5G60140.1	0	0	0	0	PTHR31920,PTHR31920:SF21	0
Solyc01g109040.2	Solyc01g109040.2.1	1	96109325..96110194	155.936	-4.06072	-16.6877	0	0	cytochrome b6f complex subunit (petM), putative	0	AT2G26500.1	GO:0009512	0	0	0	PTHR34951	PF08041
Solyc01g109050.2	Solyc01g109050.2.1	1	complement(96110460..96112182)	1.6988	2.32807	5.02132	7.61615e-05	0.000375952	Arabinanase/levansucrase/invertase	0	AT5G67540.1	GO:0005975,GO:0004553	0	3.2.1.145	0	PTHR22925,PTHR22925:SF32	PF04616
Solyc01g109100.2	Solyc01g109100.2.1	1	96143546..96144043	22.3798	-2.58785	-6.01203	2.22045e-16	2.78455e-15	0	0	0	0	0	0	0	PTHR36346,PTHR36346:SF1	0
Solyc01g109120.2	Solyc01g109120.2.1	1	complement(96152983..96154941)	17.7146	-3.08396	-8.4794	0	0	Transducin/WD40 repeat-like superfamily protein	0	AT3G18950.1	GO:0005515	0	2.7.11.7	KOG0316,KOG0315,KOG0645	PTHR22844,PTHR22844:SF145	PF00400
Solyc01g109170.2	Solyc01g109170.2.1	1	96216077..96218022	112.972	5.53603	46.3993	0	0	cold-regulated 413-plasma membrane 2	ATCOR413-PM2,COR413-PM2	AT3G50830.1	0	0	0	0	PTHR33596,PTHR33596:SF1	PF05562
Solyc01g109250.2	Solyc01g109250.2.1	1	96248944..96249819	25.455	-2.36672	-5.15769	0	0	0	0	AT5G66580.1	0	0	0	0	PTHR33052,PTHR33052:SF21	PF14009
Solyc01g109500.2	Solyc01g109500.2.1	1	complement(96426524..96428358)	1.65996	3.26171	9.59121	1.4103e-05	7.59514e-05	unknown seed protein like 1	ATUSPL1,USPL1	AT1G49320.1	0	0	0	0	PTHR31236,PTHR31236:SF4	PF03181
Solyc01g109550.2	Solyc01g109550.2.1	1	complement(96468443..96469420)	5.71036	-3.5265	-11.5234	1.09111e-10	9.46538e-10	Mitochondrial transcription termination factor family protein	0	AT3G18870.1	GO:0006355,GO:0005739,GO:0003690	K15032	0	KOG1267	PTHR13068,PTHR13068:SF19	PF02536
Solyc01g109600.2	Solyc01g109600.2.1	1	96505743..96509023	70.132	3.05204	8.29385	0	0	BTB/POZ domain-containing protein	0	AT1G63850.1	0	0	0	0	PTHR31060,PTHR31060:SF6	0
Solyc01g109720.2	Solyc01g109720.2.1	1	complement(96604848..96606949)	4.34651	2.23231	4.69885	7.74006e-08	5.26249e-07	alpha/beta-Hydrolases superfamily protein	0	AT2G18360.1	0	0	3.1.1.3	KOG1454	PTHR10992,PTHR10992:SF838	PF00561
Solyc01g109790.2	Solyc01g109790.2.1	1	complement(96636500..96641133)	46.0341	-3.0148	-8.08251	0	0	Glucose-1-phosphate adenylyltransferase family protein	APL3	AT4G39210.1	GO:0016779,GO:0009058	K00975	2.7.7.27	KOG1322	PTHR22572,PTHR22572:SF111	PF00483
Solyc01g109860.2	Solyc01g109860.2.1	1	96698812..96702365	10.2736	-2.47092	-5.54397	0	0	SEC14-like 12	ATSFH12,SFH12	AT4G36490.1	0	0	0	KOG1471	PTHR23324,PTHR23324:SF55	PF03765,PF00650
Solyc01g109880.2	Solyc01g109880.2.1	1	96724007..96725081	115.27	-2.09018	-4.258	0	0	basic leucine-zipper 44	AtbZIP44,bZIP44	AT1G75390.1	GO:0043565,GO:0006355,GO:0003700	0	0	0	PTHR22952,PTHR22952:SF182	PF00170
Solyc01g109920.2	Solyc01g109920.2.1	1	96759799..96761068	4.22592	3.12149	8.70285	4.10527e-08	2.86659e-07	dehydrin LEA	LEA	AT2G21490.1	GO:0009415,GO:0006950	0	0	0	PTHR33346	PF00257
Solyc01g110000.2	Solyc01g110000.2.1	1	96826490..96832587	37.0903	5.25535	38.1961	0	0	beta-galactosidase 3	BGAL3	AT4G36360.1	GO:0005975,GO:0004553	0	3.2.1.23	0	PTHR23421,PTHR23421:SF71	PF01301
Solyc01g110160.2	Solyc01g110160.2.1	1	complement(96931507..96936680)	5.90992	-4.26088	-19.1713	3.89688e-13	4.02762e-12	0	0	AT2G21385.1	0	0	0	0	PTHR36348,PTHR36348:SF1	0
Solyc01g110270.2	Solyc01g110270.2.1	1	96991739..96994837	28.3432	-2.28112	-4.86056	0	0	RNA-binding CRS1 / YhbY (CRM) domain protein	0	AT2G21350.1	GO:0003723	0	0	0	PTHR31846,PTHR31846:SF14	PF01985
Solyc01g110280.2	Solyc01g110280.2.1	1	complement(96994113..97000900)	15.809	-2.50066	-5.65946	0	0	MATE efflux family protein	0	AT2G21340.1	GO:0055085,GO:0016020,GO:0015297,GO:0015238,GO:0006855	0	0	0	PTHR11206,PTHR11206:SF116	PF01554
Solyc01g110360.2	Solyc01g110360.2.1	1	97083797..97086446	203.004	-2.10555	-4.30363	0	0	fructose-bisphosphate aldolase 2	FBA2	AT4G38970.1	GO:0006096,GO:0004332	K01623	4.1.2.13	0	PTHR11627,PTHR11627:SF16	PF00274
Solyc01g110370.2	Solyc01g110370.2.1	1	complement(97087414..97092095)	5.24949	-2.60295	-6.07527	1.28339e-10	1.10597e-09	B-box type zinc finger family protein	0	AT4G38960.1	GO:0008270,GO:0005622	0	0	0	PTHR31832,PTHR31832:SF5	PF00643
Solyc01g110580.2	Solyc01g110580.2.1	1	complement(97234755..97235311)	25.6372	-3.55451	-11.7494	0	0	SAUR-like auxin-responsive protein family	0	AT2G16580.1	GO:0009733	K14488	0	0	PTHR31374,PTHR31374:SF2	PF02519
Solyc01g111160.2	Solyc01g111160.2.1	1	complement(97520562..97521387)	96.616	-4.51416	-22.8506	0	0	0	0	0	0	0	0	0	0	0
Solyc01g111280.2	Solyc01g111280.2.1	1	complement(97584371..97585207)	12.2891	-2.35545	-5.11755	3.11973e-13	3.2425e-12	glycine-rich protein 2B	ATCSP4,ATGRP2B,GRP2B	AT2G21060.1	GO:0008270,GO:0003676,GO:0006355,GO:0003677	0	0	0	PTHR11544	PF00098,PF00313
Solyc01g111340.2	Solyc01g111340.2.1	1	complement(97617582..97620359)	1.23982	2.82752	7.09854	5.2527e-05	0.000264904	Glycosyl hydrolase family 10 protein	0	AT4G38650.1	GO:0005975,GO:0004553	0	3.2.1.8	0	PTHR31490,PTHR31490:SF3	PF00331
Solyc01g111380.2	Solyc01g111380.2.1	1	97649521..97650606	34.312	2.62112	6.15227	0	0	actin depolymerizing factor 5	ADF5,ATADF5	AT2G16700.1	GO:0005622,GO:0003779,GO:0030042,GO:0015629	K05765	0	KOG1735	PTHR11913,PTHR11913:SF16	PF00241
Solyc01g111440.2	Solyc01g111440.2.1	1	97680282..97693637	37.8452	-2.30343	-4.93629	0	0	Senescence/dehydration-associated protein-related	ERD7	AT2G17840.1	0	0	0	0	PTHR21068,PTHR21068:SF22	PF06911
Solyc01g111630.2	Solyc01g111630.2.1	1	97848444..97852193	483.769	-3.52318	-11.497	0	0	hydroxypyruvate reductase	ATHPR1,HPR	AT1G68010.1	GO:0055114,GO:0051287,GO:0016616,GO:0008152	K15893	1.1.1.81,1.1.1.29	KOG0069	PTHR10996,PTHR10996:SF169	PF00389,PF02826
Solyc01g111660.2	Solyc01g111660.2.1	1	97866417..97867882	37.817	-2.05589	-4.15801	0	0	plasma membrane intrinsic protein 3	PIP2;7,PIP3,PIP3A,SIMIP	AT4G35100.2	GO:0016020,GO:0006810,GO:0005215	K09872	0	KOG0223	PTHR19139,PTHR19139:SF152	PF00230
Solyc01g111830.2	Solyc01g111830.2.1	1	complement(97994718..97996113)	83.4487	-2.64701	-6.26368	0	0	sterol methyltransferase 2	CVP1,FRL1,SMT2	AT1G20330.1	GO:0008168,GO:0006694,GO:0008152	K08242	2.1.1.143,2.1.1.142	KOG1269	PTHR10108,PTHR10108:SF858	PF08498,PF08241
Solyc01g111880.2	Solyc01g111880.2.1	1	complement(98042498..98050306)	18.1705	6.01299	64.5786	0	0	ACT-like protein tyrosine kinase family protein	0	AT4G38470.1	GO:0016597,GO:0008152,GO:0006468,GO:0004672	0	2.7.12.1	KOG0192	PTHR23257,PTHR23257:SF471	PF01842,PF07714
Solyc01g112060.2	Solyc01g112060.2.1	1	complement(98176197..98179450)	116.955	-4.43418	-21.6182	0	0	NAD(P)-binding Rossmann-fold superfamily protein	0	AT4G35250.1	0	0	1.3.1.75	KOG1203	PTHR14194,PTHR14194:SF81	PF05368
Solyc01g112160.2	Solyc01g112160.2.1	1	98232462..98237089	13.0095	-2.28932	-4.88824	2.77556e-15	3.29384e-14	Phosphoglycerate mutase family protein	0	AT4G38370.1	0	0	3.1.3.3	KOG0235	PTHR23029,PTHR23029:SF36	PF00300
Solyc01g112190.2	Solyc01g112190.2.1	1	98255084..98258317	1.71084	-3.05779	-8.32696	3.58922e-09	2.74689e-08	Plant regulator RWP-RK family protein	0	AT4G35270.1	GO:0005515	0	0	0	PTHR32002,PTHR32002:SF3	PF00564,PF02042
Solyc01g112260.2	Solyc01g112260.2.1	1	complement(98337182..98338146)	44.6898	-3.86658	-14.5867	0	0	0	0	AT4G35320.1	0	0	0	0	PTHR35714,PTHR35714:SF1	0
Solyc02g005180.2	Solyc02g005180.2.1	2	7137532..7142649	18.6463	-2.41322	-5.32663	0	0	Major facilitator superfamily protein	0	AT1G54730.2	GO:0055085,GO:0022857,GO:0016021	0	0	KOG0254	PTHR23500,PTHR23500:SF62	PF00083
Solyc02g014150.2	Solyc02g014150.2.1	2	15317644..15330483	116.202	-2.51316	-5.70868	0	0	photosystem II stability/assembly factor, chloroplast (HCF136)	HCF136	AT5G23120.1	0	0	0	0	PTHR32010,PTHR32010:SF6	PF14870
Solyc02g014460.2	Solyc02g014460.2.1	2	complement(16627174..16630390)	9.95443	-2.84701	-7.19509	0	0	DROUGHT SENSITIVE 1	DRS1	AT1G80710.1	0	0	0	KOG4328	PTHR14773,PTHR14773:SF0	0
Solyc02g014470.2	Solyc02g014470.2.1	2	complement(16633506..16634967)	2.25513	3.31547	9.95536	1.4882e-05	8.0012e-05	alpha/beta-Hydrolases superfamily protein	0	AT4G18550.1	GO:0006629	0	3.1.1.32	KOG4569	PTHR31828,PTHR31828:SF1	PF01764
Solyc02g020940.2	Solyc02g020940.2.1	2	20374738..20376520	162.524	-3.44873	-10.9187	0	0	glyceraldehyde 3-phosphate dehydrogenase A subunit 2	GAPA-2	AT1G12900.1	GO:0055114,GO:0016620	K05298	1.2.1.12,1.2.1.13	KOG0657	PTHR10836,PTHR10836:SF49	PF00044,PF02800
Solyc02g021430.1	Solyc02g021430.1.1	2	22711492..22712412	17.0821	-2.76865	-6.81468	0	0	Mitochondrial transcription termination factor family protein	0	AT2G34620.1	GO:0006355,GO:0005739,GO:0003690	K15032	0	KOG1267	PTHR13068,PTHR13068:SF6	PF02536
Solyc02g021590.2	Solyc02g021590.2.1	2	23238359..23244372	13.0655	-2.33897	-5.0594	0	0	Leucine-rich repeat protein kinase family protein	0	AT5G45840.2	GO:0005515,GO:0006468,GO:0004672	0	2.7.11.1	KOG1187	PTHR27001,PTHR27001:SF83	PF13855,PF08263,PF07714
Solyc02g023990.2	Solyc02g023990.2.1	2	24688282..24694803	15.5601	-3.08559	-8.48895	0	0	NAD(P)-binding Rossmann-fold superfamily protein	0	AT4G20760.1	GO:0016491,GO:0008152	0	1.1.1.320	KOG1611	PTHR24322,PTHR24322:SF540	PF00106
Solyc02g030080.2	Solyc02g030080.2.1	2	complement(25047706..25057126)	68.2363	2.19986	4.59436	0	0	transducin family protein / WD-40 repeat family protein	0	AT5G11240.1	GO:0005515	K14546	0	KOG4547	PTHR22847,PTHR22847:SF361	PF04003,PF00400
Solyc02g032100.2	Solyc02g032100.2.1	2	27505845..27507762	29.9978	-3.11344	-8.65447	0	0	zinc transporter 1 precursor	ZIP1	AT3G12750.1	GO:0055085,GO:0046873,GO:0030001,GO:0016020	K14709	0	KOG1558	PTHR11040,PTHR11040:SF35	PF02535
Solyc02g036370.2	Solyc02g036370.2.1	2	complement(30601627..30604296)	8.08524	3.18683	9.10606	0	0	Homeodomain-like superfamily protein	RVE1	AT5G17300.1	0	0	0	KOG0724	PTHR12802,PTHR12802:SF60	PF00249
Solyc02g037550.2	Solyc02g037550.2.1	2	complement(31094995..31098669)	64.2716	-6.01391	-64.6199	0	0	Auxin efflux carrier family protein	0	AT1G76520.2	GO:0055085,GO:0016021	0	0	KOG2722	PTHR31651,PTHR31651:SF6	PF03547
Solyc02g038740.2	Solyc02g038740.2.1	2	complement(31491170..31494050)	13.1632	2.66167	6.32765	0	0	hydroxy methylglutaryl CoA reductase 1	HMG1,HMGR1	AT1G76490.1	GO:0055114,GO:0050662,GO:0015936,GO:0004420	K00021	1.1.1.34	0	PTHR10572,PTHR10572:SF12	PF00368
Solyc02g055440.2	Solyc02g055440.2.1	2	complement(2573365..2574575)	54.075	-2.94881	-7.72113	0	0	Protein of unknown function (DUF177)	0	AT3G19800.1	0	0	0	0	PTHR37734,PTHR37734:SF1	PF02620
Solyc02g061990.2	Solyc02g061990.2.1	2	33560595..33561944	8.51467	-4.5609	-23.6031	3.21254e-11	2.90285e-10	basic region/leucine zipper motif 27	ATBZIP27,BZIP27,FDP	AT2G17770.2	0	0	0	0	PTHR22952,PTHR22952:SF174	0
Solyc02g062130.2	Solyc02g062130.2.1	2	complement(33705320..33708519)	24.3702	-3.23686	-9.4274	0	0	ferredoxin-NADP(+)-oxidoreductase 2	ATLFNR2,FNR2	AT1G20020.1	GO:0055114,GO:0016491	K02641	1.18.1.2,1.6.99.1	0	PTHR19384,PTHR19384:SF82	PF00175
Solyc02g062300.2	Solyc02g062300.2.1	2	complement(33885614..33888065)	19.1904	4.68209	25.6713	0	0	BURP domain-containing protein	ATRD22,RD22	AT5G25610.1	0	0	0	0	PTHR31236,PTHR31236:SF9	PF03181
Solyc02g062330.1	Solyc02g062330.1.1	2	complement(33942894..33947887)	0.887313	-3.64058	-12.4717	1.79331e-05	9.54523e-05	ATP binding microtubule motor family protein	0	AT3G51150.2	GO:0008017,GO:0007018,GO:0005524,GO:0003777,GO:0005871	K11498	3.6.4.4	KOG0242	PTHR24115,PTHR24115:SF514	PF11995,PF00225
Solyc02g062340.2	Solyc02g062340.2.1	2	complement(33952212..33954620)	480.397	-4.13738	-17.5984	0	0	fructose-bisphosphate aldolase 2	FBA2	AT4G38970.1	GO:0006096,GO:0004332	K01623	4.1.2.13	0	PTHR11627,PTHR11627:SF15	PF00274
Solyc02g062580.2	Solyc02g062580.2.1	2	34301955..34305572	25.9821	-2.91889	-7.56264	0	0	Phosphatidic acid phosphatase (PAP2) family protein	0	AT5G66450.1	0	0	3.1.3.4	KOG3146	PTHR11247,PTHR11247:SF25	PF01569
Solyc02g062610.2	Solyc02g062610.2.1	2	complement(34326437..34331402)	98.2079	-6.46268	-88.1983	0	0	alpha/beta-Hydrolases superfamily protein	0	AT4G36530.2	0	0	0	KOG1454	PTHR10992,PTHR10992:SF701	PF12697
Solyc02g062890.1	Solyc02g062890.1.1	2	complement(34835321..34836745)	122.367	5.83468	57.0709	0	0	Major facilitator superfamily protein	0	AT4G36670.1	GO:0055085,GO:0016021	0	0	KOG0254	PTHR23500,PTHR23500:SF171	PF07690
Solyc02g063420.2	Solyc02g063420.2.1	2	35505852..35506895	5.0943	-4.69321	-25.8701	2.78626e-08	1.97619e-07	hydroxyproline-rich glycoprotein family protein	0	AT5G65660.1	0	0	0	0	PTHR34291,PTHR34291:SF1	0
Solyc02g063510.1	Solyc02g063510.1.1	2	35607387..35608379	3.975	-3.20081	-9.19473	3.12907e-07	2.00565e-06	0	0	AT5G67020.1	0	0	0	0	PTHR32011,PTHR32011:SF3	0
Solyc02g063520.2	Solyc02g063520.2.1	2	35616626..35618152	49.8355	-2.32801	-5.02113	0	0	Homeobox-leucine zipper protein family	HAT22	AT4G37790.1	GO:0043565,GO:0006355,GO:0003700,GO:0003677	K09338	0	KOG0483	PTHR24326,PTHR24326:SF252	PF02183,PF00046
Solyc02g064550.2	Solyc02g064550.2.1	2	complement(35667578..35674581)	102.975	-2.25913	-4.78701	0	0	Thioredoxin superfamily protein	0	AT5G65840.1	0	0	0	KOG4498	PTHR28630,PTHR28630:SF4	PF13911
Solyc02g064570.1	Solyc02g064570.1.1	2	complement(35678099..35680533)	6.0007	5.72122	52.7544	2.02337e-05	0.000107146	VQ motif-containing protein	0	AT4G37710.1	0	0	0	0	PTHR34794,PTHR34794:SF1	PF05678
Solyc02g064680.2	Solyc02g064680.2.1	2	35755718..35761244	216.124	-3.00812	-8.04515	0	0	calcium ATPase 2	ACA2	AT4G37640.1	GO:0005516,GO:0046872,GO:0000166	K01537	3.6.3.8	0	PTHR24093,PTHR24093:SF262	PF00690,PF12710,PF12515,PF00689,PF00122
Solyc02g064750.2	Solyc02g064750.2.1	2	35849201..35854863	30.4374	2.46221	5.5106	0	0	2-oxoglutarate (2OG) and Fe(II)-dependent oxygenase superfamily protein	0	AT4G33910.1	GO:0055114,GO:0016491	K00472	1.14.11.2	KOG1591	PTHR10869,PTHR10869:SF66	PF13640
Solyc02g064830.2	Solyc02g064830.2.1	2	complement(35957104..35959463)	1.52917	-3.07273	-8.41361	8.95781e-06	4.93459e-05	Auxin-responsive GH3 family protein	GH3.1	AT2G14960.1	0	K14487	0	0	PTHR31901,PTHR31901:SF12	PF03321
Solyc02g064950.2	Solyc02g064950.2.1	2	complement(36051667..36058046)	288.01	-2.84955	-7.20777	0	0	Cystathionine beta-synthase (CBS) family protein	CDCP2,LEJ2	AT4G36910.1	0	0	0	0	PTHR11911,PTHR11911:SF109	PF00571
Solyc02g064980.1	Solyc02g064980.1.1	2	complement(36105406..36106485)	16.4726	-8.08468	-271.477	5.65368e-10	4.63678e-09	mitogen-activated protein kinase kinase kinase 21	MAPKKK21	AT4G36950.1	GO:0006468,GO:0005524,GO:0004672	0	2.7.11.25	KOG0198	PTHR24361,PTHR24361:SF334	PF00069
Solyc02g065060.2	Solyc02g065060.2.1	2	36230064..36232860	10.8593	-5.27869	-38.8191	1.93179e-14	2.16325e-13	NAD(P)-binding Rossmann-fold superfamily protein	0	AT3G50560.1	0	0	1.1.1.102	KOG1014	PTHR24322,PTHR24322:SF315	PF13561
Solyc02g065090.2	Solyc02g065090.2.1	2	36259908..36262160	11.6886	5.40477	42.3641	0	0	phospholipase A 2A	PLA IIA,PLA2A,PLP2	AT2G26560.1	GO:0006629	0	3.1.1.26	KOG0513	PTHR32176,PTHR32176:SF8	PF01734
Solyc02g065220.2	Solyc02g065220.2.1	2	complement(36388148..36390432)	53.6302	-3.38679	-10.4599	0	0	cytochrome P450, family 76, subfamily C, polypeptide 4	CYP76C4	AT2G45550.1	GO:0055114,GO:0020037,GO:0016705,GO:0005506	0	1.14.13.152	KOG0156	PTHR24298,PTHR24298:SF122	PF00067
Solyc02g065240.2	Solyc02g065240.2.1	2	36416349..36418203	55.445	-2.34144	-5.0681	0	0	methyl esterase 1	ATMES1,MES1	AT2G23620.1	0	0	0	0	PTHR10992,PTHR10992:SF820	PF12697
Solyc02g065280.2	Solyc02g065280.2.1	2	36443070..36448965	65.78	-3.21792	-9.30447	0	0	methyl esterase 1	ATMES1,MES1	AT2G23620.1	0	0	3.1.1.78	KOG1454	PTHR10992,PTHR10992:SF820	PF12697
Solyc02g065410.1	Solyc02g065410.1.1	2	complement(36577175..36579232)	2.65157	2.17051	4.50183	2.4562e-07	1.58914e-06	Pentatricopeptide repeat (PPR) superfamily protein	0	AT1G20230.1	0	0	0	0	PTHR24015,PTHR24015:SF534	PF14432,PF13041,PF01535
Solyc02g065430.1	Solyc02g065430.1.1	2	36589795..36590253	8.27588	-2.96543	-7.81057	1.28163e-07	8.52585e-07	0	0	AT2G23690.1	0	0	0	0	PTHR33052,PTHR33052:SF17	PF14009
Solyc02g065530.2	Solyc02g065530.2.1	2	complement(36691611..36692931)	2.0998	-3.08382	-8.47856	3.39184e-05	0.000175204	galacturonosyltransferase-like 2	GATL2	AT3G50760.1	GO:0016757	0	2.4.1.43	0	PTHR13778,PTHR13778:SF15	PF01501
Solyc02g065590.2	Solyc02g065590.2.1	2	complement(36749464..36753843)	6.98918	-3.12195	-8.70565	1.94655e-12	1.922e-11	alpha/beta-Hydrolases superfamily protein	ICME-LIKE2	AT3G02410.1	0	K15889	0	0	PTHR23024,PTHR23024:SF208	PF00135
Solyc02g065610.2	Solyc02g065610.2.1	2	complement(36775106..36779309)	7.24868	-2.99003	-7.94489	4.44089e-16	5.48303e-15	TRICHOME BIREFRINGENCE-LIKE 19	TBL19	AT5G15900.1	0	0	0	0	PTHR32285,PTHR32285:SF13	PF14416,PF13839
Solyc02g065730.1	Solyc02g065730.1.1	2	complement(36882148..36886013)	3.19115	-2.38323	-5.21704	0.000215692	0.00099826	AGAMOUS-like 8	AGL8,FUL	AT5G60910.1	GO:0046983,GO:0003677,GO:0006355,GO:0005634,GO:0003700	K09264	0	KOG0014	PTHR11945,PTHR11945:SF163	PF00319,PF01486
Solyc02g065770.2	Solyc02g065770.2.1	2	complement(36912437..36916521)	44.6837	-2.63357	-6.20559	0	0	COBRA-like extracellular glycosyl-phosphatidyl inositol-anchored protein family	COB	AT5G60920.1	GO:0031225,GO:0016049,GO:0010215	0	0	0	PTHR31673,PTHR31673:SF3	PF04833
Solyc02g067050.2	Solyc02g067050.2.1	2	37291971..37293700	12.4953	3.10379	8.59674	0	0	Protein of unknown function (DUF179)	0	AT3G29240.1	0	K07735	0	0	PTHR31984,PTHR31984:SF3	PF02622
Solyc02g067120.2	Solyc02g067120.2.1	2	complement(37342436..37344907)	20.9089	-3.19907	-9.18364	0	0	Protein of unknown function (DUF1997)	0	AT5G39530.1	0	0	0	0	PTHR34133,PTHR34133:SF2	PF09366
Solyc02g067340.2	Solyc02g067340.2.1	2	complement(37540718..37543728)	7.63903	-2.53988	-5.81542	2.18936e-13	2.30276e-12	myb domain protein 94	ATMYB94,ATMYBCP70,MYB94	AT3G47600.1	0	K09422	0	KOG0048	PTHR10641,PTHR10641:SF491	PF00249
Solyc02g067360.2	Solyc02g067360.2.1	2	complement(37557860..37562901)	11.2074	-2.69137	-6.45927	0	0	Trypsin family protein with PDZ domain	DEG8,DEGP8	AT5G39830.1	GO:0005515,GO:0006508,GO:0004252	0	3.4.21.107	KOG1320	PTHR22939,PTHR22939:SF99	PF13180,PF00089
Solyc02g067480.2	Solyc02g067480.2.1	2	complement(37671135..37679680)	2.48652	-3.27907	-9.70729	1.65218e-07	1.08675e-06	FAD/NAD(P)-binding oxidoreductase family protein	0	AT5G39940.1	0	K07007	0	0	PTHR10617,PTHR10617:SF103	PF03486
Solyc02g067790.2	Solyc02g067790.2.1	2	37900235..37903379	10.4572	-3.65248	-12.575	0	0	high affinity nitrate transporter 2.7	ATNRT2.7,NRT2.7	AT5G14570.1	GO:0055085,GO:0016021	K02575	0	KOG2533	PTHR23515,PTHR23515:SF5	PF07690
Solyc02g068030.1	Solyc02g068030.1.1	2	complement(38083957..38084799)	56.8086	2.54213	5.82446	0	0	0	0	AT3G27250.1	0	0	0	0	PTHR33595,PTHR33595:SF2	0
Solyc02g068040.2	Solyc02g068040.2.1	2	complement(38088717..38089867)	46.3263	4.4512	21.8748	2.22045e-16	2.78455e-15	0	0	0	0	0	0	0	0	0
Solyc02g068140.2	Solyc02g068140.2.1	2	complement(38172591..38176306)	9.45107	-2.1929	-4.57224	0	0	Major facilitator superfamily protein	0	AT3G01930.2	0	0	0	0	PTHR21576,PTHR21576:SF44	PF06813
Solyc02g068170.1	Solyc02g068170.1.1	2	complement(38195959..38196459)	33.4975	3.01288	8.07172	0	0	0	0	AT3G01960.1	0	0	0	0	PTHR36030,PTHR36030:SF1	0
Solyc02g068290.1	Solyc02g068290.1.1	2	complement(38266951..38267352)	42.0342	2.26627	4.81079	1.11022e-16	1.41345e-15	0	0	AT3G51500.1	0	0	0	0	PTHR37740	0
Solyc02g068590.2	Solyc02g068590.2.1	2	complement(38544562..38553495)	26.8052	2.56129	5.90233	0	0	K+ uptake permease 11	KUP11	AT2G35060.1	GO:0071805,GO:0016020,GO:0015079	K03549	0	0	PTHR30540,PTHR30540:SF11	PF02705
Solyc02g068760.2	Solyc02g068760.2.1	2	complement(38680544..38684684)	37.6929	-3.56561	-11.8401	0	0	Tetratricopeptide repeat (TPR)-like superfamily protein	0	AT2G35130.1	0	0	0	0	PTHR24015,PTHR24015:SF421	PF01535,PF13041
Solyc02g068930.2	Solyc02g068930.2.1	2	complement(38825921..38830693)	9.82963	-2.07192	-4.20446	6.66893e-10	5.42512e-09	Cytochrome c	0	AT5G45040.1	GO:0020037,GO:0009055	K08906	0	0	PTHR34688,PTHR34688:SF1	PF13442
Solyc02g069060.2	Solyc02g069060.2.1	2	complement(39033490..39034511)	8.7285	-5.12841	-34.9787	1.41559e-09	1.12578e-08	phloem protein 2-A10	ATPP2-A10,PP2-A10	AT1G10155.1	0	0	0	0	PTHR32278,PTHR32278:SF8	PF14299
Solyc02g069410.2	Solyc02g069410.2.1	2	complement(39307257..39315466)	18.9279	-2.30973	-4.9579	0	0	Haloacid dehalogenase-like hydrolase (HAD) superfamily protein	0	AT5G45170.1	0	0	0	0	PTHR18901,PTHR18901:SF28	0
Solyc02g069450.2	Solyc02g069450.2.1	2	complement(39337837..39341402)	97.6612	-4.4311	-21.5722	0	0	photosystem I subunit F	PSAF	AT1G31330.1	GO:0015979,GO:0009538,GO:0009522	K02694	1.97.1.12	0	PTHR34939,PTHR34939:SF1	PF02507
Solyc02g069460.2	Solyc02g069460.2.1	2	complement(39339989..39341652)	348.551	-2.7406	-6.6835	0	0	photosystem I subunit F	PSAF	AT1G31330.1	GO:0015979,GO:0009538,GO:0009522	K02694	1.97.1.12	0	PTHR34939,PTHR34939:SF1	PF02507
Solyc02g069620.2	Solyc02g069620.2.1	2	complement(39457826..39460398)	9.25631	-3.28314	-9.7347	0	0	NagB/RpiA/CoA transferase-like superfamily protein	0	AT5G44520.1	GO:0009052,GO:0004751	K01807	5.3.1.6	KOG3075	PTHR11934,PTHR11934:SF8	PF06026
Solyc02g069670.2	Solyc02g069670.2.1	2	complement(39512511..39517276)	2.19547	-2.2602	-4.79058	1.21357e-08	8.89637e-08	Glycosyl hydrolases family 31 protein	0	AT5G11720.1	GO:0005975,GO:0004553	K01187	3.2.1.20	0	PTHR22762,PTHR22762:SF82	PF13802,PF16863,PF01055
Solyc02g069690.1	Solyc02g069690.1.1	2	complement(39523757..39525400)	2.52822	2.16681	4.49029	1.58894e-06	9.51657e-06	FAD-binding Berberine family protein	EDA28,MEE23	AT2G34790.1	GO:0055114,GO:0050660,GO:0016491	0	1.3.3.8	0	PTHR32448,PTHR32448:SF11	PF08031,PF01565
Solyc02g069910.1	Solyc02g069910.1.1	2	complement(39697469..39697789)	22.6288	-5.40073	-42.2457	1.28339e-10	1.10597e-09	0	0	0	0	0	0	0	PTHR37189	0
Solyc02g070000.2	Solyc02g070000.2.1	2	39802255..39806534	5.95671	-2.48122	-5.58371	0	0	Leucine-rich receptor-like protein kinase family protein	0	AT4G20940.1	GO:0005515,GO:0006468,GO:0004672	0	2.7.11.1	KOG1187	PTHR27000,PTHR27000:SF160	PF08263,PF00560,PF07714,PF13855
Solyc02g070020.1	Solyc02g070020.1.1	2	complement(39809861..39811300)	33.2676	4.20602	18.456	0	0	UDP-Glycosyltransferase superfamily protein	0	AT5G49690.1	GO:0016758,GO:0008152	0	2.4.1.273	KOG1192	PTHR11926,PTHR11926:SF145	PF00201
Solyc02g070040.1	Solyc02g070040.1.1	2	complement(39831031..39832056)	40.2861	-5.59817	-48.4416	0	0	ethylene-responsive nuclear protein / ethylene-regulated nuclear protein (ERT2)	0	AT4G20880.1	0	0	0	0	PTHR36381,PTHR36381:SF1	0
Solyc02g070110.1	Solyc02g070110.1.1	2	complement(39943920..39945512)	16.675	2.68904	6.44884	5.37772e-05	0.000270936	FAD-binding Berberine family protein	0	AT5G44440.1	GO:0055114,GO:0050660,GO:0016491	0	1.3.3.8	0	PTHR32448,PTHR32448:SF18	PF08031,PF01565
Solyc02g070430.2	Solyc02g070430.2.1	2	complement(40156961..40159000)	4.23902	-2.04288	-4.12068	2.06829e-07	1.34684e-06	gibberellin 2-oxidase	ATGA2OX2,GA2OX2	AT1G30040.1	GO:0055114,GO:0016491	K04125	1.14.11.13	KOG0143	PTHR10209,PTHR10209:SF171	PF14226,PF03171
Solyc02g070490.2	Solyc02g070490.2.1	2	complement(40224187..40226768)	26.8982	-2.73794	-6.67119	0	0	alpha/beta-Hydrolases superfamily protein	0	AT5G38520.1	0	0	0	KOG1454	PTHR10992,PTHR10992:SF752	PF12697
Solyc02g070910.1	Solyc02g070910.1.1	2	40496875..40499797	6.03499	-3.83342	-14.2553	0	0	Leucine-rich receptor-like protein kinase family protein	FLS2	AT5G46330.1	GO:0006468,GO:0004672,GO:0005515	K13420	2.7.11.1	KOG0472	PTHR27000,PTHR27000:SF16	PF08263,PF07714,PF00560,PF13855
Solyc02g070980.1	Solyc02g070980.1.1	2	40515041..40515838	39.4183	-3.63806	-12.4499	0	0	chlorophyll A/B binding protein 1	AB140,CAB1,CAB140,LHCB1.3	AT1G29930.1	GO:0016020,GO:0009765	K08912	0	0	PTHR21649,PTHR21649:SF25	PF00504
Solyc02g071000.1	Solyc02g071000.1.1	2	40519780..40520577	14.0958	-2.61102	-6.10936	1.11022e-16	1.41345e-15	chlorophyll A/B binding protein 1	AB140,CAB1,CAB140,LHCB1.3	AT1G29930.1	GO:0016020,GO:0009765	K08912	0	0	PTHR21649,PTHR21649:SF25	PF00504
Solyc02g071020.2	Solyc02g071020.2.1	2	complement(40525645..40526841)	765.238	-3.51472	-11.4297	0	0	0	0	0	0	0	0	0	0	0
Solyc02g071090.2	Solyc02g071090.2.1	2	complement(40577052..40579474)	47.9367	-4.0583	-16.6598	0	0	purine permease 10	ATPUP10,PUP10	AT4G18210.1	GO:0016021,GO:0005215	0	0	0	PTHR31376,PTHR31376:SF4	PF16913
Solyc02g071100.2	Solyc02g071100.2.1	2	complement(40583040..40584966)	33.7804	-4.52124	-22.963	0	0	purine permease 10	ATPUP10,PUP10	AT4G18210.1	GO:0016021,GO:0005215	0	0	0	PTHR31376,PTHR31376:SF4	PF16913
Solyc02g071110.2	Solyc02g071110.2.1	2	complement(40591525..40595205)	33.7982	-2.77714	-6.85493	0	0	purine permease 10	ATPUP10,PUP10	AT4G18210.1	GO:0016021,GO:0005215	0	0	KOG1441	PTHR31376,PTHR31376:SF9	PF16913
Solyc02g071220.2	Solyc02g071220.2.1	2	complement(40692872..40693847)	42.9157	-4.59807	-24.219	0	0	response regulator 9	ARR9,ATRR4	AT3G57040.1	GO:0000160	K14492	0	0	PTHR26402,PTHR26402:SF574	PF00072
Solyc02g071310.2	Solyc02g071310.2.1	2	40790768..40792057	3.45357	2.48325	5.59157	7.07662e-05	0.000350797	AWPM-19-like family protein	0	AT1G29520.1	0	0	3.2.1.78	0	PTHR33294	PF05512
Solyc02g071380.2	Solyc02g071380.2.1	2	complement(40852676..40857726)	157.835	-5.68585	-51.4766	0	0	senescence-related gene 1	ATSRG1,SRG1	AT1G17020.1	GO:0055114,GO:0016491	0	1.14.11.31	KOG0143	PTHR10209,PTHR10209:SF168	PF14226,PF03171
Solyc02g071470.2	Solyc02g071470.2.1	2	complement(40896286..40898199)	19.2865	5.59426	48.3103	0	0	2-oxoglutarate (2OG) and Fe(II)-dependent oxygenase superfamily protein	0	AT4G25300.1	GO:0055114,GO:0016491	0	1.14.11.32	KOG0143	PTHR10209,PTHR10209:SF130	PF03171,PF14226
Solyc02g071510.2	Solyc02g071510.2.1	2	complement(40911289..40915567)	130.953	2.25702	4.78005	0	0	DNA-binding bromodomain-containing protein	0	AT5G46550.1	GO:0005515	0	0	0	PTHR22880,PTHR22880:SF153	PF00439
Solyc02g071810.2	Solyc02g071810.2.1	2	complement(41159433..41168357)	6.05612	-2.11722	-4.33857	1.77636e-15	2.13254e-14	Leucine-rich repeat transmembrane protein kinase	0	AT1G07650.1	GO:0006468,GO:0004672	0	2.7.11.1	KOG1187	PTHR27006,PTHR27006:SF45	PF07714,PF11721
Solyc02g071820.2	Solyc02g071820.2.1	2	complement(41169272..41178174)	52.945	2.38633	5.22826	0	0	Leucine-rich repeat transmembrane protein kinase	0	AT1G07650.1	GO:0005515,GO:0006468,GO:0004672	0	2.7.11.1	KOG1187	PTHR27006,PTHR27006:SF3	PF13855,PF07714,PF11721
Solyc02g071920.2	Solyc02g071920.2.1	2	complement(41279766..41283576)	30.915	3.35148	10.2069	0	0	NOD26-like intrinsic protein 1;2	ATNLM2,NIP1;2,NLM2	AT4G18910.1	GO:0016020,GO:0006810,GO:0005215	K09874	0	KOG0223	PTHR19139,PTHR19139:SF144	PF00230
Solyc02g072070.2	Solyc02g072070.2.1	2	complement(41344598..41347106)	3.14783	2.76886	6.81567	4.64836e-10	3.83826e-09	S-domain-2 5	SD2-5	AT4G32300.1	GO:0006468,GO:0005524,GO:0004672	0	2.7.11.1	KOG1187	PTHR27002,PTHR27002:SF80	PF01453,PF00069
Solyc02g072140.1	Solyc02g072140.1.1	2	41427111..41428481	3.66241	-2.34694	-5.08745	1.04177e-06	6.35532e-06	Plant protein of unknown function (DUF641)	UNE1	AT1G29300.1	0	0	0	0	PTHR31161,PTHR31161:SF7	PF04859
Solyc02g072160.2	Solyc02g072160.2.1	2	41472505..41480423	107.815	-3.54954	-11.7089	0	0	NAD(P)-binding Rossmann-fold superfamily protein	0	AT4G18810.1	GO:0050662,GO:0003824	0	0	KOG1203	PTHR13194,PTHR13194:SF19	PF01370,PF13460,PF08547
Solyc02g072190.2	Solyc02g072190.2.1	2	complement(41506327..41508093)	16.4015	3.13862	8.80678	0	0	WRKY DNA-binding protein 65	ATWRKY65,WRKY65	AT1G29280.1	GO:0043565,GO:0006355,GO:0003700	0	0	0	PTHR32096,PTHR32096:SF19	PF03106
Solyc02g072240.2	Solyc02g072240.2.1	2	41549360..41554023	5.00993	2.33349	5.04023	2.26802e-10	1.92058e-09	cellulose synthase family protein	ATCESA8,CESA8,IRX1,LEW2	AT4G18780.1	0	K10999	2.4.1.12	0	PTHR13301,PTHR13301:SF31	PF13632,PF14569
Solyc02g072260.2	Solyc02g072260.2.1	2	41559522..41561959	10.1338	-3.77702	-13.7087	6.21725e-15	7.18181e-14	Rho termination factor	0	AT4G18740.1	GO:0006353	0	0	0	PTHR34449,PTHR34449:SF1	PF07498
Solyc02g073580.1	Solyc02g073580.1.1	2	41748166..41748825	5.63022	-5.7983	-55.6495	1.85734e-05	9.8726e-05	transcription factor-related	0	AT4G18650.1	GO:0043565,GO:0006351	0	0	0	PTHR22952,PTHR22952:SF143	PF14144
Solyc02g076800.1	Solyc02g076800.1.1	2	41913080..41913655	29.2046	2.82534	7.08779	0	0	0	0	AT1G29195.1	0	0	0	0	PTHR33052,PTHR33052:SF3	PF14009
Solyc02g076910.2	Solyc02g076910.2.1	2	42018449..42020441	27.0296	-9.25225	-609.825	1.24412e-12	1.24451e-11	senescence-associated gene 12	SAG12	AT5G45890.1	GO:0008234,GO:0006508	0	3.4.22.33	KOG1543	PTHR12411,PTHR12411:SF297	PF08246,PF00112
Solyc02g076920.2	Solyc02g076920.2.1	2	42028277..42030710	2.03681	-4.3155	-19.9111	5.51183e-05	0.000277097	basic helix-loop-helix (bHLH) DNA-binding superfamily protein	0	AT1G68810.1	GO:0046983	0	0	0	PTHR12565,PTHR12565:SF181	PF00010
Solyc02g076930.1	Solyc02g076930.1.1	2	42038129..42041312	12.6427	2.8162	7.04305	0	0	ARM repeat superfamily protein	0	AT2G27430.1	0	0	0	0	PTHR23315,PTHR23315:SF131	0
Solyc02g077050.2	Solyc02g077050.2.1	2	42118121..42119621	13.1177	-2.43869	-5.4215	1.73197e-11	1.60296e-10	senescence-associated gene 12	SAG12	AT5G45890.1	GO:0006508,GO:0004197,GO:0008234	0	3.4.22.33	KOG1543	PTHR12411,PTHR12411:SF333	PF03051,PF08246
Solyc02g077060.1	Solyc02g077060.1.1	2	42122347..42122826	5.83302	-2.39332	-5.25364	4.31024e-05	0.000220057	homolog of RPW8 2	HR2	AT3G50460.1	0	0	0	0	PTHR36766,PTHR36766:SF1	PF05659
Solyc02g077140.2	Solyc02g077140.2.1	2	complement(42182532..42184108)	22.6187	-5.1419	-35.3073	0	0	alpha/beta-Hydrolases superfamily protein	0	AT4G18550.1	GO:0006629	0	3.1.1.32	KOG4569	PTHR31828,PTHR31828:SF10	PF01764
Solyc02g077270.2	Solyc02g077270.2.1	2	complement(42258137..42262473)	8.85797	2.76587	6.80156	0	0	sodium/calcium exchanger family protein / calcium-binding EF hand family protein	0	AT1G53210.1	GO:0055085,GO:0016021	0	0	KOG0027	PTHR10891,PTHR10891:SF386	PF01699
Solyc02g077330.2	Solyc02g077330.2.1	2	42302435..42306003	12.6665	-4.36503	-20.6066	0	0	GDSL-like Lipase/Acylhydrolase superfamily protein	0	AT5G45950.1	GO:0016788	0	3.1.1.3	0	PTHR22835,PTHR22835:SF218	PF00657
Solyc02g077430.2	Solyc02g077430.2.1	2	complement(42373947..42375511)	18.3261	4.7121	26.211	0	0	alpha/beta-Hydrolases superfamily protein	0	AT4G18550.1	GO:0006629	0	3.1.1.32	KOG4569	PTHR31828,PTHR31828:SF7	PF01764
Solyc02g077520.2	Solyc02g077520.2.1	2	42417737..42420129	10.322	5.80327	55.8417	1.44329e-15	1.73982e-14	O-methyltransferase family protein	0	AT4G35160.1	GO:0046983,GO:0008171	0	0	KOG3178	PTHR11746,PTHR11746:SF99	PF08100,PF00891
Solyc02g077590.1	Solyc02g077590.1.1	2	complement(42478435..42478974)	159.698	6.07733	67.5239	0	0	homeobox protein 52	ATHB52,HB52	AT5G53980.1	GO:0003677	0	0	KOG0483	PTHR24326,PTHR24326:SF257	PF00046
Solyc02g077610.2	Solyc02g077610.2.1	2	complement(42495772..42499782)	6.6848	2.1331	4.38659	5.50642e-08	3.79746e-07	NAC domain containing protein 73	ANAC073,NAC073,SND2	AT4G28500.1	GO:0006355,GO:0003677	0	0	0	PTHR31079,PTHR31079:SF5	PF02365
Solyc02g077720.2	Solyc02g077720.2.1	2	42605522..42606806	6.76097	-2.5286	-5.77011	6.87139e-07	4.26743e-06	0	0	0	0	0	0	0	PTHR33544,PTHR33544:SF2	0
Solyc02g077880.2	Solyc02g077880.2.1	2	42713672..42714750	1721.11	2.62421	6.16546	0	0	dormancy-associated protein-like 1	DRM1,DYL1	AT1G28330.4	0	0	0	0	PTHR33565,PTHR33565:SF2	PF05564
Solyc02g078150.2	Solyc02g078150.2.1	2	42930528..42931940	72.4523	9.42348	686.673	0	0	Protein of unknown function (DUF506)	0	AT4G32480.1	0	0	0	0	PTHR31579,PTHR31579:SF6	PF04720
Solyc02g078160.2	Solyc02g078160.2.1	2	42934532..42936396	6.28515	4.39835	21.088	2.40985e-12	2.36418e-11	Protein of unknown function (DUF506)	0	AT4G32480.1	0	0	0	0	PTHR31579,PTHR31579:SF6	PF04720
Solyc02g078240.2	Solyc02g078240.2.1	2	42993819..42996632	23.6197	-2.87743	-7.34842	0	0	phosphoglycerate/bisphosphoglycerate mutase family protein	0	AT5G22620.2	0	K15637	3.1.3.63	KOG0235	PTHR23029,PTHR23029:SF17	PF00300
Solyc02g078320.1	Solyc02g078320.1.1	2	43050859..43051554	26.0993	2.80195	6.97384	0	0	RING membrane-anchor 1	ATRMA1,RMA1	AT4G03510.1	GO:0046872	K10666	0	KOG0823	PTHR12313,PTHR12313:SF6	PF00097
Solyc02g078370.1	Solyc02g078370.1.1	2	43082856..43083800	22.7584	7.38192	166.793	7.08322e-14	7.68939e-13	0	0	0	0	0	0	0	0	0
Solyc02g078380.2	Solyc02g078380.2.1	2	complement(43084389..43085843)	239.745	5.80602	55.9483	0	0	Aluminium induced protein with YGL and LRDR motifs	0	AT4G27450.1	0	0	0	0	PTHR11772,PTHR11772:SF19	PF13537
Solyc02g078400.2	Solyc02g078400.2.1	2	complement(43092002..43099367)	238.116	-2.54761	-5.84663	0	0	allantoinase	ALN,ATALN	AT4G04955.1	GO:0016787	K01466	3.5.2.5	KOG2584	PTHR11647,PTHR11647:SF4	PF01979
Solyc02g078480.2	Solyc02g078480.2.1	2	complement(43143927..43146197)	29.3286	-2.66355	-6.33591	0	0	CBS domain-containing protein	0	AT5G53750.1	0	0	0	KOG1764	PTHR13780,PTHR13780:SF55	PF00571
Solyc02g078500.2	Solyc02g078500.2.1	2	43165563..43168058	3.31044	3.364	10.2959	2.41786e-08	1.72464e-07	Aluminium induced protein with YGL and LRDR motifs	0	AT4G27450.1	0	0	0	0	PTHR11772,PTHR11772:SF15	PF12481
Solyc02g078600.2	Solyc02g078600.2.1	2	complement(43255134..43257692)	8.36029	-2.40055	-5.28004	7.77156e-16	9.49194e-15	Major facilitator superfamily protein	0	AT2G20780.1	GO:0055085,GO:0022857,GO:0016021	0	0	KOG0254	PTHR23500,PTHR23500:SF6	PF00083
Solyc02g078650.2	Solyc02g078650.2.1	2	43318047..43320850	27.9621	2.8913	7.4194	0	0	0	0	0	GO:0055114,GO:0004097,GO:0016491,GO:0008152	K00422	1.10.3.1	0	PTHR11474,PTHR11474:SF33	PF12142,PF00264,PF12143
Solyc02g078670.2	Solyc02g078670.2.1	2	complement(43330724..43335774)	51.3217	-2.36423	-5.14879	0	0	disease resistance protein (TIR class), putative	0	AT1G61100.1	0	0	0	0	PTHR31008,PTHR31008:SF6	0
Solyc02g078750.2	Solyc02g078750.2.1	2	43395107..43399682	14.1787	-3.06043	-8.34222	0	0	S-locus lectin protein kinase family protein	0	AT4G03230.1	GO:0006468,GO:0004672	0	2.7.11.1	KOG1187	PTHR27002,PTHR27002:SF102	PF07714
Solyc02g078930.1	Solyc02g078930.1.1	2	complement(43550905..43552017)	2.06067	3.52246	11.4912	8.74974e-05	0.000428002	Late embryogenesis abundant (LEA) protein-related	0	AT1G54890.1	0	0	0	0	PTHR31656,PTHR31656:SF3	PF06830
Solyc02g078950.2	Solyc02g078950.2.1	2	complement(43558086..43564091)	3.14466	-2.10377	-4.29832	2.31715e-09	1.80759e-08	beta-galactosidase 8	BGAL8	AT2G28470.1	GO:0030246,GO:0005975,GO:0004553	0	3.2.1.145,3.2.1.23	0	PTHR23421,PTHR23421:SF72	PF02140,PF01301
Solyc02g079010.2	Solyc02g079010.2.1	2	43635975..43637331	11.491	-3.41555	-10.6705	0	0	Protein of unknown function (DUF761)	0	AT1G61260.1	0	0	0	0	PTHR33098,PTHR33098:SF10	PF14364,PF05553
Solyc02g079490.2	Solyc02g079490.2.1	2	complement(44022146..44024522)	15.9991	-6.67662	-102.297	0	0	HXXXD-type acyl-transferase family protein	0	AT1G32910.1	GO:0016747	0	2.3.1.84	0	PTHR31642,PTHR31642:SF6	PF02458
Solyc02g079520.1	Solyc02g079520.1.1	2	complement(44055536..44055883)	18.7773	-4.31362	-19.8852	1.45153e-11	1.34909e-10	Calcium-binding EF-hand family protein	0	AT2G46600.1	0	0	0	0	PTHR10891,PTHR10891:SF585	PF13833
Solyc02g079550.1	Solyc02g079550.1.1	2	44074665..44077232	15.0938	-3.94325	-15.3828	0	0	protein serine/threonine kinases;protein kinases;ATP binding;sugar binding;kinases;carbohydrate binding	0	AT1G11300.1	GO:0048544,GO:0006468,GO:0005524,GO:0004672	0	2.7.11.1	0	PTHR27002,PTHR27002:SF108	PF08276,PF00954,PF00069,PF01453
Solyc02g079950.2	Solyc02g079950.2.1	2	complement(44329766..44331669)	677.728	-2.58619	-6.00509	0	0	photosystem II subunit Q-2	PSBQ,PSBQ-2,PSII-Q	AT4G05180.1	GO:0019898,GO:0015979,GO:0009654,GO:0009523,GO:0005509	K08901	0	0	PTHR33399,PTHR33399:SF3	PF05757
Solyc02g079960.2	Solyc02g079960.2.1	2	44333446..44337341	192.417	2.99333	7.96309	0	0	C-terminal cysteine residue is changed to a serine 1	ATCXXS1,CXXS1	AT1G11530.1	GO:0045454,GO:0015035,GO:0006662	K03671	1.6.5.4	KOG0907	PTHR10438,PTHR10438:SF242	PF00085
Solyc02g079990.2	Solyc02g079990.2.1	2	complement(44353432..44356498)	28.4521	-4.43148	-21.5778	0	0	cysteine-rich RLK (RECEPTOR-like protein kinase) 29	CRK29	AT4G21410.1	GO:0006468,GO:0004672	0	2.7.11.1	KOG1187	PTHR27002,PTHR27002:SF122	PF01657,PF07714
Solyc02g080010.2	Solyc02g080010.2.1	2	complement(44360278..44364646)	51.4945	-3.71542	-13.1357	0	0	cysteine-rich RLK (RECEPTOR-like protein kinase) 25	CRK25	AT4G05200.1	GO:0006468,GO:0004672	0	2.7.11.1	KOG1187	PTHR27002,PTHR27002:SF122	PF01657,PF07714
Solyc02g080200.2	Solyc02g080200.2.1	2	complement(44478656..44480593)	1.51935	4.43004	21.5564	2.22537e-05	0.000117436	methylesterase PCR A	ATPMEPCRA,PMEPCRA	AT1G11580.1	GO:0004857,GO:0042545,GO:0030599,GO:0005618	0	3.2.2.22,3.1.1.11	0	PTHR31707,PTHR31707:SF32	PF04043,PF01095
Solyc02g080220.2	Solyc02g080220.2.1	2	44496883..44499450	5.48618	2.94862	7.72013	0	0	methylesterase PCR A	ATPMEPCRA,PMEPCRA	AT1G11580.1	GO:0004857,GO:0042545,GO:0030599,GO:0005618	K01051	3.2.2.22,3.1.1.11	0	PTHR31707,PTHR31707:SF32	PF04043,PF01095
Solyc02g080230.2	Solyc02g080230.2.1	2	44506682..44509465	15.7747	-5.02573	-32.5759	0	0	PAK-box/P21-Rho-binding family protein	0	AT4G21745.1	0	0	0	0	PTHR23177,PTHR23177:SF27	PF00786
Solyc02g080490.2	Solyc02g080490.2.1	2	complement(44693863..44698042)	7.06042	-2.6363	-6.21735	0	0	MATE efflux family protein	0	AT3G21690.1	GO:0055085,GO:0016020,GO:0015297,GO:0015238,GO:0006855	K03327	0	KOG1347	PTHR11206,PTHR11206:SF134	PF01554
Solyc02g080540.1	Solyc02g080540.1.1	2	44747593..44748726	325.309	-3.23123	-9.39069	0	0	ATPase, F1 complex, gamma subunit protein	ATPC1	AT4G04640.1	GO:0046961,GO:0046933,GO:0045261,GO:0015986	K02115	3.6.3.14	KOG1531	PTHR11693,PTHR11693:SF21	PF00231
Solyc02g080570.2	Solyc02g080570.2.1	2	44758022..44775339	60.5964	-2.71008	-6.54359	0	0	starch synthase 3	ATSS3,SS3	AT1G11720.2	0	0	2.4.1.21	0	PTHR12526,PTHR12526:SF341	PF00534,PF08323,PF16760
Solyc02g080780.2	Solyc02g080780.2.1	2	complement(44909848..44913406)	86.2875	-2.67561	-6.38908	0	0	0	0	AT1G62250.1	0	0	0	0	PTHR37197	0
Solyc02g080810.2	Solyc02g080810.2.1	2	complement(44937904..44941354)	149.506	-3.10711	-8.61655	0	0	Glycine cleavage T-protein family	0	AT1G11860.3	GO:0006546,GO:0004047	K00605	2.1.2.10	0	PTHR13847,PTHR13847:SF5	PF08669,PF01571
Solyc02g081060.2	Solyc02g081060.2.1	2	45125155..45125884	7.61914	-3.94042	-15.3527	9.44465e-06	5.19382e-05	Chaperonin-like RbcX protein	0	AT4G04330.1	0	0	0	0	PTHR33791,PTHR33791:SF1	PF02341
Solyc02g081170.2	Solyc02g081170.2.1	2	complement(45232902..45234795)	608.441	-3.39528	-10.5216	0	0	fibrillin	FIB	AT4G04020.1	0	0	0	0	PTHR31906,PTHR31906:SF7	PF04755
Solyc02g081300.2	Solyc02g081300.2.1	2	complement(45315741..45320028)	2.89023	2.04125	4.11603	4.8238e-08	3.34441e-07	sucrose synthase 6	ATSUS6,SUS6	AT1G73370.1	GO:0016157,GO:0005985	K00695	2.4.1.13	KOG0853	PTHR12526,PTHR12526:SF296	PF00534,PF00862
Solyc02g081330.2	Solyc02g081330.2.1	2	45335358..45339157	52.2719	-2.46471	-5.52017	0	0	PHYTOENE SYNTHASE	PSY	AT5G17230.2	GO:0016740,GO:0009058	K02291	2.5.1.32	KOG1459	PTHR31480,PTHR31480:SF2	PF00494
Solyc02g081340.2	Solyc02g081340.2.1	2	45341113..45342471	25.6982	-4.31958	-19.9675	0	0	glutathione S-transferase F11	ATGSTF11,ATGSTF6,GSTF11	AT3G03190.1	GO:0005515	K00799	2.5.1.18	KOG0867	PTHR11260,PTHR11260:SF186	PF00043,PF02798
Solyc02g081350.2	Solyc02g081350.2.1	2	complement(45342529..45345233)	1.38203	-5.29499	-39.26	8.89579e-05	0.000434723	AMP-dependent synthetase and ligase family protein	0	AT1G66120.1	GO:0008152,GO:0003824	0	6.2.1.12	0	PTHR24095,PTHR24095:SF189	PF13193,PF00501
Solyc02g081360.2	Solyc02g081360.2.1	2	45353341..45355412	6.84083	-2.79249	-6.92827	0	0	AMP-dependent synthetase and ligase family protein	0	AT1G66120.1	GO:0008152,GO:0003824	0	6.2.1.12	0	PTHR24095,PTHR24095:SF189	PF13193,PF00501
Solyc02g081450.2	Solyc02g081450.2.1	2	complement(45413208..45414493)	11.0386	-2.24746	-4.74846	3.9968e-15	4.68462e-14	Late embryogenesis abundant (LEA) hydroxyproline-rich glycoprotein family	0	AT1G65690.1	0	0	0	0	PTHR31852,PTHR31852:SF1	PF03168
Solyc02g081480.2	Solyc02g081480.2.1	2	45430949..45433110	11.2553	-2.49945	-5.65468	0	0	Protein kinase superfamily protein	0	AT1G67000.1	GO:0006468,GO:0005524,GO:0004672	0	3.1.4.46	KOG1187	PTHR27009,PTHR27009:SF20	PF00069
Solyc02g081550.2	Solyc02g081550.2.1	2	45464011..45466700	4.45096	-2.84701	-7.19507	4.21885e-14	4.63572e-13	FTSH protease 6	ATFTSH6,FTSH6	AT5G15250.1	GO:0016887,GO:0005524,GO:0006508,GO:0004222	K03798	0	0	PTHR23076,PTHR23076:SF54	PF07728,PF01434
Solyc02g081560.1	Solyc02g081560.1.1	2	complement(45467404..45467604)	17.3422	-2.56155	-5.90341	2.03788e-06	1.2013e-05	0	0	AT5G10695.1	0	0	0	0	PTHR33320,PTHR33320:SF6	0
Solyc02g081600.2	Solyc02g081600.2.1	2	45492312..45494698	17.7981	-2.75048	-6.72939	0	0	zinc transporter 5 precursor	ZIP5	AT1G05300.1	GO:0055085,GO:0046873,GO:0030001,GO:0016020	K14709	0	KOG1558	PTHR11040,PTHR11040:SF71	PF02535
Solyc02g081980.2	Solyc02g081980.2.1	2	complement(45730464..45734471)	5.01325	-2.19725	-4.58604	2.88709e-07	1.85698e-06	apyrase 2	APY2,ATAPY2	AT5G18280.1	GO:0016787	K14641	3.6.1.5	KOG1385	PTHR11782,PTHR11782:SF50	PF01150
Solyc02g082070.2	Solyc02g082070.2.1	2	45801962..45804748	15.6531	3.09652	8.55353	0	0	cytochrome P450, family 71, subfamily B, polypeptide 34	CYP71B34	AT3G26300.1	GO:0055114,GO:0020037,GO:0016705,GO:0005506	0	1.14.13.121	KOG0156	PTHR24298,PTHR24298:SF178	PF00067
Solyc02g082100.2	Solyc02g082100.2.1	2	45820648..45826303	15.61	-3.59795	-12.1085	0	0	RING/U-box superfamily protein	EDA18	AT2G34920.1	0	0	0	KOG4172	PTHR10044,PTHR10044:SF103	PF13920
Solyc02g082110.2	Solyc02g082110.2.1	2	complement(45828272..45831030)	29.0651	2.05623	4.15899	0	0	Zinc finger (CCCH-type/C3HC4-type RING finger) family protein	0	AT1G01350.1	GO:0046872	K13127	0	0	PTHR12930	PF13920,PF00642
Solyc02g082120.2	Solyc02g082120.2.1	2	45841825..45844245	73.3392	2.62862	6.18435	0	0	DNA glycosylase superfamily protein	0	AT5G44680.1	GO:0008725,GO:0006284	K01246	3.2.2.20	0	PTHR31116,PTHR31116:SF4	PF03352
Solyc02g082190.2	Solyc02g082190.2.1	2	45890892..45896503	18.3431	2.55281	5.86776	0	0	CTP synthase family protein	0	AT1G30820.1	GO:0016787,GO:0006541,GO:0006221,GO:0003883	K01937	6.3.4.2	0	PTHR11550,PTHR11550:SF11	PF07722,PF06418
Solyc02g082270.2	Solyc02g082270.2.1	2	45973477..45977943	251.195	2.39316	5.25306	0	0	RNA-binding (RRM/RBD/RNP motifs) family protein	0	AT1G76460.1	GO:0003676	0	0	KOG0149	PTHR24012,PTHR24012:SF421	PF00076
Solyc02g082340.2	Solyc02g082340.2.1	2	complement(46032786..46040382)	188.073	2.19545	4.58033	0	0	RNA polymerase I specific transcription initiation factor RRN3 protein	0	AT2G34750.1	0	K15216	0	KOG2434	PTHR12790	PF05327
Solyc02g082760.2	Solyc02g082760.2.1	2	complement(46402605..46406986)	627.737	-2.3115	-4.96399	0	0	catalase 2	CAT2	AT4G35090.1	GO:0055114,GO:0020037,GO:0004096,GO:0006979	K03781	1.11.1.6,1.11.1.21	0	PTHR11465,PTHR11465:SF19	PF06628,PF00199
Solyc02g082900.2	Solyc02g082900.2.1	2	complement(46531678..46534690)	259.45	3.23205	9.39602	0	0	Calcium-dependent phosphotriesterase superfamily protein	0	AT3G51440.1	0	0	4.3.3.2	KOG1520	PTHR10426,PTHR10426:SF4	PF08450
Solyc02g082910.2	Solyc02g082910.2.1	2	complement(46541550..46545952)	2.04333	3.62866	12.3691	5.10554e-07	3.20358e-06	acyl activating enzyme 1	AAE1	AT1G20560.1	GO:0008152,GO:0003824	0	6.2.1.1,6.2.1.2	KOG1176	PTHR24095,PTHR24095:SF119	PF13193,PF00501
Solyc02g083050.1	Solyc02g083050.1.1	2	46615396..46616211	8.77244	-4.68854	-25.7865	4.9315e-12	4.75054e-11	Arabidopsis protein of unknown function (DUF241)	0	AT4G35690.1	0	0	0	0	PTHR33070,PTHR33070:SF16	PF03087
Solyc02g083120.1	Solyc02g083120.1.1	2	46637011..46637964	4.42479	3.56901	11.8681	3.71563e-08	2.60435e-07	Arabidopsis protein of unknown function (DUF241)	0	AT4G35720.1	0	0	0	0	PTHR31509,PTHR31509:SF5	PF03087
Solyc02g083250.2	Solyc02g083250.2.1	2	complement(46706487..46707708)	180.859	2.13919	4.40515	0	0	SEC14 cytosolic factor family protein / phosphoglyceride transfer family protein	0	AT4G35750.1	0	0	0	KOG2633	PTHR11106,PTHR11106:SF58	PF13716
Solyc02g083290.2	Solyc02g083290.2.1	2	complement(46733351..46744107)	75.745	2.27009	4.82353	0	0	ACT-like protein tyrosine kinase family protein	0	AT4G35780.1	GO:0006468,GO:0004672	0	2.7.12.1	KOG0192	PTHR23257,PTHR23257:SF347	PF07714
Solyc02g083550.1	Solyc02g083550.1.1	2	46917267..46917819	4.81574	3.659	12.6319	4.82635e-05	0.000244524	farnesylated protein 6	ATFP6,FP6,HIPP26	AT4G38580.1	GO:0046872,GO:0030001	0	0	KOG1603	PTHR22814,PTHR22814:SF155	PF00403
Solyc02g083570.2	Solyc02g083570.2.1	2	complement(46930003..46931481)	51.1621	-2.35553	-5.11781	0	0	ubiquitin-conjugating enzyme 10	UBC10	AT5G53300.2	0	K06689	6.3.2.19	KOG0417	PTHR24068	PF00179
Solyc02g083760.2	Solyc02g083760.2.1	2	complement(47042332..47044179)	18.2788	-2.89952	-7.46181	0	0	Pathogenesis-related thaumatin superfamily protein	0	AT4G38660.1	0	0	0	0	PTHR31048,PTHR31048:SF11	PF00314
Solyc02g083810.2	Solyc02g083810.2.1	2	complement(47068869..47072154)	826.251	-4.01916	-16.2139	0	0	ferredoxin-NADP(+)-oxidoreductase 2	ATLFNR2,FNR2	AT1G20020.1	GO:0055114,GO:0016491	K02641	1.18.1.2,1.6.99.1	0	PTHR19384,PTHR19384:SF82	PF00175
Solyc02g083820.1	Solyc02g083820.1.1	2	complement(47075909..47077876)	22.5619	-2.04397	-4.12379	0	0	armadillo repeat only 2	ARO2	AT5G66200.1	GO:0005515	0	0	0	PTHR23315,PTHR23315:SF60	PF00514
Solyc02g083860.2	Solyc02g083860.2.1	2	complement(47121864..47123927)	75.627	-2.65606	-6.30311	0	0	flavanone 3-hydroxylase	F3\'H,F3H,TT6	AT3G51240.1	GO:0055114,GO:0016491	K00475	1.14.11.9	KOG0143	PTHR10209,PTHR10209:SF137	PF14226,PF03171
Solyc02g084240.2	Solyc02g084240.2.1	2	47397430..47398592	1256.16	2.38615	5.2276	0	0	histone H1-3	HIS1-3	AT2G18050.1	GO:0006334,GO:0005634,GO:0003677,GO:0000786	K11275	0	KOG4012	PTHR11467,PTHR11467:SF50	PF00538
Solyc02g084280.2	Solyc02g084280.2.1	2	47432173..47434047	4.15831	-2.51302	-5.70812	0.000172815	0.000809195	0	0	0	0	0	0	0	0	0
Solyc02g084390.2	Solyc02g084390.2.1	2	complement(47506585..47511877)	7.77687	-2.2232	-4.66927	0	0	ATP binding microtubule motor family protein	0	AT2G21300.2	GO:0008017,GO:0007018,GO:0005524,GO:0003777,GO:0005871	K11498	3.6.4.4	KOG0242	PTHR24115,PTHR24115:SF514	PF11995,PF00225
Solyc02g084400.2	Solyc02g084400.2.1	2	complement(47516836..47521654)	6.54462	-5.3756	-41.5162	0	0	Protein kinase superfamily protein	0	AT1G11390.1	0	K08869	3.6.3.46	KOG1236	PTHR10566,PTHR10566:SF93	PF03109
Solyc02g084420.2	Solyc02g084420.2.1	2	47529657..47531609	17.9769	-3.07744	-8.44117	0	0	B-box type zinc finger family protein	0	AT4G38960.1	GO:0008270,GO:0005622	0	0	0	PTHR31832,PTHR31832:SF5	PF00643
Solyc02g084430.2	Solyc02g084430.2.1	2	47531181..47532413	14.8683	-3.18595	-9.10052	7.61835e-13	7.73073e-12	0	0	0	0	0	0	0	0	0
Solyc02g084720.2	Solyc02g084720.2.1	2	complement(47818628..47824752)	24.0421	-3.53092	-11.5588	0	0	beta-galactosidase 3	BGAL3	AT4G36360.1	GO:0030246,GO:0005975,GO:0004553	0	3.2.1.23	0	PTHR23421,PTHR23421:SF79	PF02140,PF01301
Solyc02g084840.2	Solyc02g084840.2.1	2	complement(47920803..47921771)	119.367	3.98924	15.8811	0	0	dehydrin xero 1	XERO1	AT3G50980.1	GO:0009415,GO:0006950	0	0	0	PTHR33346	PF00257
Solyc02g084870.2	Solyc02g084870.2.1	2	complement(47935547..47938786)	20.3372	2.25832	4.78435	0	0	MAP kinase 7	ATMPK7,MPK7	AT2G18170.1	GO:0016773,GO:0016020,GO:0005524	K04371	2.7.11.24	0	PTHR24055,PTHR24055:SF196	PF06293
Solyc02g084900.2	Solyc02g084900.2.1	2	complement(47956673..47958629)	7.95441	2.48002	5.57905	0	0	P-loop containing nucleoside triphosphate hydrolases superfamily protein	0	AT2G18193.1	GO:0005524	K08900	0	0	PTHR23070,PTHR23070:SF26	PF14363,PF00004
Solyc02g084980.2	Solyc02g084980.2.1	2	complement(48012317..48013917)	4.28492	-3.13381	-8.77753	6.77958e-11	5.98165e-10	galactinol synthase 1	AtGolS1,GolS1	AT2G47180.1	GO:0016757	K18819	2.4.1.123	KOG1950	PTHR11183,PTHR11183:SF59	PF01501
Solyc02g084990.2	Solyc02g084990.2.1	2	complement(48018833..48022336)	14.8697	-2.18613	-4.55082	0	0	Glycosyl hydrolase superfamily protein	0	AT5G66460.1	GO:0005975,GO:0004553	K19355	3.2.1.78	0	PTHR31451,PTHR31451:SF8	PF00150
Solyc02g085020.2	Solyc02g085020.2.1	2	48052471..48054875	11.3189	-5.12767	-34.9608	0	0	dihydroflavonol 4-reductase	DFR,M318,TT3	AT5G42800.1	GO:0050662,GO:0003824	K13082	1.1.1.219	KOG1502	PTHR10366,PTHR10366:SF276	PF01370
Solyc02g085150.2	Solyc02g085150.2.1	2	48136871..48140180	2.72784	-3.2958	-9.8205	4.33002e-07	2.7365e-06	late embryogenesis abundant domain-containing protein / LEA domain-containing protein	0	AT2G18340.2	0	0	0	KOG4744	PTHR23241,PTHR23241:SF54	PF02987
Solyc02g085280.1	Solyc02g085280.1.1	2	complement(48227837..48228145)	31.1213	2.09731	4.27911	2.31355e-09	1.80519e-08	ribosomal protein L6 family protein	0	AT2G18400.1	GO:0019843,GO:0006412,GO:0005840,GO:0003735	K02933	0	0	PTHR11655,PTHR11655:SF17	PF00347
Solyc02g085290.2	Solyc02g085290.2.1	2	complement(48231893..48236246)	11.688	-2.19185	-4.5689	7.44516e-13	7.55935e-12	Maf-like protein	0	AT5G66550.1	GO:0005737	K06287	0	KOG1509	PTHR11746,PTHR11746:SF89	PF02545
Solyc02g085310.2	Solyc02g085310.2.1	2	complement(48242155..48243430)	146.124	3.02734	8.15304	0	0	0	0	0	0	0	0	0	0	0
Solyc02g085360.2	Solyc02g085360.2.1	2	complement(48282994..48287368)	7.02407	3.81206	14.0457	0	0	Cytochrome P450 superfamily protein	CLM,CYP90B1,DWF4,PSC1,SAV1,SNP2	AT3G50660.1	GO:0055114,GO:0020037,GO:0016705,GO:0005506	K09587	0	KOG0157	PTHR24286,PTHR24286:SF37	PF00067
Solyc02g085580.2	Solyc02g085580.2.1	2	48411767..48414598	74.9396	2.66221	6.33002	0	0	C2H2-like zinc finger protein	0	AT5G66730.1	0	0	0	KOG3576	PTHR10593,PTHR10593:SF28	0
Solyc02g085630.2	Solyc02g085630.2.1	2	48463076..48465051	20.047	2.85847	7.25244	0	0	homeobox protein 40	ATHB40,HB-5,HB40	AT4G36740.1	GO:0003677	K09338	0	KOG0483	PTHR24326,PTHR24326:SF157	PF00046
Solyc02g086180.2	Solyc02g086180.2.1	2	48926013..48928542	207.342	3.05599	8.31659	3.11219e-11	2.81442e-10	sterol 1	BUL1,DWF7,STE1	AT3G02580.1	GO:0055114,GO:0016491,GO:0006633,GO:0005506	K00227	1.14.21.6	KOG0872	PTHR11863,PTHR11863:SF33	PF04116
Solyc02g086350.2	Solyc02g086350.2.1	2	49020658..49022734	17.9629	-2.07174	-4.20392	0	0	Plant protein of unknown function (DUF827)	0	AT1G66840.1	0	0	0	0	PTHR32054,PTHR32054:SF5	PF05701
Solyc02g086360.2	Solyc02g086360.2.1	2	complement(49023208..49026271)	22.8086	2.37992	5.20506	0	0	Octicosapeptide/Phox/Bem1p family protein	0	AT2G01190.1	GO:0005515	0	0	0	PTHR31066,PTHR31066:SF3	PF00564
Solyc02g086530.2	Solyc02g086530.2.1	2	complement(49197253..49201456)	0.767945	-3.52334	-11.4983	0.000100809	0.000489237	Raffinose synthase family protein	SIP1	AT5G40390.1	0	K06617	2.4.1.82	0	PTHR31268,PTHR31268:SF2	PF05691
Solyc02g086590.2	Solyc02g086590.2.1	2	complement(49245804..49249742)	29.3624	2.25616	4.77717	0	0	cysteine-rich RLK (RECEPTOR-like protein kinase) 42	CRK42	AT5G40380.1	GO:0006468,GO:0004672	0	2.7.11.1	KOG1187	PTHR27002,PTHR27002:SF128	PF01657,PF07714
Solyc02g086650.2	Solyc02g086650.2.1	2	49302952..49306789	28.1994	-2.21014	-4.62722	2.37699e-13	2.4919e-12	phosphoenolpyruvate (pep)/phosphate translocator 2	ATPPT2,PPT2	AT3G01550.1	GO:0016021,GO:0016020	K15283	0	KOG1441	PTHR11132,PTHR11132:SF109	PF00892
Solyc02g086700.2	Solyc02g086700.2.1	2	complement(49347483..49349479)	7.2094	2.27912	4.85383	4.00113e-10	3.31942e-09	Glycosyl hydrolase superfamily protein	0	AT4G16260.1	GO:0005975,GO:0004553	0	3.2.1.39	0	PTHR32227,PTHR32227:SF96	PF00332
Solyc02g086770.2	Solyc02g086770.2.1	2	complement(49383130..49386522)	10.1359	-3.12899	-8.74823	0	0	NAD(P)-binding Rossmann-fold superfamily protein	0	AT5G14700.1	GO:0055114,GO:0016616,GO:0006694,GO:0003854	0	1.2.1.44	KOG1502	PTHR10366,PTHR10366:SF388	PF01073
Solyc02g086880.2	Solyc02g086880.2.1	2	49485238..49489754	344.041	2.5099	5.6958	0	0	formate dehydrogenase	FDH	AT5G14780.1	GO:0055114,GO:0051287,GO:0016616,GO:0008152	K00122	1.2.1.2	KOG0069	PTHR10996,PTHR10996:SF171	PF00389,PF02826
Solyc02g086890.2	Solyc02g086890.2.1	2	complement(49490088..49492057)	83.3298	-2.43665	-5.41384	0	0	0	0	AT3G55250.1	0	0	0	0	PTHR36770,PTHR36770:SF1	0
Solyc02g086970.2	Solyc02g086970.2.1	2	complement(49535823..49539738)	53.0817	2.72546	6.61373	0	0	aldehyde dehydrogenase 2B4	ALDH2,ALDH2A,ALDH2B4	AT3G48000.1	GO:0055114,GO:0016491,GO:0008152	K00128	0	0	PTHR11699,PTHR11699:SF191	PF00171
Solyc02g087040.1	Solyc02g087040.1.1	2	complement(49580607..49581779)	5.33274	-2.64194	-6.24169	2.51976e-10	2.12403e-09	RING/U-box superfamily protein	0	AT5G40250.1	GO:0008270,GO:0005515	K19041	0	0	PTHR14155,PTHR14155:SF128	PF13639
Solyc02g087070.2	Solyc02g087070.2.1	2	49599947..49603676	27.8107	5.85873	58.0301	0	0	Peroxidase superfamily protein	ALPHA-DOX1,DIOX1,DOX1,PADOX-1	AT3G01420.1	0	K10529	0	KOG2408	PTHR11903,PTHR11903:SF14	PF03098
Solyc02g087210.2	Solyc02g087210.2.1	2	49674963..49676205	126.286	-4.71553	-26.2733	0	0	zinc finger (AN1-like) family protein	PMZ,SAP12	AT3G28210.1	GO:0008270	0	0	KOG3183	PTHR14677,PTHR14677:SF2	PF01428
Solyc02g087350.1	Solyc02g087350.1.1	2	complement(49776156..49777256)	102.51	-3.79341	-13.8654	0	0	galacturonosyltransferase-like 10	GATL10	AT3G28340.1	GO:0016757	0	2.4.1.43	0	PTHR13778,PTHR13778:SF14	PF01501
Solyc02g087480.2	Solyc02g087480.2.1	2	49915284..49918892	17.282	-2.20874	-4.6227	1.31006e-14	1.48262e-13	Protein of unknown function (DUF1336)	CW14	AT1G59650.1	0	0	0	0	PTHR31558,PTHR31558:SF3	PF07059
Solyc02g087520.2	Solyc02g087520.2.1	2	49933738..49935582	2.45172	2.89725	7.45006	2.99392e-05	0.000155656	Pathogenesis-related thaumatin superfamily protein	0	AT5G40020.1	0	0	0	0	PTHR31048,PTHR31048:SF8	PF00314
Solyc02g087840.2	Solyc02g087840.2.1	2	complement(50097434..50099068)	2.40277	-2.93925	-7.67014	2.10294e-05	0.000111175	homeobox 3	ATHB-3,ATHB3,HAT7,HB-3	AT5G15150.1	GO:0043565,GO:0006355,GO:0003700,GO:0003677	K09338	0	KOG0483	PTHR24326,PTHR24326:SF225	PF02183,PF00046
Solyc02g087850.1	Solyc02g087850.1.1	2	50115351..50116610	51.8735	-2.54704	-5.84436	0	0	Glutaredoxin family protein	0	AT3G28850.1	GO:0045454,GO:0015035,GO:0009055	0	0	KOG2824	PTHR10168,PTHR10168:SF110	PF00462
Solyc02g087860.2	Solyc02g087860.2.1	2	complement(50126067..50127799)	6.42137	-3.49782	-11.2966	1.45313e-07	9.61399e-07	basic helix-loop-helix (bHLH) DNA-binding family protein	0	AT3G28857.1	GO:0046983	0	0	0	PTHR12565,PTHR12565:SF172	PF00010
Solyc02g087960.2	Solyc02g087960.2.1	2	50197581..50199145	2.41534	-2.69069	-6.45624	3.33451e-05	0.000172319	myb domain protein 94	ATMYB94,ATMYBCP70,MYB94	AT3G47600.1	0	K09422	0	KOG0048	PTHR10641,PTHR10641:SF491	PF00249
Solyc02g088100.2	Solyc02g088100.2.1	2	complement(50289599..50291065)	21.0387	-2.33517	-5.04609	0	0	expansin A15	ATEXP15,ATEXPA15,ATHEXP ALPHA 1.3,EXP15,EXPA15	AT2G03090.1	0	0	0	0	PTHR31867	PF03330,PF01357
Solyc02g088270.2	Solyc02g088270.2.1	2	50415259..50416836	7.72489	2.329	5.02455	9.06695e-10	7.31831e-09	Protein of unknown function (DUF1997)	0	AT5G39530.1	0	0	0	0	PTHR34133,PTHR34133:SF2	PF09366
Solyc02g088390.2	Solyc02g088390.2.1	2	complement(50485078..50487875)	8.77831	-2.67564	-6.3892	2.67817e-11	2.44013e-10	early nodulin-like protein 17	AtENODL17,ENODL17	AT5G15350.1	GO:0009055	0	0	0	PTHR33021,PTHR33021:SF63	PF02298
Solyc02g088630.2	Solyc02g088630.2.1	2	complement(50656379..50661222)	26.2675	-2.61975	-6.14642	0	0	galacturonosyltransferase 13	GAUT13	AT3G01040.2	GO:0016757,GO:0047262	K13648	2.4.1.43	0	PTHR32116,PTHR32116:SF2	PF01501
Solyc02g088730.1	Solyc02g088730.1.1	2	complement(50713769..50714521)	22.2998	2.86389	7.27974	0	0	F-box family protein	0	AT5G39250.1	GO:0005515	0	0	0	PTHR20995,PTHR20995:SF15	PF12937
Solyc02g088910.2	Solyc02g088910.2.1	2	complement(50833208..50836102)	62.6272	2.61641	6.13222	0	0	ABI five binding protein 3	AFP3	AT3G29575.3	GO:0007165	0	0	0	PTHR31413,PTHR31413:SF0	PF16135,PF16136,PF07897
Solyc02g089080.2	Solyc02g089080.2.1	2	50983266..50985693	27.4614	-2.84289	-7.17457	0	0	0	0	0	0	0	0	0	PTHR39112,PTHR39112:SF1	0
Solyc02g089610.1	Solyc02g089610.1.1	2	complement(51368627..51369715)	420.727	-5.06512	-33.4776	0	0	Adenosylmethionine decarboxylase family protein	0	AT3G25570.2	GO:0008295,GO:0006597,GO:0004014	K01611	4.1.1.50	KOG0788	PTHR11570,PTHR11570:SF4	PF01536
Solyc02g089620.2	Solyc02g089620.2.1	2	complement(51376628..51378750)	121.967	-3.88973	-14.8227	0	0	Methylenetetrahydrofolate reductase family protein	0	AT5G38710.1	GO:0006562,GO:0004657	K00318	1.5.5.2	KOG0186	PTHR13914,PTHR13914:SF0	PF01619
Solyc02g089640.2	Solyc02g089640.2.1	2	complement(51391404..51394669)	86.6996	-3.72905	-13.2604	0	0	Cellulose-synthase-like C4	ATCSLC04,ATCSLC4,CSLC04,CSLC4	AT3G28180.1	0	0	2.4.2.39,2.4.1.168	0	PTHR32044,PTHR32044:SF11	PF13632
Solyc02g089770.2	Solyc02g089770.2.1	2	51477583..51480846	9.15949	-5.74665	-53.6927	4.996e-15	5.81313e-14	NAD(P)-binding Rossmann-fold superfamily protein	0	AT5G14700.1	GO:0055114,GO:0016616,GO:0006694,GO:0003854	0	1.2.1.44	KOG1502	PTHR10366,PTHR10366:SF445	PF01073
Solyc02g089900.1	Solyc02g089900.1.1	2	51584505..51586442	80.0156	-3.54024	-11.6337	0	0	protein kinase family protein / peptidoglycan-binding LysM domain-containing protein	0	AT2G23770.1	GO:0006468,GO:0005524,GO:0004672	0	2.7.11.1	KOG1187	PTHR27001,PTHR27001:SF174	PF01476,PF00069
Solyc02g090030.2	Solyc02g090030.2.1	2	complement(51698671..51700357)	433.812	-2.23752	-4.71586	0	0	photosystem II subunit O-2	OEC33,PSBO-2,PSBO2	AT3G50820.1	GO:0042549,GO:0019898,GO:0015979,GO:0009654,GO:0009523,GO:0005509	K02716	0	0	PTHR34058,PTHR34058:SF1	PF01716
Solyc02g090100.1	Solyc02g090100.1.1	2	51729063..51729551	120.919	-3.2668	-9.62511	0	0	homolog of Synechocystis YCF37	YCF37	AT2G23670.1	0	0	0	0	PTHR36734	0
Solyc02g090110.2	Solyc02g090110.2.1	2	complement(51729763..51735875)	19.2086	2.20047	4.59629	0	0	Protein kinase superfamily protein	0	AT2G23450.1	GO:0006468,GO:0005524,GO:0004672	0	2.7.11.1	KOG1187	PTHR27005,PTHR27005:SF34	PF00069
Solyc02g090340.2	Solyc02g090340.2.1	2	complement(51903039..51905342)	6.48928	-2.14189	-4.4134	5.21805e-14	5.70512e-13	cytochrome P450, family 76, subfamily C, polypeptide 4	CYP76C4	AT2G45550.1	GO:0055114,GO:0020037,GO:0016705,GO:0005506	0	1.14.13.152	KOG0156	PTHR24298,PTHR24298:SF122	PF00067
Solyc02g090360.2	Solyc02g090360.2.1	2	complement(51918053..51921074)	36.1134	-3.20338	-9.21116	0	0	SKU5 similar 17	sks17	AT5G66920.1	GO:0055114,GO:0016491,GO:0005507	0	1.10.3.3	0	PTHR11709,PTHR11709:SF26	PF07731,PF07732,PF00394
Solyc02g090400.2	Solyc02g090400.2.1	2	51964681..51966977	2.98337	2.4923	5.62674	1.60741e-06	9.619e-06	Homeodomain-like superfamily protein	0	AT4G37180.1	0	0	0	0	PTHR31003,PTHR31003:SF5	PF00249
Solyc02g090890.2	Solyc02g090890.2.1	2	complement(52369708..52375308)	416.536	-4.9621	-31.1703	0	0	zeaxanthin epoxidase (ZEP) (ABA1)	ABA1,ATABA1,ATZEP,IBS3,LOS6,NPQ2,ZEP	AT5G67030.1	GO:0005515,GO:0071949	K09838	1.14.13.90	KOG2614	PTHR13789,PTHR13789:SF245	PF00498,PF01494
Solyc02g090900.2	Solyc02g090900.2.1	2	52382787..52385891	25.027	-3.14623	-8.85342	0	0	Remorin family protein	0	AT1G45207.2	0	0	0	0	PTHR31471,PTHR31471:SF2	PF03763
Solyc02g090970.1	Solyc02g090970.1.1	2	52424627..52425709	26.6295	-2.32737	-5.01889	0	0	mitogen-activated protein kinase kinase kinase 21	MAPKKK21	AT4G36950.1	GO:0006468,GO:0005524,GO:0004672	0	2.7.11.25	KOG0198	PTHR24361,PTHR24361:SF303	PF00069
Solyc02g090990.1	Solyc02g090990.1.1	2	52440998..52442068	3.01535	-2.7425	-6.69229	4.03656e-06	2.30527e-05	mitogen-activated protein kinase kinase kinase 21	MAPKKK21	AT4G36950.1	GO:0006468,GO:0005524,GO:0004672	0	2.7.11.25	KOG0198	PTHR24361,PTHR24361:SF303	PF00069
Solyc02g091000.2	Solyc02g091000.2.1	2	complement(52447538..52449427)	17.0693	-2.7241	-6.60748	3.55271e-15	4.17943e-14	0	0	AT1G45688.1	0	0	0	0	PTHR31852,PTHR31852:SF18	PF03168
Solyc02g091020.1	Solyc02g091020.1.1	2	complement(52453204..52463168)	1.63208	-2.46736	-5.53032	4.89012e-06	2.76577e-05	Nucleoporin autopeptidase	0	AT1G10390.2	0	0	0	0	PTHR23198,PTHR23198:SF7	0
Solyc02g091140.2	Solyc02g091140.2.1	2	complement(52547808..52549571)	22.9352	-2.68775	-6.44307	0	0	S-adenosyl-L-methionine-dependent methyltransferases superfamily protein	0	AT1G15125.1	GO:0008168	0	2.1.1.50	0	PTHR31009,PTHR31009:SF14	PF03492
Solyc02g091180.1	Solyc02g091180.1.1	2	52566219..52566719	46.4127	-5.93432	-61.1518	0	0	0	0	AT3G03280.1	0	0	0	0	PTHR33052,PTHR33052:SF31	PF14009
Solyc02g091250.1	Solyc02g091250.1.1	2	complement(52610971..52611363)	9.2677	-3.25892	-9.57265	2.08444e-07	1.3566e-06	0	0	AT2G01300.1	0	0	0	0	PTHR33782,PTHR33782:SF4	0
Solyc02g091370.2	Solyc02g091370.2.1	2	52682873..52684569	6.14316	2.90586	7.49467	4.55525e-13	4.69128e-12	UDP-Glycosyltransferase superfamily protein	ATUGT85A1,UGT85A1	AT1G22400.1	GO:0016758,GO:0008152	0	2.4.1.324	KOG1192	PTHR11926,PTHR11926:SF351	PF00201
Solyc02g091380.1	Solyc02g091380.1.1	2	complement(52686196..52686513)	79.1292	-2.14954	-4.43688	0	0	0	0	AT1G49000.1	0	0	0	0	PTHR33237,PTHR33237:SF10	0
Solyc02g091500.1	Solyc02g091500.1.1	2	52780166..52780636	109.095	-3.34712	-10.1762	0	0	EF hand calcium-binding protein family	CML24,TCH2	AT5G37770.1	0	K13448	0	KOG0027	PTHR10891,PTHR10891:SF605	PF13499
Solyc02g091560.2	Solyc02g091560.2.1	2	52822446..52828941	991.154	-2.59752	-6.05244	0	0	serine transhydroxymethyltransferase 1	SHM1,SHMT1,STM	AT4G37930.1	GO:0016740	K00600	2.1.2.1	0	PTHR11680,PTHR11680:SF10	PF00464
Solyc02g091650.2	Solyc02g091650.2.1	2	52893865..52898264	6.42455	2.22211	4.66576	1.11022e-16	1.41345e-15	Protein of unknown function (duplicated DUF1399)	0	AT4G37900.1	0	0	0	0	PTHR34365,PTHR34365:SF2	PF07173
Solyc02g091700.2	Solyc02g091700.2.1	2	complement(52936661..52937866)	59.7532	2.18055	4.53328	0	0	hydroxyproline-rich glycoprotein family protein	0	AT5G65660.1	0	0	0	0	PTHR34291,PTHR34291:SF1	0
Solyc02g091800.2	Solyc02g091800.2.1	2	53012555..53014066	3.69426	-2.44876	-5.45946	1.41939e-07	9.39958e-07	basic helix-loop-helix (bHLH) DNA-binding superfamily protein	0	AT4G37850.1	GO:0046983	0	0	0	PTHR23042,PTHR23042:SF25	PF00010
Solyc02g091920.2	Solyc02g091920.2.1	2	53134100..53135731	31.3014	-4.98716	-31.7166	0	0	xyloglucan endotransglucosylase/hydrolase 7	XTH7	AT4G37800.1	GO:0048046,GO:0016762,GO:0006073,GO:0005618,GO:0005975,GO:0004553	K08235	2.4.1.207,3.2.1.151	0	PTHR31062,PTHR31062:SF48	PF06955,PF00722
Solyc02g092450.2	Solyc02g092450.2.1	2	53501045..53505504	2.38246	-2.21164	-4.632	1.93979e-08	1.39439e-07	calcium ATPase 2	ACA2	AT4G37640.1	GO:0005516,GO:0046872,GO:0000166	K01537	3.6.3.8	0	PTHR24093,PTHR24093:SF262	PF00690,PF12710,PF12515,PF00689,PF00122
Solyc02g092550.2	Solyc02g092550.2.1	2	53604856..53605942	21.3681	5.91025	60.1399	0	0	LOB domain-containing protein 37	ASL39,LBD37	AT5G67420.1	0	0	0	0	PTHR31304,PTHR31304:SF5	PF03195
Solyc02g092570.1	Solyc02g092570.1.1	2	53622718..53624034	2.76673	2.63359	6.20567	3.39378e-06	1.95213e-05	GRAS family transcription factor	0	AT3G49950.1	0	0	0	0	PTHR31636,PTHR31636:SF51	PF03514
Solyc02g092580.2	Solyc02g092580.2.1	2	complement(53627090..53629631)	81.2108	4.78005	27.475	0	0	root hair specific 19	RHS19	AT5G67400.1	GO:0055114,GO:0020037,GO:0006979,GO:0004601	K00430	1.11.1.7	0	PTHR31517,PTHR31517:SF3	PF00141
Solyc02g092770.2	Solyc02g092770.2.1	2	53725871..53727869	7.75447	-2.05673	-4.16044	5.09675e-09	3.85199e-08	alpha/beta-Hydrolases superfamily protein	0	AT4G37470.1	0	0	0	KOG1454	PTHR10992,PTHR10992:SF776	PF12697
Solyc02g092790.2	Solyc02g092790.2.1	2	53762114..53764354	35.777	-4.15182	-17.7755	0	0	arabinogalactan protein 18	AGP18,ATAGP18	AT4G37450.1	0	0	0	0	PTHR37209,PTHR37209:SF2	0
Solyc02g092810.2	Solyc02g092810.2.1	2	complement(53773906..53775136)	13.7938	-2.42399	-5.36654	0	0	RING/U-box superfamily protein	0	AT4G24204.3	0	0	0	0	PTHR12183,PTHR12183:SF14	PF13920
Solyc02g092820.2	Solyc02g092820.2.1	2	complement(53791859..53794356)	3.74725	3.47667	11.1322	2.84217e-13	2.96367e-12	Auxin-responsive GH3 family protein	GH3.1	AT2G14960.1	0	K14487	0	0	PTHR31901,PTHR31901:SF12	PF03321
Solyc02g092860.2	Solyc02g092860.2.1	2	53826110..53827886	39.5698	4.26368	19.2086	0	0	cytochrome P450, family 81, subfamily D, polypeptide 8	CYP81D8	AT4G37370.1	GO:0055114,GO:0020037,GO:0016705,GO:0005506	0	0	0	PTHR24298,PTHR24298:SF61	PF00067
Solyc02g092930.1	Solyc02g092930.1.1	2	complement(53876828..53877913)	191.446	-2.01056	-4.02938	0	0	myb domain protein 73	ATMYB73,MYB73	AT4G37260.1	0	K09422	0	KOG0048	PTHR10641,PTHR10641:SF639	PF00249
Solyc02g093140.2	Solyc02g093140.2.1	2	complement(54056940..54062715)	103.415	-2.14138	-4.41185	0	0	Cystathionine beta-synthase (CBS) family protein	CDCP2,LEJ2	AT4G36910.1	0	0	0	0	PTHR11911,PTHR11911:SF109	PF00571
Solyc02g093150.2	Solyc02g093150.2.1	2	54077823..54080780	22.1074	-2.20188	-4.60079	0	0	Integrase-type DNA-binding superfamily protein	AP2,FL1,FLO2	AT4G36920.1	GO:0006355,GO:0003700,GO:0007275	K09284	0	0	PTHR32467,PTHR32467:SF18	PF00847
Solyc02g093170.2	Solyc02g093170.2.1	2	complement(54107756..54110836)	11.7455	-2.27207	-4.83014	1.11022e-16	1.41345e-15	0	0	AT4G34090.1	0	0	0	0	PTHR35115,PTHR35115:SF2	0
Solyc02g093180.2	Solyc02g093180.2.1	2	complement(54118215..54120171)	2.60867	-3.81642	-14.0882	2.33758e-08	1.66941e-07	HXXXD-type acyl-transferase family protein	0	AT5G67150.1	GO:0016747	0	0	0	PTHR31896,PTHR31896:SF12	PF02458
Solyc02g093220.2	Solyc02g093220.2.1	2	complement(54157512..54160105)	38.162	-2.03128	-4.08768	0	0	F-box/RNI-like superfamily protein	0	AT5G67140.1	GO:0005515	0	0	0	PTHR24006	PF12937
Solyc02g093330.2	Solyc02g093330.2.1	2	54229556..54236842	7.24718	-2.36516	-5.15209	0	0	Nucleoporin autopeptidase	0	AT1G59660.1	GO:0006810,GO:0005643	K14297	0	0	PTHR23198,PTHR23198:SF7	PF04096
Solyc02g093430.2	Solyc02g093430.2.1	2	complement(54299900..54302234)	70.5335	-3.0551	-8.31143	0	0	beta-1,4-N-acetylglucosaminyltransferase family protein	0	AT3G27540.1	GO:0016020,GO:0006487,GO:0003830	K00737	2.4.1.144	0	PTHR12224,PTHR12224:SF1	PF04724
Solyc02g093550.2	Solyc02g093550.2.1	2	54382660..54384006	26.9867	-5.39865	-42.1848	0	0	S-adenosyl-L-methionine-dependent methyltransferases superfamily protein	0	AT3G01660.1	GO:0008168,GO:0008152	0	2.1.1.41	0	PTHR10108,PTHR10108:SF788	PF08241
Solyc02g093580.2	Solyc02g093580.2.1	2	complement(54392803..54394803)	3.34891	2.58016	5.98006	4.8933e-07	3.077e-06	Pectin lyase-like superfamily protein	0	AT5G63180.1	0	K01728	4.2.2.2	0	PTHR31683,PTHR31683:SF29	PF00544
Solyc02g093620.1	Solyc02g093620.1.1	2	54416202..54418430	36.911	-2.21047	-4.62827	0	0	Pentatricopeptide repeat (PPR-like) superfamily protein	0	AT3G46610.1	0	0	0	0	PTHR24015,PTHR24015:SF641	PF13812,PF01535,PF13041
Solyc02g093720.2	Solyc02g093720.2.1	2	complement(54463634..54467420)	70.7375	-6.08865	-68.0561	0	0	TPX2 (targeting protein for Xklp2) protein family	0	AT3G01710.1	0	0	0	0	PTHR31358,PTHR31358:SF12	PF06886
Solyc02g093750.2	Solyc02g093750.2.1	2	54482196..54484334	20.1837	2.25516	4.77389	0	0	Domain of unknown function (DUF23)	0	AT5G40720.1	0	0	0	0	PTHR21461,PTHR21461:SF10	PF13704
Solyc02g093850.2	Solyc02g093850.2.1	2	54551472..54554666	6.88839	2.95329	7.74514	0	0	Ankyrin repeat family protein	0	AT3G01750.1	0	0	0	KOG0508,KOG4412	PTHR24198,PTHR24198:SF77	PF12796,PF13857
Solyc02g093950.2	Solyc02g093950.2.1	2	complement(54628434..54633022)	13.3791	5.05252	33.1864	0	0	0	0	AT5G14230.1	0	0	0	KOG4412	PTHR24158,PTHR24158:SF23	PF12796
Solyc02g093980.2	Solyc02g093980.2.1	2	54656082..54662449	11.6152	-2.40975	-5.31384	0	0	0	0	AT3G01810.3	0	0	0	0	PTHR31344,PTHR31344:SF1	PF10358
Solyc02g094000.1	Solyc02g094000.1.1	2	54665460..54665885	228.42	-5.71158	-52.4033	0	0	calmodulin-like 38	CML38	AT1G76650.3	0	K13448	0	KOG0027	PTHR10891,PTHR10891:SF622	PF13499,PF13833
Solyc02g094040.2	Solyc02g094040.2.1	2	54686908..54690119	4.6376	-3.10684	-8.61491	2.04111e-11	1.87771e-10	Myzus persicae-induced lipase 1	MPL1	AT5G14180.1	GO:0006629	K01052	3.1.1.3	KOG2624	PTHR11005,PTHR11005:SF38	PF04083
Solyc02g094190.2	Solyc02g094190.2.1	2	complement(54790226..54793264)	5.44387	3.25271	9.53154	2.22045e-16	2.78455e-15	Major facilitator superfamily protein	0	AT3G01930.2	0	0	0	0	PTHR21576,PTHR21576:SF44	PF06813
Solyc02g094400.2	Solyc02g094400.2.1	2	54931796..54933814	53.7359	2.75972	6.77264	0	0	senescence-related gene 3	SRG3	AT3G02040.1	GO:0008081,GO:0006629	0	3.1.4.46	KOG2421	PTHR22958,PTHR22958:SF10	PF03009
Solyc03g005230.2	Solyc03g005230.2.1	3	132905..138964	400.35	-2.77059	-6.82388	0	0	S-adenosyl-L-methionine-dependent methyltransferases superfamily protein	APG1,E37,IEP37,VTE3	AT3G63410.1	GO:0008168,GO:0008152	K12502	2.1.1.295	KOG1540	PTHR10108,PTHR10108:SF904	PF08241
Solyc03g005420.1	Solyc03g005420.1.1	3	296785..298965	6.60624	-3.05802	-8.3283	1.05804e-13	1.1363e-12	SPFH/Band 7/PHB domain-containing membrane-associated protein family	0	AT5G25260.1	0	K07192	0	KOG2668	PTHR13806,PTHR13806:SF20	PF01145
Solyc03g005450.2	Solyc03g005450.2.1	3	338588..346614	192.12	4.01454	16.162	0	0	cellulose synthase like G2	ATCSLG2,CSLG2	AT4G24000.1	GO:0030244,GO:0016760,GO:0016020	0	2.4.1.12	0	PTHR13301,PTHR13301:SF41	PF03552
Solyc03g005460.2	Solyc03g005460.2.1	3	complement(349801..357078)	1.18264	3.5644	11.8302	3.48875e-08	2.45512e-07	Helicase protein with RING/U-box domain	0	AT5G43530.1	GO:0016818,GO:0008270,GO:0003676,GO:0005524	K15505	3.6.4.12	0	PTHR10799,PTHR10799:SF779	PF13920,PF08797,PF00271,PF00176
Solyc03g005470.2	Solyc03g005470.2.1	3	366040..369863	156.478	3.30447	9.87973	0	0	HR-like lesion-inducing protein-related	0	AT4G14420.1	0	0	0	0	PTHR31474	PF05514
Solyc03g005570.2	Solyc03g005570.2.1	3	419020..421333	80.5579	-3.4134	-10.6545	0	0	myb domain protein 15	ATMYB15,ATY19,MYB15	AT3G23250.1	0	K09422	0	KOG0048	PTHR10641,PTHR10641:SF523	PF00249
Solyc03g005760.1	Solyc03g005760.1.1	3	complement(538196..538999)	3743.52	-5.98094	-63.1601	0	0	chlorophyll A/B binding protein 1	AB140,CAB1,CAB140,LHCB1.3	AT1G29930.1	GO:0016020,GO:0009765	K08912	0	0	PTHR21649,PTHR21649:SF25	PF00504
Solyc03g005770.1	Solyc03g005770.1.1	3	540995..541798	358.864	-4.35313	-20.4372	0	0	chlorophyll A/B binding protein 1	AB140,CAB1,CAB140,LHCB1.3	AT1G29930.1	GO:0016020,GO:0009765	K08912	0	0	PTHR21649,PTHR21649:SF25	PF00504
Solyc03g005820.2	Solyc03g005820.2.1	3	complement(553374..558003)	32.686	-2.47066	-5.54298	0	0	Drug/metabolite transporter superfamily protein	0	AT4G18220.1	GO:0016021,GO:0005215	0	0	0	PTHR31376,PTHR31376:SF17	PF16913
Solyc03g005910.2	Solyc03g005910.2.1	3	614359..618748	3.38368	4.02922	16.3274	2.61733e-07	1.69059e-06	GDSL-like Lipase/Acylhydrolase superfamily protein	0	AT1G29670.1	GO:0016788	0	3.1.1.3	0	PTHR22835,PTHR22835:SF169	PF00657
Solyc03g005980.2	Solyc03g005980.2.1	3	complement(659208..662352)	17.4246	5.09335	34.139	0	0	NOD26-like intrinsic protein 1;2	ATNLM2,NIP1;2,NLM2	AT4G18910.1	GO:0016020,GO:0006810,GO:0005215	K09874	0	KOG0223	PTHR19139,PTHR19139:SF144	PF00230
Solyc03g006360.2	Solyc03g006360.2.1	3	957564..959986	224.255	7.25779	153.043	0	0	dormancy-associated protein-like 1	DRM1,DYL1	AT1G28330.4	0	0	0	0	PTHR33565,PTHR33565:SF2	PF05564
Solyc03g006410.2	Solyc03g006410.2.1	3	1009242..1011978	2.78655	-4.91209	-30.1084	2.40043e-06	1.40325e-05	Protein of unknown function (DUF506)	0	AT4G32480.1	0	0	0	0	PTHR31579,PTHR31579:SF11	PF04720
Solyc03g006430.2	Solyc03g006430.2.1	3	1029435..1035364	6.76943	-2.1603	-4.47009	2.44249e-15	2.91136e-14	Protein of unknown function (DUF616)	0	AT1G28240.1	0	0	0	0	PTHR12956,PTHR12956:SF19	PF04765
Solyc03g006490.2	Solyc03g006490.2.1	3	1074627..1077380	260.253	5.84823	57.6094	0	0	Aluminium induced protein with YGL and LRDR motifs	0	AT4G27450.1	0	0	0	0	PTHR11772,PTHR11772:SF15	PF12481
Solyc03g006540.2	Solyc03g006540.2.1	3	complement(1111307..1112418)	24.9249	-4.76117	-27.1178	0	0	0	0	AT2G01755.1	0	0	0	0	PTHR36729	0
Solyc03g006610.2	Solyc03g006610.2.1	3	1187252..1192617	18.7141	-2.75614	-6.75585	0	0	ARF-GAP domain 5	AGD5,NEV	AT5G54310.1	GO:0005096	K12486	0	KOG0706	PTHR23180,PTHR23180:SF262	PF01412
Solyc03g006620.2	Solyc03g006620.2.1	3	1197406..1198978	95.673	-5.71338	-52.4686	0	0	Protein of unknown function (DUF761)	0	AT1G61260.1	0	0	0	0	PTHR33098,PTHR33098:SF10	PF14364,PF05553
Solyc03g006630.2	Solyc03g006630.2.1	3	complement(1199686..1206083)	9.4963	2.10793	4.31071	2.44249e-15	2.91136e-14	sphingosine kinase 1	SPHK1	AT4G21540.1	GO:0016301	K04718	2.7.1.91	0	PTHR12358,PTHR12358:SF42	PF00781
Solyc03g006700.2	Solyc03g006700.2.1	3	complement(1259766..1262506)	23.8891	6.65441	100.734	0	0	Peroxidase superfamily protein	0	AT5G05340.1	GO:0055114,GO:0020037,GO:0006979,GO:0004601	K00430	1.11.1.7	0	PTHR31388,PTHR31388:SF39	PF00141
Solyc03g006770.2	Solyc03g006770.2.1	3	1299476..1306736	0.944601	2.40954	5.31305	0.000150705	0.000711543	receptor kinase 3	ARK3,RK3	AT4G21380.1	GO:0004674,GO:0048544,GO:0006468,GO:0004672	0	2.7.11.1	KOG1187	PTHR27002,PTHR27002:SF93	PF12398,PF11883,PF08276,PF01453,PF00954,PF07714
Solyc03g006870.2	Solyc03g006870.2.1	3	1382913..1390635	67.1772	-2.44517	-5.44591	0	0	phosphoglucomutase	ATPGMP,PGM,PGM1,STF1	AT5G51820.1	GO:0071704,GO:0016868,GO:0005975	K01835	5.4.2.2,5.4.2.5	0	PTHR22573,PTHR22573:SF2	PF00408,PF02879,PF02880,PF02878
Solyc03g006880.2	Solyc03g006880.2.1	3	1408533..1410323	9.54391	-3.24894	-9.50665	0	0	2-oxoglutarate (2OG) and Fe(II)-dependent oxygenase superfamily protein	AT2301,ATGA20OX1,GA20OX1,GA5	AT4G25420.1	GO:0055114,GO:0016491	K05282	4.2.3.19,1.14.11.12	KOG0143	PTHR10209,PTHR10209:SF140	PF14226,PF03171
Solyc03g006960.2	Solyc03g006960.2.1	3	complement(1520013..1522985)	4.77895	-2.28847	-4.88538	1.29857e-09	1.03529e-08	Protein phosphatase 2C family protein	AHG1	AT5G51760.1	GO:0003824,GO:0006470,GO:0004722	K14497	3.1.3.16	KOG0698	PTHR13832,PTHR13832:SF307	PF00481
Solyc03g007030.2	Solyc03g007030.2.1	3	complement(1570911..1573506)	67.1425	-8.56097	-377.666	0	0	2 iron, 2 sulfur cluster binding	0	AT5G51720.1	GO:0051537,GO:0043231	0	0	KOG3461	PTHR13680	PF09360
Solyc03g007230.2	Solyc03g007230.2.1	3	1792295..1794884	122.609	4.48859	22.4491	0	0	highly ABA-induced PP2C gene 2	HAI2	AT1G07430.1	GO:0003824,GO:0006470,GO:0004722	K14497	3.1.3.16	KOG0698	PTHR13832,PTHR13832:SF326	PF00481
Solyc03g007370.2	Solyc03g007370.2.1	3	complement(1915174..1919474)	84.9218	-2.112	-4.32291	0	0	sigma factor E	ATSIG5,SIG5,SIGE	AT5G24120.1	GO:0016987,GO:0006355,GO:0006352,GO:0003700,GO:0003677	K03093	0	0	PTHR30603,PTHR30603:SF4	PF04542,PF04545,PF04539
Solyc03g007460.1	Solyc03g007460.1.1	3	complement(2014935..2016125)	4.65423	-2.99856	-7.99199	1.96463e-09	1.54046e-08	cytokinin response factor 4	CRF4	AT4G27950.1	GO:0006355,GO:0003700	0	0	0	PTHR31194,PTHR31194:SF16	PF00847
Solyc03g007530.2	Solyc03g007530.2.1	3	2104948..2110984	38.0818	-2.41419	-5.33021	0	0	multidrug resistance-associated protein 14	ATMRP14,MRP14	AT3G59140.1	GO:0055085,GO:0042626,GO:0016021,GO:0006810,GO:0005524,GO:0016887	0	3.6.3.44	0	PTHR24223,PTHR24223:SF192	PF00664,PF00005
Solyc03g007710.2	Solyc03g007710.2.1	3	complement(2242690..2243787)	3.73696	-2.06069	-4.17186	1.63892e-05	8.77388e-05	0	0	AT5G52870.1	0	0	0	0	PTHR33929,PTHR33929:SF1	0
Solyc03g007770.2	Solyc03g007770.2.1	3	2317854..2320686	59.0566	-3.98958	-15.8849	0	0	SLAC1 homologue 3	SLAH3	AT5G24030.1	GO:0055085,GO:0016021,GO:0008308,GO:0006873	0	0	0	PTHR31269,PTHR31269:SF2	PF03595
Solyc03g007810.2	Solyc03g007810.2.1	3	complement(2363561..2372504)	151.144	3.48437	11.1918	0	0	plastidic pyruvate kinase beta subunit 1	PKP-BETA1,PKP1,PKP2	AT5G52920.1	GO:0030955,GO:0006096,GO:0004743,GO:0000287	K00873	2.7.1.40	0	PTHR11817,PTHR11817:SF2	PF02887,PF00224
Solyc03g007860.1	Solyc03g007860.1.1	3	2393132..2393689	28.1946	-4.74565	-26.8276	0	0	Protein of unknown function (DUF3464)	0	AT5G52780.1	0	0	0	0	PTHR34575,PTHR34575:SF1	PF11947
Solyc03g007890.2	Solyc03g007890.2.1	3	complement(2410871..2414110)	6.43358	-4.82077	-28.2615	0	0	heat shock protein 90.1	ATHS83,AtHsp90-1,ATHSP90.1,HSP81-1,HSP81.1,HSP83,HSP90.1	AT5G52640.1	GO:0051082,GO:0006950,GO:0006457,GO:0005524	K04079	0	0	PTHR11528,PTHR11528:SF53	PF02518,PF00183
Solyc03g007960.2	Solyc03g007960.2.1	3	2447872..2450289	4.63886	-2.51197	-5.70399	5.80562e-07	3.62668e-06	beta-hydroxylase 1	B1,BCH1,BETA-OHASE 1,chy1	AT4G25700.1	GO:0055114,GO:0016491,GO:0006633,GO:0005506	K15746	1.14.13.129	0	PTHR31899,PTHR31899:SF1	PF04116
Solyc03g013240.2	Solyc03g013240.2.1	3	complement(46356511..46360187)	48.6228	-4.10179	-17.1697	0	0	0	0	AT3G01060.1	0	0	0	0	PTHR33835,PTHR33835:SF2	PF14234
Solyc03g013440.2	Solyc03g013440.2.1	3	44654581..44658738	20.8386	6.10566	68.8632	0	0	Transmembrane amino acid transporter family protein	0	AT5G15240.1	0	K15015	0	KOG1305	PTHR22950,PTHR22950:SF280	PF01490
Solyc03g019660.2	Solyc03g019660.2.1	3	61472882..61475414	17.9907	-2.62485	-6.1682	0	0	thylakoid lumenal 17.9 kDa protein, chloroplast	0	AT4G24930.1	0	0	0	0	PTHR36783	0
Solyc03g019670.2	Solyc03g019670.2.1	3	61465035..61468136	9.65565	-2.08777	-4.25089	5.6692e-10	4.64843e-09	non-specific phospholipase C6	NPC6	AT3G48610.1	GO:0016788	K01114	0	0	PTHR31956,PTHR31956:SF2	PF04185
Solyc03g019690.1	Solyc03g019690.1.1	3	61452670..61453323	3.1813	3.11061	8.63747	0.000127443	0.000608497	Kunitz family trypsin and protease inhibitor protein	0	AT1G17860.1	GO:0004866	0	0	0	PTHR33107,PTHR33107:SF3	PF00197
Solyc03g020010.1	Solyc03g020010.1.1	3	complement(61222484..61223101)	69.4446	4.72998	26.5378	0	0	Kunitz family trypsin and protease inhibitor protein	0	AT1G17860.1	GO:0004866	0	0	0	PTHR33107	PF00197
Solyc03g020030.2	Solyc03g020030.2.1	3	61189044..61189951	52.4055	9.19438	585.848	1.40099e-12	1.39547e-11	0	0	0	GO:0004867	0	0	0	PTHR33832,PTHR33832:SF3	PF02428
Solyc03g020040.2	Solyc03g020040.2.1	3	61180880..61181788	98.5579	6.4931	90.078	0	0	0	0	0	GO:0004867	0	0	0	PTHR33832,PTHR33832:SF3	PF02428
Solyc03g020050.2	Solyc03g020050.2.1	3	61174085..61175022	82.194	6.18657	72.8355	0	0	0	0	0	GO:0004867	0	0	0	PTHR33832,PTHR33832:SF7	PF02428
Solyc03g020060.2	Solyc03g020060.2.1	3	61171088..61172165	27.9179	7.16828	143.836	0	0	0	0	0	GO:0004867	0	0	0	PTHR33832,PTHR33832:SF4	PF02428
Solyc03g025180.2	Solyc03g025180.2.1	3	2627592..2628184	12.546	-2.05852	-4.16558	1.21278e-08	8.89392e-08	0	0	0	0	0	0	0	0	0
Solyc03g025190.2	Solyc03g025190.2.1	3	2663426..2666679	7.26106	-4.76403	-27.1716	0	0	MATE efflux family protein	0	AT4G00350.1	GO:0055085,GO:0016020,GO:0015297,GO:0015238,GO:0006855	K03327	0	KOG1347	PTHR11206,PTHR11206:SF152	PF01554
Solyc03g025330.2	Solyc03g025330.2.1	3	complement(2768776..2771237)	2.37702	3.07192	8.4089	1.13456e-05	6.17924e-05	Protein of unknown function (DUF677)	0	AT3G49070.1	0	0	0	0	PTHR31113,PTHR31113:SF6	PF05055
Solyc03g025350.2	Solyc03g025350.2.1	3	2783138..2784606	12.4456	-2.11588	-4.33454	3.28626e-14	3.63713e-13	Divalent ion symporter	0	AT1G02260.1	GO:0055085,GO:0016021	0	0	0	PTHR10283,PTHR10283:SF94	PF03600
Solyc03g025380.2	Solyc03g025380.2.1	3	2813769..2816283	5.06211	3.54981	11.7111	4.52486e-10	3.74155e-09	Peroxidase superfamily protein	0	AT5G05340.1	GO:0055114,GO:0020037,GO:0006979,GO:0004601	K00430	1.11.1.7	0	PTHR31388,PTHR31388:SF5	PF00141
Solyc03g025410.2	Solyc03g025410.2.1	3	complement(2828265..2833855)	81.1024	-2.66883	-6.35912	0	0	NAD(P)-binding Rossmann-fold superfamily protein	0	AT4G23430.2	GO:0016491,GO:0008152	0	1.1.1.330	KOG1208	PTHR24320,PTHR24320:SF71	PF00106
Solyc03g025590.2	Solyc03g025590.2.1	3	2987960..2990840	30.5325	2.98339	7.90843	0	0	tripeptidyl peptidase ii	TPP2	AT4G20850.1	0	0	3.4.14.10	0	0	0
Solyc03g025600.2	Solyc03g025600.2.1	3	2995919..3004569	80.7203	2.86563	7.28855	0	0	Pectinacetylesterase family protein	0	AT5G23870.3	GO:0016787	0	0	0	PTHR21562	PF03283
Solyc03g025710.2	Solyc03g025710.2.1	3	complement(3119897..3122096)	15.5001	-4.40372	-21.1666	0	0	Acyl-CoA N-acyltransferases (NAT) superfamily protein	0	AT1G72030.1	GO:0008080	0	0	0	PTHR23091,PTHR23091:SF253	PF00583
Solyc03g026120.2	Solyc03g026120.2.1	3	complement(3530164..3533170)	7.0587	-4.00708	-16.0787	0	0	S-adenosyl-L-methionine-dependent methyltransferases superfamily protein	0	AT4G00750.1	GO:0008168	0	0	0	PTHR10108,PTHR10108:SF842	PF03141
Solyc03g026220.2	Solyc03g026220.2.1	3	3630179..3632140	84.4483	-2.26159	-4.7952	0	0	BCL-2-associated athanogene 1	ATBAG1,BAG1	AT5G52060.1	GO:0005515,GO:0051087	0	0	KOG4361	PTHR12329,PTHR12329:SF11	PF00240,PF02179
Solyc03g026260.2	Solyc03g026260.2.1	3	complement(3701713..3704543)	40.6405	-4.66908	-25.441	0	0	TraB family protein	0	AT5G52030.2	0	0	0	KOG2860	PTHR21530,PTHR21530:SF1	PF01963
Solyc03g026270.1	Solyc03g026270.1.1	3	3711564..3712181	50.2559	-8.87477	-469.432	9.65128e-12	9.08549e-11	C-repeat/DRE binding factor 2	ATCBF2,CBF2,DREB1C,FTQ4	AT4G25470.1	GO:0006355,GO:0003700	K09286	0	0	PTHR31839,PTHR31839:SF8	PF00847
Solyc03g026280.2	Solyc03g026280.2.1	3	3714682..3715578	426.595	-5.96629	-62.5218	0	0	dehydration response element B1A	ATCBF3,CBF3,DREB1A	AT4G25480.1	GO:0006355,GO:0003700	K09286	0	0	PTHR31839,PTHR31839:SF7	PF00847
Solyc03g026330.2	Solyc03g026330.2.1	3	complement(3767468..3768317)	47.6897	-4.29082	-19.5733	0	0	0	0	AT5G62140.1	0	0	0	0	PTHR35320,PTHR35320:SF1	0
Solyc03g031620.2	Solyc03g031620.2.1	3	complement(4095983..4098899)	17.4888	-3.42773	-10.7609	0	0	APS reductase 3	APR3,ATAPR3,PRH-26,PRH26	AT4G21990.1	GO:0045454,GO:0008152,GO:0003824	K05907	1.8.4.10	KOG0189	PTHR23293,PTHR23293:SF11	PF00085,PF01507
Solyc03g031730.2	Solyc03g031730.2.1	3	complement(4180542..4191686)	6.17783	-7.45353	-175.281	1.59527e-08	1.15453e-07	beta-glucosidase 47	BGLU47	AT4G21760.1	GO:0005975,GO:0004553	K05350	3.2.1.21	0	PTHR10353,PTHR10353:SF27	PF00232
Solyc03g031800.2	Solyc03g031800.2.1	3	4282559..4284737	6.78823	-2.79615	-6.94585	6.18583e-12	5.91507e-11	xyloglucan endotransglucosylase/hydrolase 8	XTH8	AT1G11545.1	GO:0048046,GO:0016762,GO:0006073,GO:0005618,GO:0005975,GO:0004553	K08235	2.4.1.207	0	PTHR31062,PTHR31062:SF1	PF06955,PF00722
Solyc03g031830.1	Solyc03g031830.1.1	3	4306771..4307508	7.77156	3.29039	9.78376	5.11071e-10	4.20665e-09	RING/U-box superfamily protein	0	AT4G03965.1	0	0	6.3.2.19	KOG4172	PTHR12183,PTHR12183:SF11	PF13920
Solyc03g031890.2	Solyc03g031890.2.1	3	complement(4350215..4352634)	51.2901	5.24076	37.8118	0	0	oxidative stress 3	ATOXS3,OXS3	AT5G56550.1	0	0	0	0	PTHR33172,PTHR33172:SF2	0
Solyc03g031990.2	Solyc03g031990.2.1	3	complement(4479039..4483950)	32.8813	-3.99979	-15.9977	0	0	Auxin efflux carrier family protein	0	AT1G20925.1	GO:0055085,GO:0016021	0	0	KOG2722	PTHR31651,PTHR31651:SF6	PF03547
Solyc03g032020.2	Solyc03g032020.2.1	3	complement(4516620..4519322)	29.0457	2.42819	5.38217	0	0	hydroxy methylglutaryl CoA reductase 1	HMG1,HMGR1	AT1G76490.1	GO:0055114,GO:0050662,GO:0015936,GO:0004420	K00021	1.1.1.34	0	PTHR10572,PTHR10572:SF11	PF00368
Solyc03g033260.2	Solyc03g033260.2.1	3	4842167..4844771	4.78454	-2.43446	-5.40563	1.95494e-10	1.66267e-09	0	0	AT5G17523.1	0	0	0	0	PTHR34809	0
Solyc03g033410.2	Solyc03g033410.2.1	3	complement(4976441..4978472)	111.014	-3.56351	-11.8229	0	0	ubiquitin-conjugating enzyme 28	UBC28	AT1G64230.2	GO:0005515	K06689	6.3.2.19	KOG0417	PTHR24068	PF05773
Solyc03g033770.1	Solyc03g033770.1.1	3	5395137..5395481	26.3293	-3.02731	-8.1529	1.65301e-12	1.63953e-11	cytochrome BC1 synthesis	BCS1	AT3G50930.1	0	0	0	0	0	PF14363
Solyc03g034070.1	Solyc03g034070.1.1	3	complement(5769549..5769917)	33.032	-6.16109	-71.5607	1.15574e-13	1.23745e-12	0	0	AT3G50685.1	0	0	0	0	PTHR37231,PTHR37231:SF1	0
Solyc03g034170.2	Solyc03g034170.2.1	3	5866800..5872649	62.2812	-3.66013	-12.6418	0	0	acclimation of photosynthesis to environment	APE1	AT5G38660.1	0	0	0	0	PTHR35551,PTHR35551:SF1	PF11016
Solyc03g034240.2	Solyc03g034240.2.1	3	complement(5928890..5933655)	3.76431	3.7015	13.0095	3.74679e-06	2.1457e-05	abscisic acid (aba)-deficient 4	ABA4	AT1G67080.1	0	0	5.3.99.9	0	PTHR34543,PTHR34543:SF1	PF14108
Solyc03g034400.2	Solyc03g034400.2.1	3	complement(6323347..6328075)	6.91867	-5.01356	-32.3021	4.32987e-15	5.05982e-14	MATE efflux family protein	0	AT1G71140.1	GO:0055085,GO:0016020,GO:0015297,GO:0015238,GO:0006855	K03327	0	KOG1347	PTHR11206,PTHR11206:SF129	PF01554
Solyc03g043860.2	Solyc03g043860.2.1	3	complement(7528613..7529694)	39.3965	3.5888	12.032	0	0	nudix hydrolase 1	ATNUDT1,ATNUDX1,NUDX1	AT1G68760.1	GO:0016787	K03574	3.6.1.22,3.6.1.55	0	PTHR16099,PTHR16099:SF5	PF00293
Solyc03g043880.2	Solyc03g043880.2.1	3	complement(7542329..7548881)	10.2944	5.96153	62.3158	3.33067e-16	4.14576e-15	branched-chain amino acid aminotransferase 5 / branched-chain amino acid transaminase 5 (BCAT5)	ATBCAT-5	AT5G65780.1	GO:0008152,GO:0003824	K00826	2.6.1.42	KOG0975	PTHR11825,PTHR11825:SF46	PF01063
Solyc03g043900.1	Solyc03g043900.1.1	3	complement(7614369..7614980)	4.86547	5.38432	41.7679	6.52109e-05	0.000325047	basic leucine-zipper 5	AtbZIP5,bZIP5	AT3G49760.1	GO:0043565,GO:0006355,GO:0003700	0	0	0	PTHR22952,PTHR22952:SF212	PF00170
Solyc03g044060.2	Solyc03g044060.2.1	3	complement(7877001..7880880)	3.72101	-2.20802	-4.62042	1.42109e-14	1.60259e-13	formin homolog 6	ATFH6,FH6	AT5G67470.1	0	0	0	0	PTHR23213,PTHR23213:SF215	PF02181
Solyc03g044300.2	Solyc03g044300.2.1	3	8777728..8782356	5.34204	2.25348	4.76832	3.28907e-09	2.5293e-08	Integrase-type DNA-binding superfamily protein	AP2,FL1,FLO2	AT4G36920.2	GO:0006355,GO:0003700,GO:0007275	K09284	0	0	PTHR32467,PTHR32467:SF18	PF00847
Solyc03g044630.1	Solyc03g044630.1.1	3	complement(10249065..10250489)	25.3177	-4.1834	-18.1689	0	0	0	0	AT2G41120.1	0	0	0	0	PTHR34796,PTHR34796:SF1	PF03745
Solyc03g044910.1	Solyc03g044910.1.1	3	10911356..10912219	49.3011	-2.48066	-5.58154	0	0	GNS1/SUR4 membrane protein family	HOS3-1	AT4G36830.1	GO:0016021	0	2.3.1.199	KOG3071	PTHR11157,PTHR11157:SF11	PF01151
Solyc03g058160.2	Solyc03g058160.2.1	3	23075129..23080408	14.3359	2.23734	4.71525	8.16125e-13	8.26494e-12	zinc finger protein 8	ZFP8	AT2G41940.1	0	0	0	0	0	0
Solyc03g059260.2	Solyc03g059260.2.1	3	complement(28184580..28189375)	261.581	-4.05213	-16.5887	0	0	Peptidase S41 family protein	0	AT3G57680.1	GO:0005515,GO:0008236,GO:0006508	0	3.4.21.102	0	PTHR32060,PTHR32060:SF5	PF13180,PF03572
Solyc03g059270.2	Solyc03g059270.2.1	3	28242569..28244769	5.22808	-2.24555	-4.74217	1.35699e-08	9.89619e-08	C2H2-type zinc finger family protein	NTT,WIP2	AT3G57670.1	0	0	0	0	0	0
Solyc03g062710.2	Solyc03g062710.2.1	3	complement(31965803..31967408)	35.7517	-4.73876	-26.6999	0	0	NDH-dependent cyclic electron flow 5	NDF5	AT1G55370.2	0	0	0	KOG1594	PTHR11122,PTHR11122:SF15	0
Solyc03g062720.2	Solyc03g062720.2.1	3	complement(31967747..31969513)	18.4138	-4.68309	-25.6892	0	0	NDH-dependent cyclic electron flow 1	NDF2,NDH45	AT1G64770.1	0	0	0	KOG1594	PTHR11122,PTHR11122:SF18	0
Solyc03g063030.2	Solyc03g063030.2.1	3	33033162..33036328	3.36502	-2.62103	-6.1519	1.10685e-07	7.40658e-07	Transmembrane amino acid transporter family protein	0	AT2G39130.1	0	0	0	0	PTHR22950,PTHR22950:SF240	PF01490
Solyc03g063040.2	Solyc03g063040.2.1	3	33035918..33037009	5.04261	-3.18693	-9.10668	4.37837e-06	2.48995e-05	Transmembrane amino acid transporter family protein	0	AT2G39130.1	0	0	0	0	PTHR22950,PTHR22950:SF240	PF01490
Solyc03g065250.2	Solyc03g065250.2.1	3	complement(41009445..41015469)	98.4972	2.7968	6.94896	0	0	Fatty acid hydroxylase superfamily	CER1	AT1G02205.2	GO:0055114,GO:0016491,GO:0006633,GO:0005506	K15404	0	0	PTHR11863,PTHR11863:SF41	PF04116,PF12076
Solyc03g071720.2	Solyc03g071720.2.1	3	18490336..18493659	27.0918	-2.82118	-7.06742	0	0	vitamin E pathway gene 5	VTE5	AT5G04490.1	0	K18678	2.7.1.182	KOG4453	PTHR32523	0
Solyc03g078150.2	Solyc03g078150.2.1	3	50131086..50138379	2.70904	-3.60502	-12.168	1.28319e-10	1.10597e-09	Transmembrane amino acid transporter family protein	0	AT2G41190.1	0	K15015	0	KOG1303	PTHR22950,PTHR22950:SF269	PF01490
Solyc03g078240.1	Solyc03g078240.1.1	3	complement(50228352..50229895)	1.44996	-3.53435	-11.5863	0.000101095	0.000490488	UDP-Glycosyltransferase superfamily protein	0	AT5G49690.1	GO:0016758,GO:0008152	0	0	0	PTHR11926,PTHR11926:SF388	PF00201
Solyc03g078640.1	Solyc03g078640.1.1	3	complement(51259360..51260814)	45.8616	-2.97173	-7.84478	0	0	0	0	AT4G39840.1	0	0	0	0	PTHR35310	0
Solyc03g078650.2	Solyc03g078650.2.1	3	51302671..51305251	3.10566	3.47024	11.0827	6.07306e-09	4.56239e-08	Protein of unknown function (DUF620)	0	AT5G05840.1	0	0	0	0	PTHR31300,PTHR31300:SF2	PF04788
Solyc03g078720.2	Solyc03g078720.2.1	3	51426715..51427845	39.9494	-2.24126	-4.72809	0	0	UDP-glucosyl transferase 85A5	AtUGT85A5,UGT85A5	AT1G22370.2	GO:0016758,GO:0008152	0	2.4.1.323	0	PTHR11926,PTHR11926:SF221	0
Solyc03g078790.1	Solyc03g078790.1.1	3	complement(51454876..51455439)	6.8254	-5.86814	-58.41	1.11621e-05	6.08495e-05	UDP-Glycosyltransferase superfamily protein	0	AT3G11340.1	GO:0016758,GO:0008152	0	2.4.1.118	0	PTHR11926,PTHR11926:SF329	0
Solyc03g079910.2	Solyc03g079910.2.1	3	complement(51790009..51794285)	5.33709	-2.79763	-6.95298	2.63575e-10	2.21808e-09	DA1-related protein 2	DAR2	AT2G39830.1	GO:0008270	0	0	KOG1703	PTHR24209,PTHR24209:SF7	PF00412,PF12315
Solyc03g081230.1	Solyc03g081230.1.1	3	complement(52127093..52127734)	2.99662	-3.49547	-11.2782	0.000109486	0.000528356	Late embryogenesis abundant (LEA) hydroxyproline-rich glycoprotein family	0	AT5G53730.1	0	0	0	0	PTHR31415,PTHR31415:SF20	PF03168
Solyc03g082470.2	Solyc03g082470.2.1	3	52393131..52396965	2.33413	-2.00183	-4.00507	2.79718e-08	1.98353e-07	PEP1 receptor 1	ATPEPR1,PEPR1	AT1G73080.1	GO:0005515,GO:0006468,GO:0005524,GO:0004672	0	2.7.11.1	KOG1187	PTHR27000,PTHR27000:SF44	PF08263,PF00560,PF00069
Solyc03g082510.1	Solyc03g082510.1.1	3	complement(52438391..52438735)	25.8651	-4.20602	-18.4561	2.76446e-14	3.07025e-13	SAUR-like auxin-responsive protein family	0	AT2G46690.1	GO:0009733	K14488	0	0	PTHR31374,PTHR31374:SF8	PF02519
Solyc03g082520.1	Solyc03g082520.1.1	3	complement(52456478..52456831)	45.4562	-4.14142	-17.6478	0	0	SAUR-like auxin-responsive protein family	0	AT4G00880.1	GO:0009733	0	0	0	PTHR31374,PTHR31374:SF15	PF02519
Solyc03g082530.1	Solyc03g082530.1.1	3	complement(52461138..52461506)	54.3155	-2.30324	-4.93566	0	0	SAUR-like auxin-responsive protein family	0	AT4G00880.1	GO:0009733	0	0	0	PTHR31374,PTHR31374:SF15	PF02519
Solyc03g082550.2	Solyc03g082550.2.1	3	52492614..52493845	3.70998	2.4588	5.49758	4.10594e-07	2.59863e-06	homeobox 7	ATHB-7,ATHB7,HB-7	AT2G46680.1	GO:0043565,GO:0006355,GO:0003700,GO:0003677	0	0	0	PTHR24326,PTHR24326:SF122	PF02183,PF00046
Solyc03g082610.1	Solyc03g082610.1.1	3	52532769..52533392	52.1977	-2.9518	-7.73712	0	0	Protein of unknown function, DUF584	0	AT3G15040.1	0	0	0	0	PTHR33083,PTHR33083:SF18	PF04520
Solyc03g082660.2	Solyc03g082660.2.1	3	52568780..52574275	34.6117	-2.22392	-4.67162	0	0	Major facilitator superfamily protein	0	AT4G27720.1	GO:0016021,GO:0015689,GO:0015098	0	0	0	PTHR23516,PTHR23516:SF4	PF05631
Solyc03g082970.2	Solyc03g082970.2.1	3	complement(52819514..52823982)	29.2188	-2.44075	-5.42924	0	0	plastid transcriptionally active7	PDE225,PTAC7	AT5G24314.1	0	0	0	0	PTHR37257,PTHR37257:SF1	0
Solyc03g083090.2	Solyc03g083090.2.1	3	complement(52906993..52918178)	79.07	-2.03738	-4.105	0	0	Glycogen/starch synthases, ADP-glucose type	ATSS1,SSI,SSI1	AT5G24300.2	0	K00703	2.4.1.21	0	PTHR12526,PTHR12526:SF337	PF00534,PF08323
Solyc03g083440.2	Solyc03g083440.2.1	3	53335512..53346932	26.2372	3.4997	11.3113	0	0	NADH-dependent glutamate synthase 1	GLT1	AT5G53460.3	GO:0055114,GO:0016491,GO:0008152,GO:0015930,GO:0006807,GO:0016638,GO:0006537	K00264	1.4.1.14	0	PTHR11938,PTHR11938:SF109	PF14691,PF07992,PF01493,PF04898,PF01645,PF00310
Solyc03g083480.2	Solyc03g083480.2.1	3	53361485..53362716	91.4036	-2.21497	-4.64271	0	0	Protein kinase superfamily protein	0	AT5G38260.1	GO:0030247	0	0	0	PTHR27009,PTHR27009:SF19	PF13947
Solyc03g083560.1	Solyc03g083560.1.1	3	53511747..53512796	25.4371	3.09845	8.565	0	0	EXORDIUM like 3	EXL3	AT5G51550.1	0	0	0	0	PTHR31279,PTHR31279:SF7	PF04674
Solyc03g083720.1	Solyc03g083720.1.1	3	complement(53655617..53656246)	9.89744	3.9098	15.0303	1.09162e-10	9.46742e-10	Plant invertase/pectin methylesterase inhibitor superfamily protein	0	AT1G62770.1	GO:0004857	0	3.1.1.11	0	PTHR31080,PTHR31080:SF28	PF04043
Solyc03g083730.1	Solyc03g083730.1.1	3	53670191..53670796	986.42	2.62353	6.16256	0	0	Plant invertase/pectin methylesterase inhibitor superfamily protein	0	AT5G62360.1	GO:0004857	0	3.1.1.11	0	PTHR31080,PTHR31080:SF19	PF04043
Solyc03g083770.1	Solyc03g083770.1.1	3	53705243..53705845	262.467	5.42222	42.8796	0	0	Plant invertase/pectin methylesterase inhibitor superfamily protein	0	AT5G62360.1	GO:0004857	0	3.1.1.11	0	PTHR31080,PTHR31080:SF19	PF04043
Solyc03g083960.2	Solyc03g083960.2.1	3	complement(53896143..53898914)	44.3821	-2.31672	-4.982	0	0	Haloacid dehalogenase-like hydrolase (HAD) superfamily protein	ATTPPA	AT5G51460.2	GO:0005992,GO:0003824	K01087	3.1.3.12	0	PTHR10788,PTHR10788:SF38	PF02358
Solyc03g083970.2	Solyc03g083970.2.1	3	complement(53922432..53925268)	43.6297	3.92212	15.1591	0	0	BCL-2-associated athanogene 7	ATBAG7,BAG7	AT5G62390.1	GO:0051087	0	0	0	PTHR33322,PTHR33322:SF3	PF02179
Solyc03g093080.2	Solyc03g093080.2.1	3	complement(54267479..54268694)	11.6895	-6.14157	-70.5988	1.31339e-13	1.40198e-12	xyloglucan endotransglycosylase 6	XTH23,XTR6	AT4G25810.1	GO:0048046,GO:0016762,GO:0006073,GO:0005618,GO:0005975,GO:0004553	K08235	2.4.1.207,3.2.1.151	0	PTHR31062,PTHR31062:SF32	PF06955,PF00722
Solyc03g093110.2	Solyc03g093110.2.1	3	complement(54284652..54285913)	12.9995	-5.20779	-36.9572	0	0	xyloglucan endotransglycosylase 6	XTH23,XTR6	AT4G25810.1	GO:0048046,GO:0016762,GO:0006073,GO:0005618,GO:0005975,GO:0004553	K08235	2.4.1.207	0	PTHR31062,PTHR31062:SF32	PF06955,PF00722
Solyc03g093130.2	Solyc03g093130.2.1	3	complement(54305583..54306831)	7.45247	-6.07722	-67.5192	8.06629e-10	6.53766e-09	xyloglucan endotransglycosylase 6	XTH23,XTR6	AT4G25810.1	GO:0048046,GO:0016762,GO:0006073,GO:0005618,GO:0005975,GO:0004553	K08235	2.4.1.207,3.2.1.151	0	PTHR31062,PTHR31062:SF32	PF06955,PF00722
Solyc03g093180.1	Solyc03g093180.1.1	3	54383407..54384081	8.75932	-6.49881	-90.4353	7.91823e-07	4.88733e-06	peroxin 11B	PEX11B	AT3G47430.1	GO:0016559,GO:0005779	0	0	KOG4186	PTHR12652,PTHR12652:SF17	PF05648
Solyc03g093410.2	Solyc03g093410.2.1	3	54701517..54703422	7.4142	2.24857	4.75211	5.32907e-14	5.82107e-13	Major facilitator superfamily protein	0	AT5G61520.1	GO:0055085,GO:0016021	0	0	KOG0254	PTHR23500,PTHR23500:SF115	PF07690
Solyc03g093540.1	Solyc03g093540.1.1	3	complement(54907440..54908126)	138.212	-3.27302	-9.66669	0	0	Integrase-type DNA-binding superfamily protein	0	AT5G51190.1	GO:0006355,GO:0003700	K09286	0	0	PTHR31677,PTHR31677:SF10	PF00847
Solyc03g093550.1	Solyc03g093550.1.1	3	complement(54927605..54928330)	152.421	-3.01063	-8.05916	0	0	Integrase-type DNA-binding superfamily protein	0	AT5G51190.1	GO:0006355,GO:0003700	K09286	0	0	PTHR31677,PTHR31677:SF10	PF00847
Solyc03g093650.2	Solyc03g093650.2.1	3	complement(55272930..55279358)	1.79224	-2.22588	-4.67795	6.97311e-09	5.22292e-08	ABC transporter family protein	0	AT3G28345.1	GO:0016887,GO:0005524,GO:0055085,GO:0042626,GO:0016021,GO:0006810	K05658	3.6.3.44	0	PTHR24221,PTHR24221:SF228	PF00005,PF00664
Solyc03g093690.2	Solyc03g093690.2.1	3	55324475..55327404	528.524	-2.16689	-4.49053	0	0	peptide met sulfoxide reductase 4	PMSR4	AT4G25130.1	GO:0055114,GO:0008113,GO:0030091,GO:0016671,GO:0006979	K07304	1.8.4.11	KOG1635	PTHR10173,PTHR10173:SF23	PF01625
Solyc03g095310.2	Solyc03g095310.2.1	3	complement(56330518..56336612)	2.93192	3.98139	15.7949	4.32241e-10	3.57751e-09	cytochrome P450, family 714, subfamily A, polypeptide 1	CYP714A1	AT5G24910.1	GO:0055114,GO:0020037,GO:0016705,GO:0005506	0	0	KOG0157	PTHR24282,PTHR24282:SF36	PF00067
Solyc03g095620.2	Solyc03g095620.2.1	3	complement(56793927..56801529)	86.3551	-2.03507	-4.09843	0	0	Protein kinase superfamily protein	0	AT5G05200.1	0	K08869	3.6.3.46	KOG1235	PTHR10566,PTHR10566:SF41	PF03109
Solyc03g095650.2	Solyc03g095650.2.1	3	complement(56833316..56841460)	32.6351	-3.01865	-8.1041	0	0	Seven transmembrane MLO family protein	ATMLO2,MLO2,PMR2	AT1G11310.1	GO:0016021,GO:0006952	K08472	0	0	PTHR31942,PTHR31942:SF27	PF03094
Solyc03g095780.1	Solyc03g095780.1.1	3	57036617..57037222	5.66556	3.82639	14.186	1.86599e-06	1.10628e-05	PYR1-like 4	PYL4,RCAR10	AT2G38310.1	0	K14496	0	0	PTHR31213,PTHR31213:SF3	PF10604
Solyc03g095810.2	Solyc03g095810.2.1	3	complement(57448497..57452627)	2.20489	-2.93488	-7.64693	1.07774e-05	5.88618e-05	TRICHOME BIREFRINGENCE-LIKE 33	TBL33	AT2G40320.1	0	0	0	0	PTHR32285,PTHR32285:SF62	PF14416,PF13839
Solyc03g096050.2	Solyc03g096050.2.1	3	57870688..57873851	20.4467	-4.49048	-22.4786	0	0	2-oxoglutarate (2OG) and Fe(II)-dependent oxygenase superfamily protein	0	AT5G05600.1	GO:0055114,GO:0016491	0	0	KOG0143	PTHR10209,PTHR10209:SF134	PF14226,PF03171
Solyc03g096290.2	Solyc03g096290.2.1	3	58262730..58264312	97.3677	-6.39337	-84.0613	0	0	plasma membrane intrinsic protein 1;4	PIP1;4,PIP1E,TMP-C	AT4G00430.1	GO:0016020,GO:0006810,GO:0005215	K09872	0	KOG0223	PTHR19139,PTHR19139:SF146	PF00230
Solyc03g096460.2	Solyc03g096460.2.1	3	58555064..58555945	10.9774	4.60004	24.2522	3.74922e-13	3.87615e-12	Lipase/lipooxygenase, PLAT/LH2 family protein	0	AT2G22170.1	GO:0005515	0	0	0	PTHR31718,PTHR31718:SF0	PF01477
Solyc03g096540.2	Solyc03g096540.2.1	3	complement(58700501..58702104)	17.0601	5.54718	46.7592	0	0	Lipase/lipooxygenase, PLAT/LH2 family protein	0	AT2G22170.1	GO:0005515	0	0	0	PTHR31718,PTHR31718:SF5	PF01477
Solyc03g096550.2	Solyc03g096550.2.1	3	58703158..58704319	58.4696	7.0652	133.918	0	0	Lipase/lipooxygenase, PLAT/LH2 family protein	0	AT2G22170.1	GO:0005515	0	0	0	PTHR31718,PTHR31718:SF5	PF01477
Solyc03g096770.1	Solyc03g096770.1.1	3	complement(59115462..59115809)	11.3973	-3.59615	-12.0935	2.90746e-08	2.05758e-07	response to low sulfur 2	LSU2	AT5G24660.1	0	0	0	0	PTHR34283,PTHR34283:SF1	0
Solyc03g096840.2	Solyc03g096840.2.1	3	complement(59210354..59213181)	396.129	2.49067	5.6204	0	0	0	0	AT3G03150.1	0	0	0	0	PTHR35122,PTHR35122:SF2	0
Solyc03g096850.2	Solyc03g096850.2.1	3	59230646..59233381	74.8087	-2.3658	-5.15437	0	0	rubredoxin family protein	ENH1	AT5G17170.1	0	0	0	0	PTHR17130	0
Solyc03g097030.2	Solyc03g097030.2.1	3	complement(59381671..59386609)	38.333	-4.09133	-17.0457	0	0	4-coumarate:CoA ligase 3	4CL3	AT1G65060.1	GO:0008152,GO:0003824	K01904	6.2.1.34,6.2.1.12	0	PTHR24096,PTHR24096:SF169	PF13193,PF00501
Solyc03g097050.2	Solyc03g097050.2.1	3	complement(59400702..59405303)	9.27813	-3.71225	-13.1069	0	0	cellulose synthase-like D3	ATCSLD3,CSLD3,KJK	AT3G03050.1	0	0	2.4.1.12,2.4.2.24	KOG0320	PTHR13301,PTHR13301:SF72	PF13632,PF14570
Solyc03g097170.2	Solyc03g097170.2.1	3	59493895..59496985	13.1822	-3.6528	-12.5777	0	0	NAD(P)-binding Rossmann-fold superfamily protein	0	AT2G23910.1	GO:0055114,GO:0016616,GO:0006694,GO:0003854	0	1.2.1.44	KOG1502	PTHR10366,PTHR10366:SF428	PF01073
Solyc03g097320.2	Solyc03g097320.2.1	3	complement(59640047..59644433)	7.31004	-3.05012	-8.2828	0	0	sigma factor A	RPOD1,SIG1,SIG2,SIGA,SIGB	AT1G64860.1	GO:0016987,GO:0006355,GO:0006352,GO:0003700,GO:0003677	K03086	0	0	PTHR30603,PTHR30603:SF14	PF04545,PF04542,PF04539
Solyc03g097370.2	Solyc03g097370.2.1	3	complement(59682742..59689941)	184.931	-5.01817	-32.4055	0	0	P-loop containing nucleoside triphosphate hydrolases superfamily protein	0	AT5G35970.1	0	0	3.6.4.13,3.6.4.12	0	PTHR10887,PTHR10887:SF320	PF13604
Solyc03g097380.2	Solyc03g097380.2.1	3	59718091..59720066	28.5364	-2.18073	-4.53382	0	0	farnesylated protein 3	ATFP3,FP3	AT5G63530.1	GO:0046872,GO:0030001	0	0	KOG1603	PTHR22814,PTHR22814:SF13	PF00403
Solyc03g097410.1	Solyc03g097410.1.1	3	59738846..59739811	6.03463	-2.46429	-5.51856	2.02288e-08	1.45204e-07	Inositol 1,3,4-trisphosphate 5/6-kinase family protein	0	AT5G16760.1	GO:0052726,GO:0052725,GO:0047325,GO:0032957,GO:0005622,GO:0005524,GO:0000287	K00913	2.7.1.158	0	PTHR14217,PTHR14217:SF5	PF05770
Solyc03g097690.2	Solyc03g097690.2.1	3	complement(60016702..60022602)	3.12431	-3.2277	-9.3677	7.40863e-12	7.0308e-11	Protein kinase superfamily protein	0	AT5G50860.1	GO:0006468,GO:0005524,GO:0004672	K17592	2.7.11.22,2.7.11.23	0	PTHR24056,PTHR24056:SF176	PF00069
Solyc03g097710.2	Solyc03g097710.2.1	3	60052536..60059703	45.8687	2.24061	4.72598	0	0	0	0	AT5G41110.1	0	0	0	KOG2306	PTHR13199,PTHR13199:SF14	PF13915,PF13889
Solyc03g097820.1	Solyc03g097820.1.1	3	complement(60145373..60147522)	54.0002	-6.65051	-100.462	0	0	basic helix-loop-helix (bHLH) DNA-binding superfamily protein	0	AT5G50915.1	GO:0046983	0	0	0	PTHR12565,PTHR12565:SF141	PF00010
Solyc03g097860.1	Solyc03g097860.1.1	3	60183010..60186962	1.05397	-4.4021	-21.1428	2.23267e-05	0.000117733	potassium transporter 2	ATKT2,ATKUP2,KT2,KUP2,SHY3,TRK2	AT2G40540.1	GO:0071805,GO:0016020,GO:0015079	K03549	0	0	PTHR30540,PTHR30540:SF34	PF02705
Solyc03g097930.2	Solyc03g097930.2.1	3	complement(60321769..60322159)	145.45	4.23984	18.8938	0	0	0	0	0	0	0	0	0	0	0
Solyc03g098020.2	Solyc03g098020.2.1	3	60369018..60376150	26.2815	-2.84906	-7.20528	0	0	alpha/beta-Hydrolases superfamily protein	0	AT1G73480.1	0	0	3.1.1.23	KOG1455	PTHR11614,PTHR11614:SF87	PF12695
Solyc03g098060.1	Solyc03g098060.1.1	3	complement(60406311..60406850)	4.87842	4.35086	20.4051	2.98084e-05	0.000155022	homeobox protein 33	AtHB33,HB33	AT1G75240.1	0	0	0	0	PTHR31948,PTHR31948:SF16	PF04770
Solyc03g098240.2	Solyc03g098240.2.1	3	60597006..60601439	26.8608	4.36615	20.6225	0	0	glutamate decarboxylase	GAD,GAD1	AT5G17330.1	GO:0030170,GO:0019752,GO:0016831	K01580	4.1.1.15	0	PTHR11999,PTHR11999:SF113	PF00282
Solyc03g098320.2	Solyc03g098320.2.1	3	complement(60665007..60669284)	18.6853	-3.14154	-8.82467	0	0	Homeodomain-like superfamily protein	EPR1,RVE7	AT1G18330.2	0	0	0	KOG0048	PTHR12802,PTHR12802:SF60	PF00249
Solyc03g098450.2	Solyc03g098450.2.1	3	complement(60741749..60745054)	17.7184	4.49751	22.5884	0	0	Kinase interacting (KIP1-like) family protein	0	AT3G17680.2	0	0	0	0	PTHR32258,PTHR32258:SF3	PF07765
Solyc03g098490.1	Solyc03g098490.1.1	3	complement(60771054..60772067)	4.06153	2.01765	4.04924	8.38482e-05	0.000411009	0	0	0	0	0	0	0	PTHR33098,PTHR33098:SF11	0
Solyc03g098660.2	Solyc03g098660.2.1	3	60960457..60962305	37.984	-2.83227	-7.12193	0	0	GRAM domain-containing protein / ABA-responsive protein-related	0	AT5G08350.1	0	0	0	0	PTHR31969,PTHR31969:SF15	PF02893
Solyc03g098780.1	Solyc03g098780.1.1	3	complement(61061419..61062084)	380.169	6.01856	64.8285	0	0	Kunitz family trypsin and protease inhibitor protein	0	AT1G17860.1	GO:0004866	0	0	0	PTHR33107,PTHR33107:SF3	PF00197
Solyc03g098790.1	Solyc03g098790.1.1	3	complement(61068936..61069598)	43.4445	8.65166	402.171	3.20346e-11	2.89547e-10	Kunitz family trypsin and protease inhibitor protein	0	AT1G73325.1	GO:0004866	0	0	0	PTHR33107,PTHR33107:SF3	PF00197
Solyc03g111100.1	Solyc03g111100.1.1	3	complement(61766912..61767844)	87.5962	-3.14681	-8.85692	0	0	0	0	AT5G50360.1	0	0	0	0	PTHR33595,PTHR33595:SF3	0
Solyc03g111120.2	Solyc03g111120.2.1	3	complement(61791871..61793259)	5.12102	-4.55068	-23.4364	1.51513e-09	1.20113e-08	malate synthase	MLS	AT5G03860.1	GO:0006097,GO:0004474	0	2.3.3.9	0	PTHR21631,PTHR21631:SF1	PF01274
Solyc03g111310.2	Solyc03g111310.2.1	3	61925775..61930389	373.545	4.00844	16.0939	0	0	SNF1-related protein kinase regulatory subunit gamma 1	KING1	AT3G48530.1	0	0	0	KOG1764	PTHR13780,PTHR13780:SF36	PF00571
Solyc03g111610.2	Solyc03g111610.2.1	3	complement(62247332..62251471)	178.065	-4.53334	-23.1565	0	0	Haloacid dehalogenase-like hydrolase (HAD) superfamily protein	0	AT3G48420.1	0	0	3.1.3.58	KOG2914	PTHR18901,PTHR18901:SF9	PF13419
Solyc03g111640.2	Solyc03g111640.2.1	3	complement(62268452..62275225)	179.321	2.08418	4.24034	0	0	MA3 domain-containing protein	0	AT5G63190.2	0	0	0	0	PTHR12626,PTHR12626:SF0	PF02847
Solyc03g111670.2	Solyc03g111670.2.1	3	complement(62312056..62315897)	21.1527	-2.24009	-4.72427	0	0	Leucine-rich repeat protein kinase family protein	0	AT2G26730.1	GO:0005515,GO:0006468,GO:0005524,GO:0004672	0	2.7.11.1	KOG1187	PTHR27008,PTHR27008:SF24	PF08263,PF13855,PF00069
Solyc03g111730.2	Solyc03g111730.2.1	3	complement(62379542..62381372)	4.46999	-4.88779	-29.6055	1.0613e-09	8.51338e-09	Cysteine proteinases superfamily protein	0	AT5G50260.1	GO:0008234,GO:0006508	K16292	3.4.22.14	KOG1543	PTHR12411,PTHR12411:SF346	PF08246,PF00112
Solyc03g111820.2	Solyc03g111820.2.1	3	complement(62436302..62440179)	7.77101	2.04392	4.12364	1.77636e-15	2.13254e-14	0	0	AT3G01680.1	0	0	0	0	PTHR33232,PTHR33232:SF5	PF14577,PF14576
Solyc03g111970.2	Solyc03g111970.2.1	3	complement(62544294..62546335)	6.97892	-2.15178	-4.44377	1.36557e-14	1.54345e-13	cytochrome P450, family 71, subfamily A, polypeptide 25	CYP71A25	AT3G48280.1	GO:0055114,GO:0020037,GO:0016705,GO:0005506	0	0	0	PTHR24298,PTHR24298:SF154	PF00067
Solyc03g112030.1	Solyc03g112030.1.1	3	complement(62574079..62575581)	2.19907	4.1475	17.7224	3.17858e-06	1.83435e-05	cytochrome P450, family 71, subfamily A, polypeptide 25	CYP71A25	AT3G48280.1	GO:0055114,GO:0020037,GO:0016705,GO:0005506	0	0	KOG0156	PTHR24298,PTHR24298:SF106	PF00067
Solyc03g112100.2	Solyc03g112100.2.1	3	complement(62619652..62621100)	10.3385	-2.16605	-4.48793	6.52431e-11	5.77237e-10	Calcineurin-like metallo-phosphoesterase superfamily protein	0	AT4G24730.4	0	0	0	0	PTHR34806,PTHR34806:SF1	PF16974
Solyc03g112220.1	Solyc03g112220.1.1	3	complement(62690535..62690825)	53.1136	-2.0464	-4.13074	9.88098e-15	1.12732e-13	0	0	0	0	0	0	0	PTHR38224	0
Solyc03g112390.2	Solyc03g112390.2.1	3	complement(62793585..62795294)	4.77384	-3.76563	-13.6009	3.82405e-12	3.70403e-11	myb domain protein 86	ATMYB86,MYB86	AT5G26660.1	0	K09422	0	KOG0048	PTHR10641,PTHR10641:SF466	PF00249
Solyc03g112460.2	Solyc03g112460.2.1	3	complement(62860196..62865443)	4.25755	-5.4447	-43.553	7.92525e-11	6.95408e-10	tryptophan aminotransferase related 2	TAR2	AT4G24670.1	GO:0016846	K16903	2.6.1.27	0	PTHR11751,PTHR11751:SF367	PF04864
Solyc03g112580.2	Solyc03g112580.2.1	3	62966850..62971445	13.2038	-2.64285	-6.24565	0	0	Leucine-rich receptor-like protein kinase family protein	0	AT5G56040.2	GO:0006468,GO:0004672,GO:0005515	0	2.7.11.1	KOG1187	PTHR27000,PTHR27000:SF2	PF08263,PF07714,PF13855
Solyc03g112640.2	Solyc03g112640.2.1	3	63018422..63022325	42.1632	-2.51893	-5.73159	0	0	Sec14p-like phosphatidylinositol transfer family protein	0	AT5G63060.1	0	0	0	0	PTHR10174,PTHR10174:SF156	PF00650
Solyc03g112760.2	Solyc03g112760.2.1	3	63103996..63111990	44.7038	-2.73124	-6.64028	0	0	0	0	AT3G48200.1	0	0	0	0	PTHR34677,PTHR34677:SF1	0
Solyc03g113030.2	Solyc03g113030.2.1	3	complement(63326183..63328417)	14.6661	2.02915	4.08165	3.1708e-13	3.29364e-12	Galactose mutarotase-like superfamily protein	0	AT3G47800.1	GO:0016853,GO:0005975	K01785	5.1.3.3	KOG1604	PTHR10091,PTHR10091:SF3	PF01263
Solyc03g113040.2	Solyc03g113040.2.1	3	complement(63336012..63344282)	6.43131	-2.24647	-4.74519	0	0	ABC2 homolog 6	ATATH6,ATH6	AT3G47780.1	GO:0016887,GO:0005524,GO:0016021,GO:0006810,GO:0005215	0	3.6.3.25	0	PTHR19229,PTHR19229:SF127	PF12698,PF00005
Solyc03g113060.2	Solyc03g113060.2.1	3	complement(63352312..63360138)	22.7825	-2.22225	-4.66622	0	0	ABC2 homolog 6	ATATH6,ATH6	AT3G47780.1	GO:0016887,GO:0005524,GO:0016021,GO:0006810,GO:0005215	0	3.6.3.25	0	PTHR19229,PTHR19229:SF127	PF12698,PF00005
Solyc03g113420.2	Solyc03g113420.2.1	3	complement(63564752..63568730)	116.074	-3.36866	-10.3292	0	0	Major facilitator superfamily protein	0	AT5G62680.1	GO:0016020,GO:0006810,GO:0005215	K14638	0	0	PTHR11654,PTHR11654:SF59	PF00854
Solyc03g113430.2	Solyc03g113430.2.1	3	complement(63574532..63576903)	92.429	-4.49629	-22.5693	0	0	Major facilitator superfamily protein	0	AT5G62680.1	GO:0016020,GO:0006810,GO:0005215	K14638	0	0	PTHR11654,PTHR11654:SF169	PF00854
Solyc03g113720.2	Solyc03g113720.2.1	3	complement(63783502..63785382)	5.49919	-3.28336	-9.73618	1.68611e-10	1.4417e-09	response regulator 6	ARR6	AT5G62920.1	GO:0000160	K14492	0	0	PTHR26402,PTHR26402:SF526	PF00072
Solyc03g113920.2	Solyc03g113920.2.1	3	63968764..63974772	90.5155	-3.20164	-9.20001	0	0	Calmodulin binding protein-like	0	AT5G62570.2	GO:0006950,GO:0005516	0	0	0	PTHR31713,PTHR31713:SF13	PF07887
Solyc03g113940.2	Solyc03g113940.2.1	3	63986897..63989403	6.42949	-3.08296	-8.4735	2.42439e-12	2.37712e-11	Calmodulin binding protein-like	0	AT5G62570.2	GO:0006950,GO:0005516	0	0	0	PTHR31713,PTHR31713:SF13	PF07887
Solyc03g113970.2	Solyc03g113970.2.1	3	64027073..64032915	11.8062	3.28511	9.74804	0	0	Calmodulin-binding protein	0	AT4G25800.1	GO:0006950,GO:0005516	0	0	0	PTHR31713,PTHR31713:SF13	PF07887
Solyc03g113990.2	Solyc03g113990.2.1	3	complement(64041396..64043907)	83.4302	-3.65193	-12.5702	0	0	Putative thiol-disulphide oxidoreductase DCC	0	AT5G50100.1	0	0	0	0	PTHR34290,PTHR34290:SF2	PF04134
Solyc03g114040.2	Solyc03g114040.2.1	3	complement(64082370..64088836)	0.892342	-3.11037	-8.63605	6.01492e-07	3.75276e-06	putative recombination initiation defect 1	AtPRD1,PRD1	AT4G14180.1	0	0	0	0	PTHR36379	0
Solyc03g114100.1	Solyc03g114100.1.1	3	64135197..64135574	91.0678	4.62979	24.7575	0	0	0	0	AT1G52720.1	0	0	0	0	PTHR34198	0
Solyc03g114130.1	Solyc03g114130.1.1	3	64150051..64150476	65.1813	-2.174	-4.51272	0	0	NHL domain-containing protein	0	AT5G14890.1	0	0	0	0	PTHR13833	0
Solyc03g114160.1	Solyc03g114160.1.1	3	64176752..64178800	8.37985	-4.74435	-26.8035	0	0	ARM repeat superfamily protein	0	AT1G60190.1	GO:0016567,GO:0004842	0	6.3.2.19	0	PTHR23315,PTHR23315:SF116	PF04564
Solyc03g114180.2	Solyc03g114180.2.1	3	complement(64186806..64189918)	2.15745	2.87246	7.32314	4.55475e-07	2.87182e-06	UDP-Glycosyltransferase superfamily protein	0	AT2G16890.2	GO:0016758,GO:0008152	0	2.4.1.91	0	PTHR11926,PTHR11926:SF250	PF00201
Solyc03g114250.2	Solyc03g114250.2.1	3	64280852..64282780	21.0097	-2.26731	-4.81424	0	0	Phosphoglycerate mutase family protein	0	AT5G62840.1	0	0	0	KOG0235	PTHR23029,PTHR23029:SF45	PF00300
Solyc03g114350.1	Solyc03g114350.1.1	3	64355556..64356425	49.4282	-2.17998	-4.53147	0	0	Protein of unknown function (DUF1645)	0	AT1G23710.1	0	0	0	0	PTHR33095,PTHR33095:SF10	PF07816
Solyc03g114450.2	Solyc03g114450.2.1	3	64448248..64451515	238.361	-3.93462	-15.291	0	0	calcium sensing receptor	CaS	AT5G23060.1	0	0	0	0	PTHR34209,PTHR34209:SF2	0
Solyc03g114530.2	Solyc03g114530.2.1	3	complement(64502672..64504111)	2.84354	5.60417	48.6435	3.26563e-05	0.000168909	strictosidine synthase 2	SS2	AT1G74020.1	GO:0016844,GO:0009058	0	4.3.3.2	KOG1520	PTHR10426,PTHR10426:SF32	PF03088
Solyc03g114560.2	Solyc03g114560.2.1	3	complement(64512634..64513982)	4.76573	2.18332	4.54199	3.32252e-07	2.12384e-06	Calcium-dependent phosphotriesterase superfamily protein	0	AT3G57030.1	GO:0016844,GO:0009058	0	4.3.3.2	KOG1520	PTHR10426,PTHR10426:SF32	PF03088
Solyc03g114640.2	Solyc03g114640.2.1	3	64558680..64571165	22.7544	-3.78554	-13.7899	0	0	signal peptide peptidase	SPPA,SPPA1	AT1G73990.1	GO:0008233,GO:0006508	K04773	0	0	PTHR33209,PTHR33209:SF1	PF01343
Solyc03g114860.2	Solyc03g114860.2.1	3	complement(64749699..64751416)	9.87836	3.23229	9.39757	0	0	reversibly glycosylated polypeptide 1	ATRGP1,RGP1	AT3G02230.1	GO:0030244,GO:0016866	K13379	5.4.99.30	0	PTHR31682,PTHR31682:SF3	PF03214
Solyc03g114890.2	Solyc03g114890.2.1	3	64770618..64772462	4.01929	2.00036	4.00099	5.04256e-07	3.16463e-06	COBRA-like extracellular glycosyl-phosphatidyl inositol-anchored protein family	COBL4,IRX6	AT5G15630.1	GO:0031225,GO:0016049,GO:0010215	0	0	0	PTHR31673	PF04833
Solyc03g114930.2	Solyc03g114930.2.1	3	64785078..64790202	16.4061	-3.58389	-11.9911	0	0	PsbP-like protein 1	PPL1	AT3G55330.1	GO:0019898,GO:0015979,GO:0009654,GO:0009523,GO:0005509	K02717	0	0	PTHR31407,PTHR31407:SF4	PF01789
Solyc03g114940.2	Solyc03g114940.2.1	3	complement(64796373..64798714)	60.289	-3.84587	-14.3787	0	0	cytochrome P450, family 78, subfamily A, polypeptide 10	CYP78A10	AT1G74110.1	GO:0055114,GO:0020037,GO:0016705,GO:0005506	0	1.14.13.21	KOG0156	PTHR24298,PTHR24298:SF112	PF00067
Solyc03g115000.2	Solyc03g115000.2.1	3	64852540..64857706	30.7157	-2.32358	-5.00573	0	0	0	0	AT1G74160.1	0	0	0	0	PTHR31680,PTHR31680:SF3	PF14383,PF14309
Solyc03g115040.2	Solyc03g115040.2.1	3	64882651..64884482	3.67503	4.17508	18.0645	1.24381e-09	9.92763e-09	Eukaryotic aspartyl protease family protein	0	AT1G03220.1	GO:0006508,GO:0004190	0	3.4.23.12	KOG1339	PTHR13683,PTHR13683:SF268	PF14543,PF14541
Solyc03g115060.2	Solyc03g115060.2.1	3	complement(64891175..64893013)	13.8792	2.2092	4.6242	8.88178e-16	1.08179e-14	0	0	AT2G03630.2	0	0	0	0	PTHR33673,PTHR33673:SF3	0
Solyc03g115230.2	Solyc03g115230.2.1	3	complement(65011966..65016121)	4.59213	-4.49567	-22.5597	0	0	heat shock protein 101	ATHSP101,HOT1,HSP101	AT1G74310.1	GO:0019538,GO:0016887,GO:0005524	K03695	0	0	PTHR11638,PTHR11638:SF116	PF02861,PF07728,PF10431,PF00004
Solyc03g115540.1	Solyc03g115540.1.1	3	65211969..65214204	6.20907	-3.56967	-11.8734	1.12244e-13	1.20289e-12	phytochrome-interacting factor7	PIF7	AT5G61270.1	GO:0046983	0	0	0	PTHR12565,PTHR12565:SF165	PF00010
Solyc03g115640.2	Solyc03g115640.2.1	3	65283399..65285291	16.9827	-4.37384	-20.7327	0	0	Protein of unknown function, DUF538	0	AT2G03350.1	0	0	0	0	PTHR31676,PTHR31676:SF5	PF04398
Solyc03g115770.2	Solyc03g115770.2.1	3	complement(65377742..65383583)	35.6675	7.24634	151.832	0	0	CCT motif -containing response regulator protein	APRR1,AtTOC1,PRR1,TOC1	AT5G61380.1	GO:0005515,GO:0000160	K12127	0	0	PTHR26402,PTHR26402:SF465	PF06203,PF00072
Solyc03g115900.2	Solyc03g115900.2.1	3	65491499..65493138	545.62	-4.33158	-20.1342	0	0	light-harvesting chlorophyll-protein complex I subunit A4	CAB4,LHCA4	AT3G47470.1	GO:0016020,GO:0009765	K08910	0	0	PTHR21649,PTHR21649:SF17	PF00504
Solyc03g115950.2	Solyc03g115950.2.1	3	65526675..65527423	11.2034	-5.18029	-36.2596	1.30391e-09	1.03932e-08	0	0	0	0	0	0	0	PTHR33474,PTHR33474:SF6	0
Solyc03g115980.1	Solyc03g115980.1.1	3	65535961..65537355	262.389	-4.25223	-19.0567	0	0	Pyridine nucleotide-disulphide oxidoreductase family protein	0	AT1G74470.1	GO:0050660,GO:0008033	K10960	1.3.1.83	0	PTHR10617,PTHR10617:SF116	PF01134
Solyc03g116480.1	Solyc03g116480.1.1	3	65888018..65889124	8.11246	2.85594	7.23974	1.23787e-09	9.88466e-09	Galactose oxidase/kelch repeat superfamily protein	0	AT1G27340.1	GO:0005515	0	0	0	PTHR32133,PTHR32133:SF97	PF12937
Solyc03g116510.1	Solyc03g116510.1.1	3	65906972..65907253	18.9581	3.69025	12.9085	1.88902e-09	1.48283e-08	0	0	AT1G15385.1	0	0	0	0	PTHR33098,PTHR33098:SF6	PF05553
Solyc03g116570.2	Solyc03g116570.2.1	3	65930778..65933083	115.474	-3.08418	-8.48071	0	0	Putative thiol-disulphide oxidoreductase DCC	0	AT1G52590.1	0	0	0	0	PTHR33639,PTHR33639:SF2	PF04134
Solyc03g116660.2	Solyc03g116660.2.1	3	65978275..65981000	11.5094	-3.34637	-10.1708	0	0	0	0	AT3G15780.1	0	0	0	0	PTHR37706,PTHR37706:SF1	0
Solyc03g116710.2	Solyc03g116710.2.1	3	complement(66000338..66001473)	62.4252	-3.43394	-10.8073	0	0	Protein of unknown function (DUF567)	0	AT3G15810.1	0	0	0	0	PTHR31087,PTHR31087:SF2	PF04525
Solyc03g116730.2	Solyc03g116730.2.1	3	complement(66016980..66019397)	9.69508	-3.70849	-13.0727	0	0	fatty acid desaturase 5	ADS3,FAD5,FADB,JB67	AT3G15850.1	GO:0006629	K00507	0	KOG1600	PTHR11351,PTHR11351:SF2	PF00487
Solyc03g116800.2	Solyc03g116800.2.1	3	complement(66072900..66073675)	18.653	-2.29588	-4.91055	4.44089e-16	5.48303e-15	0	0	AT3G15900.1	0	0	0	0	PTHR37224,PTHR37224:SF1	0
Solyc03g116870.2	Solyc03g116870.2.1	3	complement(66126586..66129297)	63.4395	-4.05171	-16.5839	0	0	NDH-dependent cyclic electron flow 1	NDF1,NDH48	AT1G15980.1	0	0	0	0	PTHR30160,PTHR30160:SF0	0
Solyc03g116910.2	Solyc03g116910.2.1	3	complement(66177317..66180108)	11.1361	-2.80337	-6.98071	0	0	cinnamoyl coa reductase 1	ATCCR1,CCR1,IRX4	AT1G15950.1	GO:0050662,GO:0003824	K09753	1.2.1.44	KOG1502	PTHR10366,PTHR10366:SF404	PF01370
Solyc03g117280.2	Solyc03g117280.2.1	3	66458894..66463341	12.7046	-2.45666	-5.48943	0	0	0	0	AT2G12400.1	0	0	0	0	PTHR31414,PTHR31414:SF1	0
Solyc03g117420.2	Solyc03g117420.2.1	3	complement(66554722..66569270)	308.957	3.24737	9.49635	0	0	Leucine-rich repeat family protein	0	AT1G15740.1	GO:0005515	0	0	KOG1947	PTHR24006,PTHR24006:SF451	PF13855
Solyc03g117590.2	Solyc03g117590.2.1	3	complement(66702243..66703491)	754.335	2.37389	5.18338	0	0	Chaperone DnaJ-domain superfamily protein	J8	AT1G80920.1	0	0	0	0	PTHR24078	PF00226
Solyc03g117680.2	Solyc03g117680.2.1	3	complement(66750965..66754656)	92.7224	2.02895	4.08109	0	0	0	0	AT2G24100.1	0	0	0	0	PTHR33494,PTHR33494:SF1	0
Solyc03g117740.2	Solyc03g117740.2.1	3	66786743..66789552	40.424	-2.69445	-6.47305	0	0	0	0	AT1G16080.1	0	0	0	0	PTHR34044	0
Solyc03g117800.2	Solyc03g117800.2.1	3	66830213..66834278	11.8742	-4.13617	-17.5838	0	0	Fatty acid hydroxylase superfamily	CER3,FLP1,WAX2,YRE	AT5G57800.1	GO:0055114,GO:0016491,GO:0006633,GO:0005506	0	0	0	PTHR11863,PTHR11863:SF2	PF04116,PF12076
Solyc03g117860.2	Solyc03g117860.2.1	3	complement(66877948..66879156)	176.059	2.54448	5.83396	0	0	RING/U-box superfamily protein	0	AT3G14250.1	GO:0016567,GO:0004842	0	0	0	PTHR11685	PF01485
Solyc03g118130.2	Solyc03g118130.2.1	3	complement(67081493..67083259)	62.6224	-3.65812	-12.6242	0	0	Rubredoxin-like superfamily protein	0	AT5G51010.1	GO:0005506	0	0	0	PTHR17130,PTHR17130:SF25	PF00301
Solyc03g118470.2	Solyc03g118470.2.1	3	67330715..67332524	378.239	-4.57477	-23.831	0	0	nudix hydrolase homolog 17	atnudt17,NUDT17	AT2G01670.1	GO:0016787	K07766	3.6.1.22,3.6.1.13	KOG2839	PTHR12629,PTHR12629:SF14	PF00293
Solyc03g118480.2	Solyc03g118480.2.1	3	67336237..67338577	2.96218	2.63532	6.21313	2.9615e-05	0.000154062	Zinc-finger domain of monoamine-oxidase A repressor R1	0	AT4G37110.1	0	0	0	0	PTHR31169,PTHR31169:SF6	PF10497
Solyc03g118530.2	Solyc03g118530.2.1	3	complement(67401415..67418921)	36.01	2.0698	4.19828	0	0	Protein kinase superfamily protein	0	AT3G17850.1	GO:0006468,GO:0004672	0	2.7.11.1	0	PTHR24356,PTHR24356:SF144	PF07714
Solyc03g118710.2	Solyc03g118710.2.1	3	67556479..67559307	48.3458	-2.55554	-5.87886	0	0	Calcium-dependent lipid-binding (CaLB domain) family protein	0	AT3G17980.1	GO:0005515	0	0	KOG1030	PTHR23180,PTHR23180:SF290	PF00168
Solyc03g118810.1	Solyc03g118810.1.1	3	67623231..67623725	174.084	-2.93266	-7.63514	0	0	Calcium-binding EF-hand family protein	0	AT1G18210.2	0	K13448	0	KOG0027	PTHR10891,PTHR10891:SF605	PF13499
Solyc03g118840.2	Solyc03g118840.2.1	3	67639678..67643194	28.2513	-2.39014	-5.2421	0	0	RING/U-box superfamily protein	0	AT1G73760.1	GO:0008270,GO:0005515	0	0	0	PTHR22937,PTHR22937:SF18	PF13639
Solyc03g118970.2	Solyc03g118970.2.1	3	complement(67712885..67715799)	118.678	3.17574	9.03638	0	0	MATE efflux family protein	0	AT5G52450.1	GO:0055085,GO:0016020,GO:0015297,GO:0015238,GO:0006855	K03327	0	KOG1347	PTHR11206,PTHR11206:SF173	PF01554
Solyc03g119150.2	Solyc03g119150.2.1	3	67847172..67848678	84.4737	-2.28786	-4.88332	0	0	FKBP-like peptidyl-prolyl cis-trans isomerase family protein	0	AT1G18170.1	GO:0006457	0	5.2.1.8	KOG0552	PTHR10516,PTHR10516:SF308	PF00254
Solyc03g119250.2	Solyc03g119250.2.1	3	complement(67890016..67892864)	126.032	-3.57804	-11.9425	0	0	Calmodulin binding protein-like	0	AT1G73805.1	GO:0006950,GO:0005516	0	0	0	PTHR31713,PTHR31713:SF15	PF07887
Solyc03g119310.2	Solyc03g119310.2.1	3	complement(67958942..67960609)	42.1262	-2.02942	-4.08239	0	0	0	0	0	0	0	0	0	PTHR38936	0
Solyc03g119390.2	Solyc03g119390.2.1	3	68014579..68016210	2.68761	-2.38083	-5.20837	9.32137e-05	0.000454509	BR enhanced expression 3	BEE3	AT1G73830.1	GO:0046983	0	0	0	PTHR12565,PTHR12565:SF94	PF00010
Solyc03g119530.2	Solyc03g119530.2.1	3	68109947..68111071	28.2656	5.06197	33.4044	0	0	LOB domain-containing protein 41	LBD41	AT3G02550.1	0	0	0	0	PTHR31304,PTHR31304:SF3	PF03195
Solyc03g119640.2	Solyc03g119640.2.1	3	68196449..68200622	20.8322	-3.03031	-8.16987	0	0	aluminum-activated malate transporter 9	ALMT9,AtALMT9	AT3G18440.1	GO:0015743	0	0	KOG4711	PTHR31086,PTHR31086:SF20	PF11744
Solyc03g119700.2	Solyc03g119700.2.1	3	complement(68246042..68250131)	152.493	-2.10745	-4.3093	0	0	Ribosomal protein L12/ ATP-dependent Clp protease adaptor protein ClpS family protein	0	AT1G68660.1	GO:0030163	K06891	0	0	PTHR33473,PTHR33473:SF4	PF02617
Solyc03g119720.2	Solyc03g119720.2.1	3	68262870..68269514	27.7619	2.09449	4.27074	0	0	alpha/beta-Hydrolases superfamily protein	0	AT1G73920.1	GO:0006629	0	3.1.1.3	KOG2624	PTHR11005,PTHR11005:SF17	PF04083
Solyc03g119860.2	Solyc03g119860.2.1	3	68409677..68411167	21.2154	-3.52645	-11.5231	0	0	Cyclophilin-like peptidyl-prolyl cis-trans isomerase family protein	0	AT1G74070.1	GO:0006457,GO:0003755,GO:0000413	K03768	5.2.1.8	KOG0880	PTHR11071,PTHR11071:SF244	PF00160
Solyc03g120020.2	Solyc03g120020.2.1	3	68533803..68538817	13.9996	-5.53275	-46.294	0	0	HCO3- transporter family	ATBOR4,BOR4	AT1G15460.1	GO:0016021,GO:0006820,GO:0016020,GO:0005452	0	0	0	PTHR11453,PTHR11453:SF31	PF00955
Solyc03g120420.2	Solyc03g120420.2.1	3	68820906..68822101	11.1637	4.27407	19.3474	3.40973e-10	2.84625e-09	cadmium tolerance 1	ATCDT1,CDT1	AT1G52827.1	0	0	0	0	PTHR35470,PTHR35470:SF2	PF12734
Solyc03g120430.2	Solyc03g120430.2.1	3	complement(68822236..68825873)	123.001	-3.66335	-12.67	0	0	P-loop containing nucleoside triphosphate hydrolases superfamily protein	0	AT1G80380.2	0	K15918	2.7.1.31	KOG2878	PTHR10285,PTHR10285:SF78	0
Solyc03g120550.2	Solyc03g120550.2.1	3	68921264..68926102	71.6637	-3.31215	-9.93246	0	0	Major facilitator superfamily protein	0	AT1G52190.1	GO:0016020,GO:0006810,GO:0005215	K14638	0	KOG1237	PTHR11654,PTHR11654:SF157	PF00854
Solyc03g120640.2	Solyc03g120640.2.1	3	68977223..68978956	624.783	-2.69319	-6.46744	0	0	photosystem I subunit H-1	PSAH-1	AT3G16140.1	GO:0015979,GO:0009538,GO:0009522	K02695	0	0	PTHR34787,PTHR34787:SF1	PF03244
Solyc03g120900.1	Solyc03g120900.1.1	3	complement(69127669..69128574)	14.7496	4.37326	20.7245	0	0	transducin family protein / WD-40 repeat family protein	0	AT2G30050.1	GO:0005515	K14004	0	KOG1332	PTHR11024	PF00400
Solyc03g120920.1	Solyc03g120920.1.1	3	complement(69149927..69150481)	7.46198	-5.13779	-35.207	3.64111e-07	2.31738e-06	Protein of unknown function (DUF1677)	0	AT5G25840.1	0	0	0	0	PTHR33108,PTHR33108:SF14	PF07911
Solyc03g121060.2	Solyc03g121060.2.1	3	69297643..69300151	81.6593	2.42596	5.37386	0	0	phytochrome-associated protein 1	IAA26,PAP1	AT3G16500.1	GO:0006355,GO:0005634	K14484	0	0	PTHR31734,PTHR31734:SF2	PF02309
Solyc03g121080.2	Solyc03g121080.2.1	3	69309714..69312325	1.02712	4.14531	17.6955	7.52324e-05	0.000371574	0	0	AT2G16270.1	0	0	0	0	PTHR34775,PTHR34775:SF1	0
Solyc03g121090.2	Solyc03g121090.2.1	3	complement(69312279..69313323)	188.471	2.23608	4.71114	0	0	oxidative stress 3	ATOXS3,OXS3	AT5G56550.1	0	0	0	0	PTHR33172,PTHR33172:SF2	0
Solyc03g121140.2	Solyc03g121140.2.1	3	69348234..69350695	1.49117	4.56002	23.5886	1.20269e-05	6.53414e-05	actin binding protein family	AR791	AT1G52080.1	0	0	0	0	PTHR31342,PTHR31342:SF4	0
Solyc03g121170.2	Solyc03g121170.2.1	3	complement(69355493..69357961)	1.73069	-2.99281	-7.96025	2.71799e-05	0.000141898	GDSL-like Lipase/Acylhydrolase superfamily protein	0	AT3G16370.1	GO:0016788	0	3.1.1.3	0	PTHR22835,PTHR22835:SF170	PF00657
Solyc03g121240.1	Solyc03g121240.1.1	3	complement(69405420..69406562)	11.7301	5.77992	54.9453	1.9984e-15	2.39338e-14	basic helix-loop-helix (bHLH) DNA-binding superfamily protein	0	AT3G21330.1	GO:0046983	0	0	0	PTHR12565,PTHR12565:SF174	PF00010
Solyc03g121270.2	Solyc03g121270.2.1	3	69429833..69434237	110.677	2.72722	6.62176	0	0	peptidase M20/M25/M40 family protein	IAR3,JR3	AT1G51760.1	GO:0016787,GO:0008152	K14664	0	0	PTHR11014,PTHR11014:SF55	PF07687,PF01546
Solyc03g121400.1	Solyc03g121400.1.1	3	complement(69506059..69506691)	10.8291	-2.61852	-6.1412	2.08438e-11	1.9165e-10	DOF zinc finger protein 1	ADOF1,DOF1	AT1G51700.1	GO:0006355,GO:0003677	0	0	0	PTHR31992	PF02701
Solyc03g121420.2	Solyc03g121420.2.1	3	69535461..69536922	21.2569	-5.61852	-49.1295	0	0	phosphate starvation-induced gene 2	ATPS2,PS2	AT1G73010.1	GO:0016791,GO:0008152	K13248	3.6.1.1	KOG3120	PTHR20889,PTHR20889:SF4	PF06888
Solyc03g121540.2	Solyc03g121540.2.1	3	69634231..69640129	831.509	7.68234	205.407	0	0	beta galactosidase 1	BGAL1	AT3G13750.1	GO:0009341,GO:0005975,GO:0004565,GO:0030246,GO:0004553	0	3.2.1.23	0	PTHR23421,PTHR23421:SF74	PF02449,PF02140
Solyc03g121620.1	Solyc03g121620.1.1	3	69713500..69714303	79.4595	-3.35203	-10.2108	0	0	Late embryogenesis abundant (LEA) hydroxyproline-rich glycoprotein family	0	AT1G17620.1	0	0	0	0	PTHR31234,PTHR31234:SF2	PF03168
Solyc03g121720.2	Solyc03g121720.2.1	3	69795422..69801042	25.8741	-2.46593	-5.52483	0	0	glyoxylate reductase 2	GLYR2,GR2	AT1G17650.1	GO:0051287	K18121	1.1.1.79	KOG0409	PTHR22981,PTHR22981:SF53	PF03807,PF14833
Solyc03g121920.2	Solyc03g121920.2.1	3	69928656..69932116	28.8797	2.6494	6.27405	0	0	Mitochondrial substrate carrier family protein	0	AT1G72820.1	0	K15121	0	KOG0765	PTHR24089,PTHR24089:SF319	PF00153
Solyc03g122080.2	Solyc03g122080.2.1	3	70050315..70052922	1.84353	2.65125	6.28211	7.7332e-06	4.29024e-05	Plant protein of unknown function (DUF936)	0	AT3G14170.1	0	0	0	0	PTHR31928,PTHR31928:SF2	PF06075
Solyc03g122140.2	Solyc03g122140.2.1	3	complement(70082466..70085406)	8.19038	2.27669	4.84566	3.73479e-13	3.86236e-12	Aldolase-type TIM barrel family protein	0	AT3G14130.1	GO:0016491	K11517	1.1.3.15	0	PTHR10578,PTHR10578:SF67	PF01070
Solyc03g122190.2	Solyc03g122190.2.1	3	complement(70102600..70104986)	99.4396	-2.17848	-4.52677	0	0	jasmonate-zim-domain protein 1	JAZ1,TIFY10A	AT1G19180.1	0	K13464	0	0	PTHR33077,PTHR33077:SF13	PF09425,PF06200
Solyc03g122340.2	Solyc03g122340.2.1	3	70218660..70223113	189.605	-4.05947	-16.6733	0	0	lipoxygenase 3	LOX3	AT1G17420.1	GO:0005515,GO:0055114,GO:0046872,GO:0016702	K00454	1.13.11.12	0	PTHR11771,PTHR11771:SF38	PF01477,PF00305
Solyc03g123400.1	Solyc03g123400.1.1	3	complement(70264775..70266403)	5.55298	-3.70689	-13.0582	1.41553e-13	1.50826e-12	GRAS family transcription factor	0	AT3G13840.1	0	0	0	0	PTHR31636,PTHR31636:SF40	PF03514
Solyc03g123410.1	Solyc03g123410.1.1	3	complement(70267724..70268350)	30.7397	-5.46944	-44.3064	0	0	germin 3	ATGER3,GER3,GLP3,GLP3A,GLP3B	AT5G20630.1	GO:0045735	0	0	0	PTHR31238,PTHR31238:SF21	PF00190
Solyc03g123560.2	Solyc03g123560.2.1	3	70372720..70375327	118.561	-3.3119	-9.93072	0	0	Chaperone DnaJ-domain superfamily protein	0	AT3G14200.1	0	0	0	0	PTHR24078,PTHR24078:SF193	PF00226
Solyc03g123620.2	Solyc03g123620.2.1	3	complement(70419509..70422663)	63.0901	-4.73411	-26.6139	0	0	pectin methylesterase 1	ATPME1,PME1	AT1G53840.1	GO:0004857,GO:0042545,GO:0030599,GO:0005618	0	3.1.1.11	0	PTHR31707,PTHR31707:SF42	PF04043,PF01095
Solyc03g123710.2	Solyc03g123710.2.1	3	complement(70463664..70464217)	12.7653	-4.78467	-27.5631	2.43629e-10	2.05861e-09	0	0	0	0	0	0	0	0	0
Solyc03g123750.2	Solyc03g123750.2.1	3	70496975..70500146	12.9837	3.16216	8.9517	0	0	alpha/beta-Hydrolases superfamily protein	0	AT3G14360.1	GO:0006629	0	3.1.1.3	KOG4569	PTHR21493,PTHR21493:SF132	PF01764
Solyc03g123830.2	Solyc03g123830.2.1	3	70540756..70543844	70.6396	-2.62734	-6.17885	0	0	D-3-phosphoglycerate dehydrogenase	PGDH	AT1G17745.1	GO:0016597,GO:0008152,GO:0055114,GO:0051287,GO:0016616	K00058	1.1.1.95	0	PTHR10996,PTHR10996:SF159	PF07991,PF01842,PF00389
Solyc03g124110.1	Solyc03g124110.1.1	3	3717639..3718505	219.02	-7.20804	-147.855	0	0	dehydration response element B1A	ATCBF3,CBF3,DREB1A	AT4G25480.1	GO:0006355,GO:0003700	0	0	0	PTHR31839,PTHR31839:SF7	PF00847
Solyc04g005040.1	Solyc04g005040.1.1	4	44947..46038	21.9949	-2.98948	-7.94186	0	0	Matrixin family protein	0	AT1G24140.1	GO:0031012,GO:0008270,GO:0006508,GO:0004222	0	3.4.24.23	0	PTHR10201,PTHR10201:SF140	PF01471,PF00413
Solyc04g005090.2	Solyc04g005090.2.1	4	complement(73003..77723)	13.3247	-2.58326	-5.99294	0	0	cofactor assembly of complex C	CCB4	AT1G59840.2	0	0	2.3.1.87	0	PTHR34943,PTHR34943:SF2	PF11152
Solyc04g005100.2	Solyc04g005100.2.1	4	80661..82139	35.7766	-2.10744	-4.30926	0	0	myb-like transcription factor family protein	0	AT1G70000.2	0	0	0	0	PTHR12374,PTHR12374:SF26	PF00249
Solyc04g005480.1	Solyc04g005480.1.1	4	complement(323321..323833)	390.474	-3.62843	-12.367	0	0	nodulin-related protein 1	ATNRP1,NRP1	AT2G03440.1	0	0	0	0	PTHR35098,PTHR35098:SF1	0
Solyc04g005660.2	Solyc04g005660.2.1	4	complement(428856..430139)	7.42177	4.22911	18.7538	1.69836e-06	1.01302e-05	basic helix-loop-helix (bHLH) DNA-binding family protein	0	AT3G28857.1	0	0	0	0	PTHR12565,PTHR12565:SF148	0
Solyc04g005790.2	Solyc04g005790.2.1	4	complement(500464..507053)	11.028	3.02229	8.12454	0	0	nitrate transporter 1:2	ATNRT1:2,NRT1:2,NTL1	AT1G69850.1	GO:0016020,GO:0006810,GO:0005215	0	0	0	PTHR11654,PTHR11654:SF98	PF00854
Solyc04g006940.2	Solyc04g006940.2.1	4	complement(625569..631037)	4.16374	-2.32945	-5.02613	1.35447e-14	1.53139e-13	ATPase E1-E2 type family protein / haloacid dehalogenase-like hydrolase family protein	0	AT1G68710.1	GO:0046872,GO:0000166,GO:0016021,GO:0015914,GO:0005524,GO:0004012,GO:0000287	K01530	3.6.3.1	0	PTHR24092,PTHR24092:SF41	PF00122,PF12710,PF16209,PF16212
Solyc04g006970.2	Solyc04g006970.2.1	4	complement(663594..674845)	89.0024	-2.39006	-5.24179	0	0	phosphoenolpyruvate carboxylase 4	ATPPC4,PPC4	AT1G68750.1	GO:0015977,GO:0008964,GO:0006099	K01595	4.1.1.31	0	PTHR30523,PTHR30523:SF6	PF00311
Solyc04g007000.1	Solyc04g007000.1.1	4	728928..730046	250.762	11.0847	2171.84	0	0	related to ABI3/VP1 1	EDF4,RAV1	AT1G13260.1	GO:0006355,GO:0003700,GO:0003677	K09287	0	0	PTHR31140,PTHR31140:SF3	PF00847,PF02362
Solyc04g007010.2	Solyc04g007010.2.1	4	737430..738426	5.99069	4.1121	17.2928	1.02624e-07	6.89605e-07	Polyketide cyclase/dehydrase and lipid transport superfamily protein	0	AT1G70880.1	GO:0009607,GO:0006952	0	0	0	PTHR31907,PTHR31907:SF5	PF00407
Solyc04g007110.2	Solyc04g007110.2.1	4	complement(822842..826214)	16.1147	-2.29614	-4.91141	0	0	0	0	AT3G25805.1	0	0	0	0	PTHR36367	0
Solyc04g007170.2	Solyc04g007170.2.1	4	873872..874701	17.8213	2.05556	4.15706	1.27554e-12	1.27376e-11	0	0	0	0	0	0	0	0	0
Solyc04g007180.1	Solyc04g007180.1.1	4	874498..875505	29.6236	2.88759	7.40035	0	0	Integrase-type DNA-binding superfamily protein	0	AT1G68550.1	GO:0006355,GO:0003700	0	0	0	PTHR31190,PTHR31190:SF17	PF00847
Solyc04g007210.2	Solyc04g007210.2.1	4	complement(904265..906430)	36.9795	2.28981	4.88992	0	0	B-box type zinc finger protein with CCT domain	0	AT1G25440.1	GO:0008270,GO:0005622,GO:0005515	0	0	KOG1601	PTHR31874,PTHR31874:SF5	PF00643,PF06203
Solyc04g007250.1	Solyc04g007250.1.1	4	complement(974309..975106)	7.67102	3.88247	14.7482	1.23619e-10	1.06817e-09	0	0	AT1G25400.1	0	0	0	0	PTHR36715,PTHR36715:SF1	0
Solyc04g007390.2	Solyc04g007390.2.1	4	complement(1078962..1080280)	19.4773	-3.08447	-8.48239	0	0	Protein kinase superfamily protein	0	AT1G25390.1	GO:0006468,GO:0005524,GO:0004672	0	2.7.11.1	KOG1187	PTHR27005,PTHR27005:SF28	PF00069
Solyc04g007470.2	Solyc04g007470.2.1	4	1146534..1149345	20.2223	8.90217	478.434	9.23983e-12	8.70515e-11	B-box zinc finger family protein	0	AT1G68190.1	0	0	0	0	PTHR31717,PTHR31717:SF14	0
Solyc04g007580.1	Solyc04g007580.1.1	4	1262092..1262586	223.906	-5.2832	-38.9405	0	0	0	0	AT3G03280.1	0	0	0	0	PTHR33052,PTHR33052:SF31	PF14009
Solyc04g007790.2	Solyc04g007790.2.1	4	1474832..1476779	522.444	-2.55028	-5.85749	0	0	MLP-like protein 43	MLP43	AT1G70890.1	GO:0009607,GO:0006952	0	0	0	PTHR31907,PTHR31907:SF4	PF00407
Solyc04g007800.2	Solyc04g007800.2.1	4	complement(1490670..1493693)	127.791	-3.05872	-8.33231	0	0	Calcium-dependent lipid-binding (CaLB domain) family protein	0	AT1G70810.1	GO:0005515	0	0	KOG1030	PTHR23180,PTHR23180:SF289	PF00168
Solyc04g008060.2	Solyc04g008060.2.1	4	complement(1717764..1721092)	22.458	-3.41774	-10.6866	0	0	vacuolar iron transporter 1	ATVIT1,VIT1	AT2G01770.1	0	0	0	KOG4473	PTHR31851,PTHR31851:SF9	PF01988
Solyc04g008330.1	Solyc04g008330.1.1	4	1993901..1995244	11.3093	-4.82135	-28.2729	0	0	UDP-glycosyltransferase 73B4	UGT73B4	AT2G15490.1	GO:0016758,GO:0008152	K13495	2.4.1.203	KOG1192	PTHR11926,PTHR11926:SF409	PF00201
Solyc04g008570.2	Solyc04g008570.2.1	4	2182236..2184631	19.8087	-2.93251	-7.63438	0	0	Pentatricopeptide repeat (PPR-like) superfamily protein	0	AT5G13770.1	0	0	0	0	PTHR24015,PTHR24015:SF785	PF01535,PF13041
Solyc04g008850.1	Solyc04g008850.1.1	4	complement(2469802..2471241)	2.67848	-2.46922	-5.53745	2.50357e-07	1.61919e-06	Eukaryotic aspartyl protease family protein	0	AT3G20015.1	GO:0006508,GO:0004190	0	3.4.23.12	KOG1339	PTHR13683,PTHR13683:SF265	PF00026
Solyc04g009030.2	Solyc04g009030.2.1	4	2597412..2600773	606.159	-3.37152	-10.3497	0	0	glyceraldehyde 3-phosphate dehydrogenase A subunit 2	GAPA-2	AT1G12900.1	GO:0055114,GO:0016620	K05298	1.2.1.12,1.2.1.13	KOG0657	PTHR10836,PTHR10836:SF38	PF00044,PF02800
Solyc04g009050.2	Solyc04g009050.2.1	4	complement(2611384..2617110)	23.7247	-2.60867	-6.09942	0	0	dentin sialophosphoprotein-related	0	AT5G64170.2	0	0	0	0	PTHR33334,PTHR33334:SF5	0
Solyc04g009370.2	Solyc04g009370.2.1	4	complement(2800746..2806524)	152.495	-2.733	-6.64836	0	0	0	0	AT3G19900.1	0	0	0	0	PTHR35126,PTHR35126:SF1	PF11267
Solyc04g009420.2	Solyc04g009420.2.1	4	complement(2840496..2842762)	6.82946	-2.02421	-4.0677	1.31555e-08	9.60793e-08	Photosystem II reaction center PsbP family protein	0	AT2G28605.1	GO:0019898,GO:0015979,GO:0009654,GO:0009523,GO:0005509	0	0	0	PTHR31407,PTHR31407:SF3	PF01789
Solyc04g009430.2	Solyc04g009430.2.1	4	2843670..2851326	18.7672	-2.9137	-7.53547	0	0	sirtuin 2	AtSRT2,SRT2	AT5G09230.7	GO:0070403	K11414	0	KOG2683	PTHR11085,PTHR11085:SF6	PF02146
Solyc04g009530.2	Solyc04g009530.2.1	4	complement(2943884..2949090)	25.2635	-2.14619	-4.42659	0	0	glutathione transferase lambda 2	GSTL2	AT3G55040.1	GO:0005515	K00799	0	KOG0406	PTHR11260,PTHR11260:SF320	PF13410,PF13417
Solyc04g009790.2	Solyc04g009790.2.1	4	complement(3090794..3100196)	10.8039	2.2186	4.6544	0	0	0	0	AT3G11760.1	GO:0055085,GO:0016020,GO:0015297,GO:0015238,GO:0006855	0	0	KOG1347	PTHR31182,PTHR31182:SF2	PF10358,PF01554
Solyc04g009820.2	Solyc04g009820.2.1	4	3139217..3143959	9.21806	-3.11987	-8.69308	1.38922e-12	1.38414e-11	SSXT family protein	AN3,ATGIF1,GIF,GIF1	AT5G28640.1	0	0	0	0	PTHR23107,PTHR23107:SF3	PF05030
Solyc04g009960.2	Solyc04g009960.2.1	4	3280106..3284080	111.548	2.76814	6.81227	0	0	threonine aldolase 1	THA1	AT1G08630.2	GO:0030170,GO:0009058	K01620	4.1.2.5,4.1.2.48	0	PTHR10289,PTHR10289:SF5	PF00155
Solyc04g010190.1	Solyc04g010190.1.1	4	complement(3508288..3508857)	38.4407	-2.63653	-6.21836	0	0	0	0	AT3G12345.1	0	0	0	0	PTHR14154,PTHR14154:SF15	PF00504
Solyc04g010250.2	Solyc04g010250.2.1	4	3577656..3583500	249.464	4.03628	16.4074	0	0	alpha/beta-Hydrolases superfamily protein	0	AT2G39420.1	0	0	2.3.1.22	KOG1455	PTHR11614,PTHR11614:SF92	PF12695
Solyc04g011440.2	Solyc04g011440.2.1	4	3894918..3898067	94.1784	-5.46706	-44.2332	0	0	heat shock protein 70	ATHSP70,HSP70	AT3G12580.1	0	K03283	0	0	PTHR19375,PTHR19375:SF232	PF00012
Solyc04g011650.2	Solyc04g011650.2.1	4	complement(4115805..4119204)	27.5355	2.19103	4.5663	0	0	telomeric DNA binding protein 1	ATBP-1,ATBP1,ATTBP1,HPPBF-1,TBP1	AT5G13820.1	0	0	0	0	PTHR21717,PTHR21717:SF9	0
Solyc04g011750.2	Solyc04g011750.2.1	4	4202674..4203920	12.2759	5.89021	59.3103	3.18586e-09	2.4553e-08	0	0	0	0	0	0	0	0	0
Solyc04g011770.2	Solyc04g011770.2.1	4	4219519..4221173	17.736	4.71555	26.2737	1.56097e-13	1.6592e-12	0	0	0	0	0	0	0	0	0
Solyc04g011900.2	Solyc04g011900.2.1	4	complement(4284893..4289460)	30.2415	-2.18162	-4.53662	0	0	0	0	AT2G21960.1	0	0	0	0	PTHR33471,PTHR33471:SF5	0
Solyc04g014220.1	Solyc04g014220.1.1	4	4521572..4522696	2.66805	-2.97883	-7.88347	5.89895e-06	3.31025e-05	RING/U-box superfamily protein	0	AT1G72220.1	GO:0008270,GO:0005515	0	0	0	PTHR14155,PTHR14155:SF168	PF13639
Solyc04g014480.2	Solyc04g014480.2.1	4	4722700..4724263	28.3101	-2.99749	-7.98609	0	0	HSP20-like chaperones superfamily protein	0	AT5G37670.1	0	K13993	0	KOG0710	PTHR11527,PTHR11527:SF142	PF00011
Solyc04g014530.1	Solyc04g014530.1.1	4	4802150..4802851	15.0645	2.87541	7.3381	2.85327e-14	3.16789e-13	ethylene response factor 1	ATERF1,ERF1	AT3G23240.1	GO:0006355,GO:0003700	K14516	0	0	PTHR31190,PTHR31190:SF3	PF00847
Solyc04g014800.2	Solyc04g014800.2.1	4	5038853..5042771	8.20294	-2.47216	-5.54876	8.78986e-09	6.52804e-08	Inositol monophosphatase family protein	VTC4	AT3G02870.1	GO:0046854	K10047	3.1.3.25	KOG2951	PTHR20854,PTHR20854:SF4	PF00459
Solyc04g014810.2	Solyc04g014810.2.1	4	5050800..5053600	21.8562	-2.59277	-6.03256	0	0	ARM repeat superfamily protein	0	AT4G16490.1	GO:0005515	0	6.3.2.19	0	PTHR23315,PTHR23315:SF129	PF00514
Solyc04g014830.1	Solyc04g014830.1.1	4	complement(5064579..5066240)	8.55936	-3.36913	-10.3326	0	0	SCARECROW-like 13	SCL13	AT4G17230.1	0	0	0	0	PTHR31636,PTHR31636:SF45	PF03514
Solyc04g015030.2	Solyc04g015030.2.1	4	5235855..5241900	4.12426	-2.31643	-4.98098	1.5359e-07	1.01329e-06	farnesylated protein 3	ATFP3,FP3	AT5G63530.1	GO:0046872,GO:0030001	0	0	KOG1603	PTHR22814,PTHR22814:SF94	PF00403
Solyc04g015040.2	Solyc04g015040.2.1	4	complement(5242436..5247624)	20.489	-2.55173	-5.86337	0	0	FKBP-like peptidyl-prolyl cis-trans isomerase family protein	0	AT2G43560.1	GO:0006457	K01802	5.2.1.8	KOG0544	PTHR10516,PTHR10516:SF264	PF00254
Solyc04g015360.2	Solyc04g015360.2.1	4	complement(5562886..5565490)	59.8476	-5.23505	-37.6623	0	0	GATA transcription factor 6	GATA6	AT3G51080.1	GO:0043565,GO:0008270,GO:0006355,GO:0003700	0	0	0	PTHR10071,PTHR10071:SF194	PF00320
Solyc04g015440.2	Solyc04g015440.2.1	4	5628290..5631920	17.7033	-2.03146	-4.08819	0	0	proton gradient regulation 3	PGR3	AT4G31850.1	0	0	0	0	PTHR24015,PTHR24015:SF612	PF12854,PF13041
Solyc04g015470.2	Solyc04g015470.2.1	4	complement(5671509..5675606)	4.05113	-2.4895	-5.61583	3.05755e-12	2.97635e-11	phosphatidylinositol-4-phosphate 5-kinase 1	ATPIP5K1,ATPIPK1,PIP5K1	AT1G21980.1	GO:0046488,GO:0016307	K00889	2.7.1.68	KOG0229	PTHR23086,PTHR23086:SF51	PF02493,PF01504
Solyc04g015480.2	Solyc04g015480.2.1	4	5684850..5691675	112.583	-2.05683	-4.16071	0	0	0	0	AT4G33480.1	0	0	0	0	PTHR36061,PTHR36061:SF2	PF12527
Solyc04g015490.2	Solyc04g015490.2.1	4	5692397..5708956	39.3625	-3.34953	-10.1932	0	0	ALBINA 1	ALB-1V,ALB1,CHLD,PDE166,V157	AT1G08520.1	GO:0016851,GO:0015995,GO:0015979	K03404	6.6.1.1	0	PTHR10338,PTHR10338:SF126	PF01078,PF13519
Solyc04g015750.2	Solyc04g015750.2.1	4	complement(6034127..6040044)	273.691	-4.69019	-25.8159	0	0	magnesium-chelatase subunit chlH, chloroplast, putative / Mg-protoporphyrin IX chelatase, putative (CHLH)	ABAR,CCH,CCH1,CHLH,GUN5	AT5G13630.1	GO:0016851,GO:0009058	K03403	6.6.1.1	0	PTHR23304,PTHR23304:SF115	PF11965,PF02514
Solyc04g016000.2	Solyc04g016000.2.1	4	complement(6594909..6598451)	9.13594	3.98585	15.8439	0	0	heat shock transcription factor B3	AT-HSFB3,HSFB3	AT2G41690.1	GO:0043565,GO:0006355,GO:0005634,GO:0003700	K09419	0	0	PTHR10015	PF00447
Solyc04g016160.2	Solyc04g016160.2.1	4	complement(6902286..6909181)	2.4863	2.30175	4.93055	3.57525e-07	2.27752e-06	0	0	AT5G63520.1	GO:0005515	0	0	0	PTHR14939,PTHR14939:SF5	PF00646,PF10442,PF08495
Solyc04g016180.2	Solyc04g016180.2.1	4	complement(6913776..6916202)	68.7379	2.28013	4.85722	0	0	Glycosyltransferase family 61 protein	0	AT2G41640.1	GO:0016757	K18134	2.4.1.255	KOG4698	PTHR20961,PTHR20961:SF12	PF04577
Solyc04g016200.1	Solyc04g016200.1.1	4	6972353..6973708	12.639	-4.42279	-21.4483	0	0	UDP-Glycosyltransferase superfamily protein	0	AT2G36770.1	GO:0016758,GO:0008152	K13495	2.4.1.203	0	PTHR11926,PTHR11926:SF276	PF00201
Solyc04g016210.2	Solyc04g016210.2.1	4	complement(6974301..6975814)	14.7879	-2.56018	-5.89781	0	0	UDP-glucosyl transferase 73B5	UGT73B5	AT2G15480.1	GO:0016758,GO:0008152	0	2.4.1.203	0	PTHR11926,PTHR11926:SF409	PF00201
Solyc04g016220.2	Solyc04g016220.2.1	4	6986537..6988507	66.0759	-6.13448	-70.2528	0	0	UDP-glycosyltransferase 73B4	UGT73B4	AT2G15490.1	GO:0016758,GO:0008152	0	2.4.2.40	0	PTHR11926,PTHR11926:SF409	PF00201
Solyc04g016230.2	Solyc04g016230.2.1	4	complement(7013160..7015136)	28.8386	2.9079	7.50523	0	0	UDP-glycosyltransferase 73B4	UGT73B4	AT2G15490.1	GO:0016758,GO:0008152	K13495	2.4.1.203	KOG1192	PTHR11926,PTHR11926:SF404	PF00201
Solyc04g016250.2	Solyc04g016250.2.1	4	7045007..7049591	3.1576	-3.80029	-13.9316	1.75728e-06	1.04518e-05	Mitochondrial glycoprotein family protein	0	AT2G41600.3	GO:0005759	0	0	KOG2536	PTHR10826,PTHR10826:SF7	PF02330
Solyc04g016260.2	Solyc04g016260.2.1	4	7057222..7066683	66.8076	-2.28133	-4.86125	0	0	autoinhibited Ca2+-ATPase 11	ACA11	AT3G57330.1	GO:0005516,GO:0046872,GO:0000166	K01537	3.6.3.8	0	PTHR24093,PTHR24093:SF296	PF00690,PF12515,PF12710,PF00689,PF00122
Solyc04g016270.1	Solyc04g016270.1.1	4	7066403..7066810	26.78	-2.78985	-6.91557	1.11022e-16	1.41345e-15	0	0	0	0	0	0	0	0	0
Solyc04g016490.2	Solyc04g016490.2.1	4	complement(7311131..7315527)	3.6033	-3.08941	-8.5115	2.22861e-09	1.74045e-08	purple acid phosphatase 16	ATPAP16,PAP16	AT3G10150.1	GO:0016787	0	0	KOG1432	PTHR32440,PTHR32440:SF11	PF00149
Solyc04g024430.2	Solyc04g024430.2.1	4	complement(31292828..31295815)	29.6279	2.21262	4.63515	0	0	0	0	AT1G27290.1	0	0	0	0	PTHR34781	0
Solyc04g025040.1	Solyc04g025040.1.1	4	complement(26123355..26124068)	532.404	-3.69075	-12.913	0	0	0	0	0	0	0	2.4.1.34	0	0	0
Solyc04g025530.2	Solyc04g025530.2.1	4	22348272..22352834	6.07848	2.74232	6.69146	1.85407e-14	2.08086e-13	glutamate decarboxylase 4	GAD4	AT2G02010.1	GO:0030170,GO:0019752,GO:0016831	K01580	4.1.1.15	0	PTHR11999,PTHR11999:SF113	PF00282
Solyc04g040120.1	Solyc04g040120.1.1	4	12041540..12042667	6.71728	4.4035	21.1634	2.37743e-12	2.33368e-11	fatty acid desaturase 2	FAD2	AT3G12120.2	GO:0055114,GO:0016717,GO:0006629	K10256	1.14.19.6,1.3.1.35	0	PTHR32100,PTHR32100:SF22	PF11960,PF00487
Solyc04g040130.1	Solyc04g040130.1.1	4	12032700..12033827	59.4091	3.84779	14.3979	0	0	fatty acid desaturase 2	FAD2	AT3G12120.1	GO:0055114,GO:0016717,GO:0006629	K10256	1.14.19.6,1.3.1.35	0	PTHR32100,PTHR32100:SF22	PF11960,PF00487
Solyc04g040160.2	Solyc04g040160.2.1	4	11970986..11976110	41.5475	-4.02198	-16.2457	0	0	ACD1-like	ACD1-LIKE,PTC52,TIC55-IV	AT4G25650.1	GO:0055114,GO:0051537,GO:0016491,GO:0010277	0	1.14.12.20	0	PTHR21266,PTHR21266:SF25	PF00355,PF08417
Solyc04g040210.2	Solyc04g040210.2.1	4	11940375..11941573	88.4917	-2.05654	-4.15986	0	0	0	0	AT5G04080.1	0	0	0	0	PTHR31568,PTHR31568:SF9	PF12734
Solyc04g049340.2	Solyc04g049340.2.1	4	complement(41501638..41504524)	12.5088	-6.33541	-80.7511	0	0	Tryptophan/tyrosine permease	0	AT5G19500.1	0	0	0	KOG1305	PTHR32195,PTHR32195:SF10	PF01490
Solyc04g049380.2	Solyc04g049380.2.1	4	41766412..41787475	40.642	-2.22108	-4.66242	0	0	Protein kinase superfamily protein	ATATH8	AT2G39190.2	0	K08869	3.6.3.46	0	PTHR10566,PTHR10566:SF44	PF03109,PF14111
Solyc04g049390.2	Solyc04g049390.2.1	4	41798799..41810418	53.8396	-2.16336	-4.47957	0	0	Protein kinase superfamily protein	ATATH8	AT2G39190.2	0	0	0	0	PTHR10566,PTHR10566:SF44	0
Solyc04g050440.2	Solyc04g050440.2.1	4	complement(47231399..47234372)	13.7087	-3.71514	-13.1332	0	0	ammonium transporter 1;2	AMT1;2,ATAMT1;2	AT1G64780.1	GO:0016020,GO:0015696,GO:0008519,GO:0072488	K03320	0	0	PTHR11730,PTHR11730:SF39	PF00909
Solyc04g050730.2	Solyc04g050730.2.1	4	complement(48057652..48061765)	6.11761	-2.21947	-4.65723	7.80052e-05	0.000384567	GDSL-like Lipase/Acylhydrolase superfamily protein	0	AT5G33370.1	GO:0016788	0	3.1.1.3	0	PTHR22835,PTHR22835:SF160	PF00657
Solyc04g050930.2	Solyc04g050930.2.1	4	complement(48984297..48987853)	77.9785	-4.25682	-19.1175	0	0	non-photochemical quenching 1	AVDE1,NPQ1	AT1G08550.2	GO:0055114,GO:0046422,GO:0009507	K09839	1.10.99.3	0	PTHR33970,PTHR33970:SF1	PF07137
Solyc04g051280.2	Solyc04g051280.2.1	4	complement(50275329..50279035)	5.32426	3.04116	8.23151	4.47642e-13	4.61439e-12	0	0	AT1G65090.3	0	0	0	0	PTHR37198,PTHR37198:SF1	0
Solyc04g051800.2	Solyc04g051800.2.1	4	complement(51099464..51104758)	909.122	-4.31597	-19.9176	0	0	general control non-repressible 5	ATGCN5,GCN5	AT5G64840.1	GO:0016887,GO:0005524	0	3.6.1.3	0	PTHR19211,PTHR19211:SF48	PF12848,PF00005
Solyc04g051820.2	Solyc04g051820.2.1	4	51131564..51134935	141.792	-2.1544	-4.45182	0	0	0	0	AT5G09960.1	0	0	0	0	PTHR33882	0
Solyc04g054190.2	Solyc04g054190.2.1	4	51904807..51914866	95.8974	-3.52898	-11.5432	0	0	ABC2 homolog 13	ATATH13,ATH13,ATOSA1,OSA1	AT5G64940.2	0	0	3.6.3.46	KOG1235	PTHR10566,PTHR10566:SF74	PF03109
Solyc04g054260.2	Solyc04g054260.2.1	4	complement(52221549..52223666)	45.7082	4.34497	20.322	0	0	ferulic acid 5-hydroxylase 1	CYP84A1,FAH1	AT4G36220.1	GO:0055114,GO:0020037,GO:0016705,GO:0005506	0	0	0	PTHR24298,PTHR24298:SF157	PF00067
Solyc04g054340.1	Solyc04g054340.1.1	4	52342847..52343098	14.698	3.92884	15.23	5.97276e-07	3.72844e-06	0	0	AT5G65207.1	0	0	0	0	PTHR36067,PTHR36067:SF1	0
Solyc04g054430.1	Solyc04g054430.1.1	4	complement(52501429..52501674)	24.4637	-3.9845	-15.8291	9.88283e-11	8.60945e-10	0	0	0	0	0	0	0	0	0
Solyc04g054520.2	Solyc04g054520.2.1	4	complement(52643858..52647968)	23.4712	-2.29485	-4.90705	0	0	FK506-binding protein 16-2	FKBP16-2	AT4G39710.1	GO:0006457	K01802	5.2.1.8	KOG0544	PTHR10516,PTHR10516:SF269	PF00254
Solyc04g054740.2	Solyc04g054740.2.1	4	53181620..53184809	52.8116	-3.06131	-8.34732	0	0	myo-inositol-1-phosphate synthase 3	ATMIPS3,MIPS3	AT5G10170.1	GO:0008654,GO:0006021,GO:0004512	K01858	5.5.1.4	0	PTHR11510,PTHR11510:SF6	PF01658,PF07994
Solyc04g054760.2	Solyc04g054760.2.1	4	complement(53202343..53203538)	60.9753	-2.81541	-7.03917	0	0	Protein of unknown function (DUF581)	0	AT1G22160.1	0	0	0	0	PTHR33059,PTHR33059:SF4	PF04570
Solyc04g054950.2	Solyc04g054950.2.1	4	complement(53482981..53484375)	9.55977	4.89165	29.6847	1.4071e-12	1.40076e-11	NAD(P)-binding Rossmann-fold superfamily protein	0	AT5G06060.1	0	K08081	1.1.1.206	KOG0725	PTHR24322,PTHR24322:SF410	PF08659
Solyc04g056580.2	Solyc04g056580.2.1	4	54542428..54544889	126.377	-2.61798	-6.1389	0	0	Uncharacterized conserved protein (DUF2358)	0	AT1G65230.1	0	0	0	0	PTHR36334,PTHR36334:SF1	PF10184
Solyc04g057940.2	Solyc04g057940.2.1	4	55054298..55060464	4.25234	-4.06762	-16.7678	0	0	Transducin/WD40 repeat-like superfamily protein	0	AT3G06880.2	GO:0005515,GO:0016567,GO:0004842	0	6.3.2.19	KOG0279	PTHR22849,PTHR22849:SF31	PF00400,PF04564
Solyc04g057980.2	Solyc04g057980.2.1	4	complement(55099424..55100410)	79.5289	-4.6968	-25.9345	0	0	subunit NDH-M of NAD(P)H:plastoquinone dehydrogenase complex	NDH-M	AT4G37925.1	GO:0055114,GO:0016655	0	0	0	PTHR36900,PTHR36900:SF1	PF10664
Solyc04g058100.2	Solyc04g058100.2.1	4	55214330..55215114	16.8102	-7.0176	-129.571	9.79783e-08	6.6003e-07	metallothionein 2B	MT2B	AT5G02380.1	GO:0046872	0	0	0	PTHR33543	PF01439
Solyc04g063240.2	Solyc04g063240.2.1	4	55382498..55386807	48.0795	-2.98305	-7.90658	0	0	0	0	AT1G44000.1	0	0	0	0	PTHR31750,PTHR31750:SF2	PF12638
Solyc04g063350.2	Solyc04g063350.2.1	4	55462543..55469683	270.839	7.16131	143.143	0	0	Thiamin diphosphate-binding fold (THDP-binding) superfamily protein	0	AT1G21400.1	GO:0016624,GO:0008152	K00166	1.2.4.4	0	PTHR11516,PTHR11516:SF33	PF00676
Solyc04g064670.2	Solyc04g064670.2.1	4	complement(55821516..55823505)	36.5331	-3.24953	-9.51058	0	0	Mog1/PsbP/DUF1795-like photosystem II reaction center PsbP family protein	0	AT1G77090.1	GO:0019898,GO:0015979,GO:0009654,GO:0009523,GO:0005509	0	1.10.3.9	0	PTHR31407,PTHR31407:SF18	PF01789
Solyc04g064720.2	Solyc04g064720.2.1	4	complement(55861750..55866705)	126.398	-3.43042	-10.781	0	0	root cap 1 (RCP1)	MEX1,RCP1	AT5G17520.1	0	0	0	0	PTHR34809	0
Solyc04g064880.2	Solyc04g064880.2.1	4	56039889..56041984	118.229	4.98339	31.6336	0	0	pathogenesis-related family protein	0	AT1G78780.2	0	0	0	0	PTHR31723,PTHR31723:SF1	0
Solyc04g064930.2	Solyc04g064930.2.1	4	56080427..56086788	69.7809	-2.25587	-4.77622	0	0	Thioredoxin superfamily protein	0	AT1G21350.3	GO:0055114,GO:0016491,GO:0016209	0	0	0	PTHR10681,PTHR10681:SF91	PF00578
Solyc04g071030.1	Solyc04g071030.1.1	4	complement(57882497..57883780)	94.793	-2.46099	-5.50596	0	0	ARM repeat superfamily protein	0	AT5G09800.1	GO:0016567,GO:0004842	0	6.3.2.19	0	PTHR22849,PTHR22849:SF12	PF04564
Solyc04g071070.2	Solyc04g071070.2.1	4	57982562..57984069	7.74291	4.00954	16.1061	1.19904e-13	1.28264e-12	0	0	0	GO:0009664,GO:0005199	0	0	0	0	PF04554
Solyc04g071090.2	Solyc04g071090.2.1	4	complement(58004131..58004832)	3.47858	3.93114	15.2543	0.000186193	0.000868019	0	0	0	0	0	0	0	0	0
Solyc04g071120.2	Solyc04g071120.2.1	4	complement(58025598..58039044)	81.5879	3.67895	12.8078	0	0	ACT-like protein tyrosine kinase family protein	0	AT4G38470.1	GO:0006468,GO:0004672	0	2.7.12.1	KOG0192	PTHR23257,PTHR23257:SF505	PF07714
Solyc04g071150.2	Solyc04g071150.2.1	4	complement(58075253..58079492)	0.58348	-4.06593	-16.7481	0.000112906	0.000543666	cytochrome P450, family 722, subfamily A, polypeptide 1	CYP722A1	AT1G19630.1	GO:0055114,GO:0020037,GO:0016705,GO:0005506	0	1.14.13.93	KOG0157	PTHR24286,PTHR24286:SF71	PF00067
Solyc04g071480.1	Solyc04g071480.1.1	4	58468919..58470085	329.992	-4.30967	-19.8308	0	0	Protein of unknown function (DUF793)	0	AT1G18740.1	0	0	0	0	PTHR31509,PTHR31509:SF0	PF05633
Solyc04g071600.2	Solyc04g071600.2.1	4	58570436..58572050	4.8497	3.22658	9.36049	2.46051e-09	1.91476e-08	0	0	0	GO:0006950	0	0	0	PTHR33801,PTHR33801:SF3	PF02496
Solyc04g071650.2	Solyc04g071650.2.1	4	58630703..58637406	58.3898	-3.87781	-14.7007	0	0	cellulose synthase 6	CESA6,E112,IXR2,PRC1	AT5G64740.1	0	K10999	2.4.1.29,2.4.1.12	0	PTHR13301,PTHR13301:SF43	PF13632,PF14569
Solyc04g071770.2	Solyc04g071770.2.1	4	58745579..58747295	9.36063	2.5594	5.89463	9.4369e-15	1.0784e-13	Integrase-type DNA-binding superfamily protein	0	AT2G33710.2	GO:0006355,GO:0003700	0	0	0	PTHR31190	PF00847
Solyc04g071780.2	Solyc04g071780.2.1	4	58776452..58778199	68.3179	-4.29251	-19.5963	0	0	Cytochrome P450 superfamily protein	CYP75B1,D501,TT7	AT5G07990.1	GO:0055114,GO:0020037,GO:0016705,GO:0005506	0	1.14.13.21	KOG0156	PTHR24298,PTHR24298:SF166	PF00067
Solyc04g071800.2	Solyc04g071800.2.1	4	58804608..58806572	168.431	-3.5396	-11.6285	0	0	Cytochrome P450 superfamily protein	CYP75B1,D501,TT7	AT5G07990.1	GO:0055114,GO:0020037,GO:0016705,GO:0005506	0	1.14.13.21	KOG0156	PTHR24298,PTHR24298:SF166	PF00067
Solyc04g071890.2	Solyc04g071890.2.1	4	58913334..58915438	215.083	6.51296	91.3265	0	0	Peroxidase superfamily protein	0	AT1G71695.1	GO:0055114,GO:0020037,GO:0006979,GO:0004601	K00430	1.11.1.7	0	PTHR31235,PTHR31235:SF77	PF00141
Solyc04g071900.2	Solyc04g071900.2.1	4	58919910..58922921	6.94676	4.94359	30.7728	4.85612e-13	4.99407e-12	Peroxidase superfamily protein	0	AT1G71695.1	GO:0055114,GO:0020037,GO:0006979,GO:0004601	K00430	1.11.1.7	0	PTHR31235,PTHR31235:SF77	PF00141
Solyc04g071930.2	Solyc04g071930.2.1	4	complement(58945183..58947353)	49.4408	-2.80588	-6.99284	0	0	one-helix protein 2	OHP2	AT1G34000.1	0	0	0	0	PTHR14154,PTHR14154:SF12	0
Solyc04g071960.2	Solyc04g071960.2.1	4	complement(58974343..58976658)	26.6433	-4.38976	-20.9628	0	0	NAD(P)-binding Rossmann-fold superfamily protein	ABA2,ATABA2,ATSDR1,GIN1,ISI4,SDR1,SIS4,SRE1	AT1G52340.1	0	K09841	1.1.1.288	KOG0725	PTHR24322,PTHR24322:SF301	PF13561
Solyc04g071970.2	Solyc04g071970.2.1	4	complement(58978041..58981055)	26.4032	-2.20175	-4.60038	0	0	0	0	AT1G22790.1	0	0	0	0	PTHR33401,PTHR33401:SF3	0
Solyc04g072000.2	Solyc04g072000.2.1	4	complement(59066373..59068261)	41.4707	3.80891	14.0151	0	0	homolog of carrot EP3-3 chitinase	ATCHITIV,ATEP3,CHIV,EP3	AT3G54420.1	GO:0008061,GO:0016998,GO:0006032,GO:0004568	K01183	3.2.1.14	KOG4742	PTHR22595,PTHR22595:SF37	PF00187,PF00182
Solyc04g072050.2	Solyc04g072050.2.1	4	complement(59107679..59114969)	67.3813	-3.00353	-8.01961	0	0	0	0	AT1G22750.2	0	0	0	0	PTHR36318,PTHR36318:SF2	PF07343
Solyc04g072160.2	Solyc04g072160.2.1	4	complement(59180692..59183429)	18.2466	-3.59173	-12.0565	0	0	HSP20-like chaperones superfamily protein	0	AT4G02450.1	0	0	0	KOG3158	PTHR22932	PF04969
Solyc04g072230.2	Solyc04g072230.2.1	4	complement(59221752..59236036)	36.8195	-2.19673	-4.58439	0	0	Protein kinase superfamily protein	0	AT1G71810.1	0	K08869	3.6.3.46	KOG1236	PTHR10566,PTHR10566:SF83	PF03109
Solyc04g072380.2	Solyc04g072380.2.1	4	59411921..59417538	2.47531	-2.33916	-5.06007	7.76269e-08	5.27482e-07	electron carriers;protein disulfide oxidoreductases	0	AT4G08550.1	GO:0045454,GO:0015035,GO:0009055,GO:0035556	0	0	KOG1752	PTHR23054,PTHR23054:SF27	PF00462,PF00610,PF04784
Solyc04g073990.2	Solyc04g073990.2.1	4	complement(60016857..60019280)	77.7646	3.5433	11.6584	0	0	annexin 1	ANNAT1,ATOXY5,OXY5	AT1G35720.1	GO:0005544,GO:0005509	0	0	KOG0819	PTHR10502,PTHR10502:SF98	PF00191
Solyc04g074020.2	Solyc04g074020.2.1	4	complement(60032479..60035686)	20.546	-2.73968	-6.67921	0	0	Leucine-rich repeat receptor-like protein kinase family protein	0	AT4G08850.1	GO:0005515,GO:0006468,GO:0005524,GO:0004672	0	2.7.11.1	KOG1187	PTHR27000,PTHR27000:SF196	PF00560,PF08263,PF13855,PF00069
Solyc04g074130.2	Solyc04g074130.2.1	4	60132658..60140443	11.2761	-2.0574	-4.16236	4.44089e-16	5.48303e-15	Mitochondrial substrate carrier family protein	0	AT5G64970.1	0	K14684	0	KOG0752	PTHR24089,PTHR24089:SF206	PF00153
Solyc04g074140.2	Solyc04g074140.2.1	4	60141479..60147151	39.9368	2.50045	5.65861	0	0	0	0	AT1G34630.1	0	0	0	KOG1398	PTHR12459,PTHR12459:SF6	0
Solyc04g074270.2	Solyc04g074270.2.1	4	60269968..60272626	85.8352	-3.24036	-9.4503	0	0	Outer arm dynein light chain 1 protein	0	AT1G78230.1	GO:0005515	0	0	0	PTHR24365,PTHR24365:SF368	PF13855
Solyc04g074430.1	Solyc04g074430.1.1	4	complement(60432054..60432452)	22.163	-3.34696	-10.175	9.30054e-10	7.49824e-09	Phosphate-responsive 1 family protein	EXO	AT4G08950.1	0	0	0	0	PTHR31279,PTHR31279:SF3	PF04674
Solyc04g074440.1	Solyc04g074440.1.1	4	complement(60434490..60435437)	71.6676	-4.31582	-19.9155	0	0	Phosphate-responsive 1 family protein	EXO	AT4G08950.1	0	0	0	0	PTHR31279,PTHR31279:SF3	PF04674
Solyc04g074450.1	Solyc04g074450.1.1	4	complement(60438042..60438986)	83.782	-5.58203	-47.9024	0	0	Phosphate-responsive 1 family protein	EXO	AT4G08950.1	0	0	0	0	PTHR31279,PTHR31279:SF3	PF04674
Solyc04g074530.2	Solyc04g074530.2.1	4	60519602..60524145	13.1572	-2.65648	-6.30492	0	0	GroES-like zinc-binding dehydrogenase family protein	0	AT1G22430.1	GO:0055114,GO:0016491,GO:0008270	K00121	1.1.1.1	KOG0022	PTHR11695,PTHR11695:SF408	PF00107,PF08240
Solyc04g074680.1	Solyc04g074680.1.1	4	complement(60600498..60600995)	100.772	-3.76013	-13.5491	0	0	0	0	AT1G35210.1	0	0	0	0	PTHR34046,PTHR34046:SF3	PF05340
Solyc04g074710.2	Solyc04g074710.2.1	4	complement(60630829..60638035)	1.60423	2.86625	7.29166	0.00013528	0.000643118	0	0	0	GO:0008616,GO:0008479,GO:0006400	K00773	2.4.2.29	0	PTHR21148,PTHR21148:SF22	PF01702
Solyc04g074760.2	Solyc04g074760.2.1	4	complement(60681433..60686286)	6.31918	2.14311	4.41712	4.95013e-08	3.42659e-07	0	0	AT4G09060.1	0	0	0	0	PTHR35689,PTHR35689:SF1	0
Solyc04g074830.1	Solyc04g074830.1.1	4	60747856..60748872	8.10572	-2.27893	-4.85316	3.55489e-09	2.7218e-08	ENTH/ANTH/VHS superfamily protein	0	AT4G40080.1	GO:0005543	0	0	0	PTHR22951,PTHR22951:SF24	PF07651
Solyc04g074950.2	Solyc04g074950.2.1	4	60837124..60842010	27.2403	-3.82023	-14.1255	0	0	0	0	AT4G24380.1	0	0	0	KOG2551	PTHR22778,PTHR22778:SF19	PF03959
Solyc04g075000.1	Solyc04g075000.1.1	4	complement(60898280..60899770)	1.99498	2.84009	7.16065	2.09016e-05	0.000110549	Protein kinase superfamily protein	0	AT1G28390.1	GO:0006468,GO:0004672	0	2.7.11.1	KOG1187	PTHR27001,PTHR27001:SF240	PF07714
Solyc04g076090.2	Solyc04g076090.2.1	4	61041739..61051983	74.1143	-2.52044	-5.73758	0	0	phosphoglucose isomerase 1	PGI,PGI1	AT4G24620.1	GO:0006096,GO:0006094,GO:0004347	K01810	5.3.1.9	0	PTHR11469,PTHR11469:SF9	PF00342
Solyc04g076100.2	Solyc04g076100.2.1	4	61053339..61064046	3.72446	-2.43626	-5.41235	0	0	0	0	AT4G24610.1	0	0	0	0	PTHR31110,PTHR31110:SF2	0
Solyc04g076220.2	Solyc04g076220.2.1	4	61164172..61165606	58.3484	6.37806	83.1738	0	0	Predicted AT-hook DNA-binding family protein	0	AT5G49700.1	0	0	0	0	PTHR31100,PTHR31100:SF1	PF03479
Solyc04g076340.2	Solyc04g076340.2.1	4	61256859..61259472	100.001	-3.68724	-12.8816	0	0	0	0	AT4G38060.2	0	0	0	0	PTHR34464	0
Solyc04g076440.1	Solyc04g076440.1.1	4	complement(61331441..61331779)	8.62499	3.29133	9.79014	1.01388e-05	5.55468e-05	0	0	0	0	0	0	0	0	0
Solyc04g076600.1	Solyc04g076600.1.1	4	61496360..61497890	10.1533	3.73862	13.3486	1.5223e-07	1.00508e-06	Cox19-like CHCH family protein	0	AT5G09570.1	0	0	0	KOG4090	PTHR13523	0
Solyc04g076630.2	Solyc04g076630.2.1	4	complement(61528648..61534685)	3.39869	3.43299	10.8002	8.32286e-10	6.73784e-09	Rhamnogalacturonate lyase family protein	0	AT1G09890.1	0	K18195	4.2.2.23	0	PTHR32018,PTHR32018:SF1	PF14686,PF14683,PF06045
Solyc04g076880.2	Solyc04g076880.2.1	4	61816548..61822360	183.549	3.80953	14.0211	0	0	phosphoenolpyruvate carboxykinase 1	PCK1,PEPCK	AT4G37870.1	GO:0006094,GO:0005524,GO:0004612	K01610	4.1.1.49,4.1.1.32	0	PTHR30031,PTHR30031:SF4	PF01293
Solyc04g077160.1	Solyc04g077160.1.1	4	complement(62089640..62090014)	47.3153	-3.53438	-11.5866	0	0	0	0	AT4G33740.1	0	0	0	0	PTHR33700	0
Solyc04g077270.2	Solyc04g077270.2.1	4	complement(62242929..62246114)	60.4855	-2.3623	-5.1419	0	0	S-locus lectin protein kinase family protein	0	AT4G27290.1	GO:0048544,GO:0006468,GO:0004672	0	2.7.11.1	KOG1187	PTHR27002,PTHR27002:SF152	PF08276,PF00954,PF01453,PF07714
Solyc04g077340.2	Solyc04g077340.2.1	4	62280514..62283609	34.7254	-5.32482	-40.0803	0	0	S-locus lectin protein kinase family protein	0	AT4G27290.1	GO:0048544,GO:0006468,GO:0004672	0	2.7.11.1	KOG2345,KOG0580	PTHR27002,PTHR27002:SF152	PF08276,PF00954,PF01453,PF07714
Solyc04g077350.1	Solyc04g077350.1.1	4	complement(62283434..62283700)	9.47721	-4.431	-21.5707	2.40724e-05	0.00012635	0	0	0	0	0	0	0	0	0
Solyc04g077390.2	Solyc04g077390.2.1	4	62300611..62304072	109.159	-2.29605	-4.91112	0	0	S-locus lectin protein kinase family protein	0	AT4G27290.1	GO:0048544,GO:0006468,GO:0004672	0	2.7.11.1	KOG1187	PTHR27002,PTHR27002:SF97	PF08276,PF00954,PF01453,PF07714
Solyc04g077470.2	Solyc04g077470.2.1	4	62384500..62387723	8.93847	-3.2636	-9.60375	0	0	Cellulose-synthase-like C12	ATCSLC12,CSLC12	AT4G07960.1	0	0	2.4.2.39	0	PTHR32044,PTHR32044:SF7	PF13632
Solyc04g077620.1	Solyc04g077620.1.1	4	62576498..62576872	41.3141	2.09413	4.26967	2.22045e-16	2.78455e-15	Uncharacterised conserved protein UCP031279	0	AT1G10140.1	0	0	0	0	PTHR33526,PTHR33526:SF2	0
Solyc04g077630.2	Solyc04g077630.2.1	4	62577650..62580723	3.98673	3.07756	8.44185	2.92149e-11	2.65151e-10	serine carboxypeptidase-like 19	SCPL19,SNG2	AT5G09640.1	GO:0006508,GO:0004185	K16296	0	KOG1282	PTHR11802,PTHR11802:SF29	PF00450
Solyc04g077670.2	Solyc04g077670.2.1	4	62603103..62610325	16.9985	-2.74388	-6.69868	0	0	serine carboxypeptidase-like 2	scpl2	AT1G73300.1	GO:0006508,GO:0004185	K16296	0	KOG1282	PTHR11802,PTHR11802:SF29	PF00450
Solyc04g077690.2	Solyc04g077690.2.1	4	complement(62625287..62626611)	4.41335	-5.49761	-45.1801	4.40817e-05	0.000224698	0	0	AT4G33800.1	0	0	0	0	PTHR33347,PTHR33347:SF1	0
Solyc04g077810.1	Solyc04g077810.1.1	4	62701554..62702294	4.01845	3.61878	12.2846	5.98734e-06	3.3577e-05	ZCF37	ZCF37	AT1G59590.1	0	0	0	0	PTHR35275,PTHR35275:SF1	0
Solyc04g077860.2	Solyc04g077860.2.1	4	complement(62742302..62744584)	48.2339	3.67699	12.7904	0	0	alpha/beta-Hydrolases superfamily protein	0	AT3G03990.1	0	0	0	KOG1454	PTHR10992,PTHR10992:SF891	PF12697
Solyc04g077980.1	Solyc04g077980.1.1	4	62849956..62850738	575.966	-2.88072	-7.36519	0	0	salt tolerance zinc finger	STZ,ZAT10	AT1G27730.1	0	0	0	0	PTHR26374,PTHR26374:SF208	PF13912
Solyc04g078090.2	Solyc04g078090.2.1	4	62936313..62940970	72.2059	2.66687	6.35049	0	0	acyl-CoA-binding domain 3	ACBP3	AT4G24230.6	GO:0000062	0	0	KOG0817	PTHR23310,PTHR23310:SF14	PF00887
Solyc04g078110.1	Solyc04g078110.1.1	4	62946877..62949177	3.67315	-2.65518	-6.29926	3.96378e-07	2.51451e-06	Subtilase family protein	ARA12	AT5G67360.1	GO:0006508,GO:0004252	0	3.4.14.10	0	PTHR10795,PTHR10795:SF388	PF05922,PF02225,PF00082
Solyc04g078140.2	Solyc04g078140.2.1	4	complement(62965957..62967201)	9.63868	-3.67663	-12.7872	0	0	cytochrome B5 isoform D	ATB5-B,ATCB5-D,B5 #3,CB5-D	AT5G48810.1	0	0	1.14.13.88	0	PTHR19359,PTHR19359:SF29	PF00173
Solyc04g078410.2	Solyc04g078410.2.1	4	63154103..63157008	5.66106	4.566	23.6866	0	0	S-locus lectin protein kinase family protein	0	AT2G19130.1	GO:0048544,GO:0006468,GO:0005524,GO:0004672	0	2.7.11.1	KOG1187	PTHR27002,PTHR27002:SF136	PF08276,PF00954,PF01453,PF00069
Solyc04g078460.2	Solyc04g078460.2.1	4	complement(63184658..63186218)	58.7503	-3.49911	-11.3068	0	0	N-terminal nucleophile aminohydrolases (Ntn hydrolases) superfamily protein	0	AT3G16150.1	GO:0016787	K13051	3.5.1.1	KOG1592	PTHR10188,PTHR10188:SF13	PF01112
Solyc04g078520.2	Solyc04g078520.2.1	4	63236742..63238891	3.50489	-2.85709	-7.24553	2.11547e-09	1.65356e-08	Serine/threonine-protein kinase WNK (With No Lysine)-related	0	AT1G60060.1	0	0	0	0	PTHR13902,PTHR13902:SF64	PF14215
Solyc04g078550.2	Solyc04g078550.2.1	4	63259221..63261046	129.106	-2.10702	-4.308	0	0	WRKY DNA-binding protein 7	ATWRKY7,WRKY7	AT4G24240.1	GO:0043565,GO:0006355,GO:0003700	0	0	0	PTHR31282,PTHR31282:SF27	PF10533,PF03106
Solyc04g078640.1	Solyc04g078640.1.1	4	63332264..63332710	54.0564	2.35186	5.10481	0	0	DREB and EAR motif protein 2	DEAR2	AT5G67190.1	GO:0006355,GO:0003700	K09286	0	0	PTHR31729,PTHR31729:SF2	PF00847
Solyc04g078650.2	Solyc04g078650.2.1	4	complement(63345069..63346492)	9.04708	-3.50813	-11.3776	6.4615e-14	7.02748e-13	WUSCHEL related homeobox 4	WOX4	AT1G46480.1	GO:0003677	0	0	0	PTHR24326,PTHR24326:SF263	PF00046
Solyc04g078690.2	Solyc04g078690.2.1	4	63385143..63389952	44.239	2.1522	4.44505	0	0	basic helix-loop-helix (bHLH) DNA-binding superfamily protein	SPT	AT4G36930.1	GO:0046983	0	0	KOG2483	PTHR12565,PTHR12565:SF92	PF00010
Solyc04g078710.1	Solyc04g078710.1.1	4	63396538..63398712	1.62159	-2.88547	-7.38945	3.35284e-06	1.92953e-05	Subtilase family protein	ARA12	AT5G67360.1	GO:0006508,GO:0004252	0	3.4.21.25	0	PTHR10795,PTHR10795:SF394	PF05922,PF00082
Solyc04g078750.2	Solyc04g078750.2.1	4	63414235..63416739	26.6914	-2.31568	-4.97838	0	0	0	0	AT1G45688.1	0	0	0	0	PTHR31852,PTHR31852:SF44	PF03168
Solyc04g078880.2	Solyc04g078880.2.1	4	63539262..63541664	12.4997	2.51878	5.73099	0	0	cold regulated gene 27	COR27	AT5G42900.3	0	0	0	0	PTHR33676,PTHR33676:SF3	0
Solyc04g078900.2	Solyc04g078900.2.1	4	63574430..63577817	31.5008	-2.54674	-5.84311	0	0	cytochrome P450, family 707, subfamily A, polypeptide 4	CYP707A4	AT3G19270.1	GO:0055114,GO:0020037,GO:0016705,GO:0005506	0	1.14.13.93	KOG0157	PTHR24286,PTHR24286:SF60	PF00067
Solyc04g078970.1	Solyc04g078970.1.1	4	complement(63595870..63597343)	11.7761	-2.374	-5.18375	2.10942e-15	2.52291e-14	Plant protein of unknown function (DUF827)	0	AT2G26570.1	0	0	0	0	PTHR32054,PTHR32054:SF2	PF05701
Solyc04g079040.2	Solyc04g079040.2.1	4	complement(63633334..63639769)	22.1323	-3.19006	-9.12648	0	0	serine carboxypeptidase-like 13	SCPL13	AT2G22980.3	GO:0006508,GO:0004185	0	2.3.1.91	KOG1282	PTHR11802,PTHR11802:SF57	PF00450
Solyc04g079050.1	Solyc04g079050.1.1	4	63642903..63643805	150.695	-5.66181	-50.6262	0	0	UDP-Glycosyltransferase superfamily protein	0	AT5G54010.1	GO:0016758,GO:0008152	0	2.4.2.51	KOG1192	PTHR11926,PTHR11926:SF376	PF00201
Solyc04g079210.2	Solyc04g079210.2.1	4	complement(63752172..63753811)	426.379	-7.34535	-162.618	0	0	PATATIN-like protein 4	AtPLAIVC,PLA V,PLP4	AT4G37050.1	0	0	3.1.1.26	0	PTHR32176	0
Solyc04g079220.1	Solyc04g079220.1.1	4	complement(63753735..63754042)	81.0512	-7.29833	-157.404	9.84768e-14	1.0602e-12	phospholipase A 2A	PLA IIA,PLA2A,PLP2	AT2G26560.1	GO:0006629	0	3.1.1.26	0	PTHR32176	PF01734
Solyc04g079230.2	Solyc04g079230.2.1	4	complement(63754095..63754689)	223.542	-6.35809	-82.0303	0	0	phospholipase A 2A	PLA IIA,PLA2A,PLP2	AT2G26560.1	0	0	3.1.1.26	0	PTHR32176	0
Solyc04g079240.2	Solyc04g079240.2.1	4	complement(63757430..63760922)	13.8694	5.30124	39.4305	0	0	phospholipase A 2A	PLA IIA,PLA2A,PLP2	AT2G26560.1	GO:0006629	0	3.1.1.26	KOG0513	PTHR32176	PF01734
Solyc04g079250.2	Solyc04g079250.2.1	4	complement(63768619..63770569)	17.1197	-2.2182	-4.65312	4.44089e-16	5.48303e-15	phospholipase A 2A	PLA IIA,PLA2A,PLP2	AT2G26560.1	GO:0006629	0	0	KOG0513	PTHR32176	PF01734
Solyc04g079260.2	Solyc04g079260.2.1	4	complement(63778153..63780460)	14.5903	6.28628	78.0475	0	0	phospholipase A 2A	PLA IIA,PLA2A,PLP2	AT2G26560.1	GO:0006629	0	0	KOG0513	PTHR32176	PF01734
Solyc04g079470.2	Solyc04g079470.2.1	4	complement(63948225..63950136)	3.6266	-2.91677	-7.55156	8.45014e-10	6.83301e-09	Serine protease inhibitor (SERPIN) family protein	0	AT1G47710.1	GO:0005615	K13963	0	KOG2392	PTHR11461,PTHR11461:SF192	PF00079
Solyc04g079520.2	Solyc04g079520.2.1	4	63961302..63964144	2.32611	-2.86637	-7.29228	1.45344e-08	1.05645e-07	Major facilitator superfamily protein	0	AT1G27040.1	GO:0016020,GO:0006810,GO:0005215	K14638	0	0	PTHR11654,PTHR11654:SF174	PF00854
Solyc04g079700.2	Solyc04g079700.2.1	4	complement(64062520..64064314)	14.3895	-8.41219	-340.661	1.22955e-10	1.06269e-09	Transducin/WD40 repeat-like superfamily protein	0	AT2G26490.1	GO:0005515	0	0	KOG0266	PTHR22844,PTHR22844:SF145	PF00400
Solyc04g079760.2	Solyc04g079760.2.1	4	64106156..64108160	22.3401	-2.52784	-5.76708	0	0	Uncharacterised protein family (UPF0114)	0	AT4G19390.1	0	0	0	0	PTHR31721,PTHR31721:SF3	PF03350
Solyc04g079780.2	Solyc04g079780.2.1	4	complement(64113641..64116532)	2.54448	-3.08042	-8.4586	1.44218e-09	1.14563e-08	RING/U-box superfamily protein	ARI2,ATARI2	AT2G16090.1	GO:0046872,GO:0016567,GO:0004842	K11968	6.3.2.19	KOG1815	PTHR11685,PTHR11685:SF119	PF00097,PF01485
Solyc04g079910.2	Solyc04g079910.2.1	4	complement(64225438..64227185)	1.53564	-3.11091	-8.6393	0.000126722	0.000605546	Protein of unknown function (DUF607)	0	AT2G23790.1	0	0	0	KOG2966	PTHR13462,PTHR13462:SF17	PF04678
Solyc04g079930.2	Solyc04g079930.2.1	4	complement(64251667..64254931)	9.02566	2.4514	5.46946	9.65994e-10	7.77729e-09	0	0	AT1G19330.2	GO:0005515	0	0	0	PTHR13286,PTHR13286:SF6	PF13867
Solyc04g080010.2	Solyc04g080010.2.1	4	64308221..64310468	37.7343	-2.73361	-6.65118	0	0	UDP-Glycosyltransferase superfamily protein	GT72B1,UGT72B1	AT4G01070.1	GO:0016758,GO:0008152	K08237	2.4.1.218	KOG1192	PTHR11926,PTHR11926:SF381	PF00201
Solyc04g080040.2	Solyc04g080040.2.1	4	complement(64332561..64338195)	24.3331	-4.65029	-25.1117	0	0	J-domain protein required for chloroplast accumulation response 1	JAC1	AT1G75100.1	0	0	0	0	PTHR23172,PTHR23172:SF36	0
Solyc04g080490.2	Solyc04g080490.2.1	4	complement(64650886..64652793)	3.36327	-2.341	-5.06655	5.74344e-07	3.59039e-06	homeobox protein 22	ATHB22,HB22,MEE68	AT4G24660.1	0	0	0	0	PTHR31948,PTHR31948:SF15	PF04770
Solyc04g080520.1	Solyc04g080520.1.1	4	64666927..64668768	1.9249	2.02836	4.0794	2.66929e-05	0.000139521	oxidoreductases, acting on NADH or NADPH	0	AT1G75260.1	0	0	0	0	PTHR33472,PTHR33472:SF3	0
Solyc04g080650.2	Solyc04g080650.2.1	4	complement(64760876..64765448)	1.9572	-4.05122	-16.5783	1.27324e-05	6.90248e-05	cytochrome P450, family 722, subfamily A, polypeptide 1	CYP722A1	AT1G19630.1	GO:0055114,GO:0020037,GO:0016705,GO:0005506	0	1.14.13.93	KOG0157	PTHR24286,PTHR24286:SF28	PF00067
Solyc04g080660.2	Solyc04g080660.2.1	4	complement(64767590..64771869)	1.30974	-4.01447	-16.1613	0.000142503	0.000675267	jasmonic acid carboxyl methyltransferase	JMT	AT1G19640.1	GO:0008168	K08241	2.1.1.141	0	PTHR31009,PTHR31009:SF5	PF03492
Solyc04g080750.2	Solyc04g080750.2.1	4	64851854..64853670	2.43025	-4.00105	-16.0116	0.00018191	0.000849398	TRAM, LAG1 and CLN8 (TLC) lipid-sensing domain containing protein	0	AT1G35180.1	GO:0016021	0	0	KOG4474	PTHR31898,PTHR31898:SF1	PF03798
Solyc04g080820.2	Solyc04g080820.2.1	4	complement(64891808..64897323)	18.4257	2.10215	4.29348	0	0	cytokinin oxidase 5	ATCKX5,ATCKX6,CKX5	AT1G75450.1	GO:0055114,GO:0050660,GO:0016491,GO:0019139,GO:0009690	K00279	1.5.99.12	0	PTHR13878,PTHR13878:SF60	PF01565,PF09265
Solyc04g080870.1	Solyc04g080870.1.1	4	64926149..64926409	53.7889	-3.29689	-9.82795	0	0	ATP-dependent protease La (LON) domain protein	0	AT1G75460.1	0	0	0	0	PTHR23327,PTHR23327:SF12	0
Solyc04g080920.1	Solyc04g080920.1.1	4	complement(64973575..64976085)	6.02886	-2.17602	-4.51904	1.31616e-08	9.60928e-08	purple acid phosphatase 12	ATPAP1,ATPAP12,PAP1,PAP12	AT2G27190.1	GO:0016787	0	3.1.3.2	KOG1378	PTHR22953,PTHR22953:SF35	PF14008,PF16656,PF00149
Solyc04g081260.2	Solyc04g081260.2.1	4	65282011..65287366	9.88941	-2.46817	-5.53341	0	0	Plant protein of unknown function (DUF869)	0	AT1G47900.2	0	0	0	0	PTHR31580,PTHR31580:SF4	PF05911
Solyc04g081300.2	Solyc04g081300.2.1	4	complement(65336324..65341826)	16.88	-3.3971	-10.5348	0	0	glycosyl hydrolase 9B5	AtGH9B5,GH9B5	AT1G19940.1	GO:0005975,GO:0004553	0	3.2.1.4	0	PTHR22298,PTHR22298:SF57	PF00759
Solyc04g081440.2	Solyc04g081440.2.1	4	complement(65414803..65419467)	256.978	2.68813	6.44479	0	0	Plant neutral invertase family protein	0	AT4G34860.2	GO:0033926	0	3.2.1.26	0	PTHR31916,PTHR31916:SF13	PF12899
Solyc04g081460.2	Solyc04g081460.2.1	4	complement(65426472..65427257)	51.1642	-2.40293	-5.28878	0	0	0	0	AT5G42146.1	0	0	0	0	PTHR33306,PTHR33306:SF5	0
Solyc04g081540.2	Solyc04g081540.2.1	4	65480105..65484427	7.57361	-2.47346	-5.55373	3.59152e-10	2.98994e-09	0	0	AT4G24175.1	0	0	0	0	PTHR36898	PF04751
Solyc04g081680.2	Solyc04g081680.2.1	4	complement(65617423..65618845)	3.07774	-2.31181	-4.96504	1.58392e-05	8.4942e-05	0	0	0	0	0	0	0	PTHR36983	0
Solyc04g081700.2	Solyc04g081700.2.1	4	65632082..65635947	13.2238	-2.05458	-4.15422	5.16194e-07	3.23782e-06	0	0	0	0	0	0	0	0	0
Solyc04g081770.2	Solyc04g081770.2.1	4	65689952..65692175	59.3218	-2.19145	-4.56765	0	0	GDSL-like Lipase/Acylhydrolase superfamily protein	0	AT1G75900.1	GO:0016788	0	3.1.1.3	0	PTHR22835,PTHR22835:SF184	PF00657
Solyc04g081840.2	Solyc04g081840.2.1	4	65722182..65725778	2.31377	-4.0231	-16.2583	6.33794e-06	3.54584e-05	Protein of unknown function (DUF677)	0	AT1G20180.1	0	0	0	0	PTHR31113,PTHR31113:SF2	PF05055
Solyc04g081870.2	Solyc04g081870.2.1	4	complement(65734901..65737550)	15.0124	-2.24234	-4.73165	1.11022e-15	1.34478e-14	expansin 11	ATEXP11,ATEXPA11,ATHEXP ALPHA 1.14,EXP11,EXPA11	AT1G20190.1	0	0	0	0	PTHR31867,PTHR31867:SF4	PF03330,PF01357
Solyc04g081970.2	Solyc04g081970.2.1	4	complement(65798825..65800926)	838.451	-4.73283	-26.5903	0	0	chloroplastic drought-induced stress protein of 32 kD	ATCDSP32,CDSP32	AT1G76080.1	GO:0045454,GO:0015035,GO:0006662	0	1.6.5.4	KOG0907	PTHR10438,PTHR10438:SF247	PF00085
Solyc04g082000.2	Solyc04g082000.2.1	4	65817451..65825737	6.87823	-2.3194	-4.99123	0	0	phospholipase D delta	ATPLDDELTA,PLDDELTA	AT4G35790.2	GO:0003824,GO:0005515	K01115	3.1.4.4	0	PTHR18896,PTHR18896:SF72	PF13091,PF00614,PF00168,PF12357
Solyc04g082050.2	Solyc04g082050.2.1	4	65853783..65855674	49.6475	3.72264	13.2016	0	0	SEC14 cytosolic factor family protein / phosphoglyceride transfer family protein	0	AT4G35750.1	0	0	0	KOG2633	PTHR11106,PTHR11106:SF58	PF13716
Solyc04g082120.2	Solyc04g082120.2.1	4	65904366..65908817	38.7335	-2.0248	-4.06936	0	0	Prolyl oligopeptidase family protein	0	AT1G20380.1	GO:0008236,GO:0006508,GO:0070008,GO:0004252	K01322	3.4.21.26	0	PTHR11757,PTHR11757:SF2	PF00326,PF02897
Solyc04g082140.2	Solyc04g082140.2.1	4	complement(65917721..65922594)	19.7896	-2.22951	-4.68975	0	0	SKU5 similar 5	sks5	AT1G76160.1	GO:0055114,GO:0016491,GO:0005507	0	1.10.3.2	0	PTHR11709,PTHR11709:SF64	PF07731,PF07732,PF00394
Solyc04g082250.2	Solyc04g082250.2.1	4	65980580..65984397	648.906	-3.45676	-10.9796	0	0	FtsH extracellular protease family	FTSH5,VAR1	AT5G42270.1	GO:0005524,GO:0006508,GO:0004222	K03798	0	0	PTHR23076,PTHR23076:SF33	PF00004,PF01434
Solyc04g082280.2	Solyc04g082280.2.1	4	complement(66001635..66005041)	15.0223	5.739	53.4085	0	0	0	0	AT1G76250.1	0	0	0	0	PTHR35112	0
Solyc04g082410.2	Solyc04g082410.2.1	4	complement(66078374..66081848)	111.424	2.48646	5.60401	0	0	BTB/POZ domain-containing protein	0	AT2G30600.5	0	0	0	KOG4276	PTHR24413,PTHR24413:SF79	PF07707,PF00754
Solyc04g082420.2	Solyc04g082420.2.1	4	complement(66081265..66084327)	103.47	2.41188	5.32167	0	0	BTB/POZ domain-containing protein	0	AT2G30600.4	GO:0005515	0	0	KOG4441	PTHR24413,PTHR24413:SF79	PF12248,PF00651
Solyc04g082480.2	Solyc04g082480.2.1	4	66119653..66124514	27.4002	-2.06505	-4.18449	0	0	Plant regulator RWP-RK family protein	0	AT1G76350.1	GO:0005515	0	0	0	PTHR32002,PTHR32002:SF6	PF00564,PF02042
Solyc04g082630.2	Solyc04g082630.2.1	4	complement(66250649..66253781)	380.253	-5.44794	-43.6508	0	0	glyceraldehyde-3-phosphate dehydrogenase B subunit	GAPB	AT1G42970.1	GO:0055114,GO:0016620	K05298	1.2.1.12,1.2.1.13	KOG0657	PTHR10836,PTHR10836:SF39	PF02672,PF00044,PF02800
Solyc04g082710.2	Solyc04g082710.2.1	4	66298255..66299698	52.6742	2.88565	7.39039	6.30818e-12	6.02878e-11	xylem cysteine peptidase 1	XCP1	AT4G35350.1	GO:0008234,GO:0006508	K16290	3.4.22.6	KOG1543,KOG1542	PTHR12411,PTHR12411:SF353	PF08246,PF00112
Solyc04g082920.2	Solyc04g082920.2.1	4	66402394..66411036	12.4035	-2.58445	-5.99787	0	0	Chlorophyll A-B binding family protein	0	AT1G76570.1	GO:0016020,GO:0009765	K14172	0	0	PTHR21649,PTHR21649:SF24	PF00504
Solyc04g082930.1	Solyc04g082930.1.1	4	66410936..66411112	11.2411	-3.55087	-11.7197	0.000103215	0.000500084	Chlorophyll A-B binding family protein	0	AT1G76570.1	GO:0016020,GO:0009765	0	0	0	PTHR21649,PTHR21649:SF24	PF00504
Solyc04g082960.1	Solyc04g082960.1.1	4	66424312..66424875	147.277	-2.06958	-4.19765	0	0	0	0	AT1G76600.1	0	0	0	0	PTHR33052,PTHR33052:SF15	PF14009
Solyc04g083010.2	Solyc04g083010.2.1	4	complement(66463110..66467941)	77.0833	-2.75094	-6.73157	0	0	Protein kinase superfamily protein	0	AT1G79600.1	0	0	3.6.3.46	KOG1235	PTHR10566,PTHR10566:SF85	PF03109
Solyc04g083140.1	Solyc04g083140.1.1	4	54652698..54654679	1.24339	4.19868	18.3623	6.11627e-05	0.000305866	cytochrome P450, family 71, subfamily B, polypeptide 35	CYP71B35	AT3G26310.1	GO:0055114,GO:0020037,GO:0016705,GO:0005506	K15472	1.14.13.121	KOG0156	PTHR24298,PTHR24298:SF178	PF00067
Solyc04g083160.1	Solyc04g083160.1.1	4	complement(63996841..64001369)	21.2091	-2.34375	-5.0762	0	0	GA requiring 3	ATKO1,CYP701A3,GA3	AT5G25900.1	GO:0055114,GO:0020037,GO:0016705,GO:0005506	K04122	1.14.13.78	KOG0156	PTHR24279,PTHR24279:SF57	PF00067
Solyc05g005280.2	Solyc05g005280.2.1	5	complement(227383..230131)	200.126	-11.7826	-3522.91	0	0	similar to RCD one 2	SRO2	AT1G23550.1	GO:0003950	0	2.4.2.30	0	PTHR32263,PTHR32263:SF8	PF00644,PF12174
Solyc05g005460.2	Solyc05g005460.2.1	5	341827..347358	9.84764	-2.64552	-6.2572	0	0	DC1 domain-containing protein	0	AT1G60420.1	GO:0055114,GO:0047134,GO:0016491,GO:0016209	K17609	1.8.1.8	KOG2501	PTHR13871,PTHR13871:SF7	PF07649,PF00578,PF13905
Solyc05g005700.2	Solyc05g005700.2.1	5	complement(514498..518886)	6.15129	2.18374	4.54329	2.15272e-13	2.26694e-12	aldehyde dehydrogenase 2B7	ALDH2B,ALDH2B7	AT1G23800.1	GO:0055114,GO:0016491,GO:0008152	K00128	1.2.1.3	0	PTHR11699,PTHR11699:SF180	PF00171
Solyc05g005750.2	Solyc05g005750.2.1	5	574848..578018	74.3768	2.38046	5.20704	0	0	trehalose-phosphatase/synthase 9	ATTPS9,TPS9	AT1G23870.1	GO:0005992,GO:0003824	K16055	2.4.1.15,3.1.3.12	0	PTHR10788,PTHR10788:SF14	PF02358,PF00982
Solyc05g005860.1	Solyc05g005860.1.1	5	665864..671925	15.7165	-2.5021	-5.66509	0	0	nodulin MtN21 /EamA-like transporter family protein	0	AT3G28050.1	GO:0016021,GO:0016020,GO:0022857	0	0	0	PTHR31218,PTHR31218:SF36	PF00892
Solyc05g005920.2	Solyc05g005920.2.1	5	complement(708292..710460)	43.1837	-2.8018	-6.97311	0	0	Major facilitator superfamily protein	0	AT1G52190.1	GO:0016020,GO:0006810,GO:0005215	K14638	0	KOG1237	PTHR11654,PTHR11654:SF150	PF00854
Solyc05g005930.1	Solyc05g005930.1.1	5	complement(711348..712688)	18.7801	-2.02051	-4.05727	0	0	UDP-Glycosyltransferase superfamily protein	0	AT5G65550.1	GO:0016758,GO:0008152	0	0	0	PTHR11926,PTHR11926:SF414	PF00201
Solyc05g006000.2	Solyc05g006000.2.1	5	742219..744379	1.69324	-2.09395	-4.26917	4.50838e-05	0.000229373	Major facilitator superfamily protein	0	AT1G52190.1	GO:0055085,GO:0016021,GO:0016020,GO:0006810,GO:0005215	K14638	0	KOG1237	PTHR11654,PTHR11654:SF123	PF07690
Solyc05g006070.2	Solyc05g006070.2.1	5	809964..812438	19.0008	-2.12412	-4.35936	0	0	RNA-binding (RRM/RBD/RNP motifs) family protein	0	AT1G70200.1	GO:0003676	0	0	0	PTHR37200,PTHR37200:SF1	PF00076
Solyc05g006340.2	Solyc05g006340.2.1	5	complement(990212..992535)	30.1852	2.87113	7.3164	0	0	Transducin/WD40 repeat-like superfamily protein	0	AT1G24130.1	GO:0005515	0	2.7.11.7	KOG0315,KOG0316,KOG0645	PTHR22844,PTHR22844:SF159	PF00400
Solyc05g006390.1	Solyc05g006390.1.1	5	complement(1028793..1029047)	194.037	-3.70269	-13.0203	0	0	0	0	AT3G48180.1	0	0	0	0	PTHR33386,PTHR33386:SF4	0
Solyc05g006440.2	Solyc05g006440.2.1	5	complement(1069478..1072256)	300.048	-3.96666	-15.6344	0	0	0	0	AT3G17930.1	0	0	0	0	PTHR35734,PTHR35734:SF1	PF11460
Solyc05g006550.2	Solyc05g006550.2.1	5	1184571..1188615	16.1228	3.13715	8.79781	0	0	ARM repeat superfamily protein	0	AT1G27210.1	GO:0005515	0	0	0	PTHR31355,PTHR31355:SF3	PF12765,PF02985
Solyc05g006730.2	Solyc05g006730.2.1	5	1377080..1379013	5.65673	-2.94764	-7.71483	8.80354e-10	7.11059e-09	Glutathione S-transferase family protein	ATGSTU17,ERD9,GST30,GST30B	AT1G10370.1	GO:0005515	K00799	2.5.1.18	KOG0406	PTHR11260,PTHR11260:SF312	PF00043,PF13417
Solyc05g006830.2	Solyc05g006830.2.1	5	complement(1453126..1454232)	22.2012	-2.86273	-7.2739	0	0	thioredoxin 2	ATH2,ATTRX2,ATTRXH2,TRX2,TRXH2	AT5G39950.1	GO:0045454,GO:0015035,GO:0006662	K03671	1.6.5.4	KOG0907	PTHR10438,PTHR10438:SF296	PF13098
Solyc05g006880.1	Solyc05g006880.1.1	5	complement(1493277..1493666)	24.743	2.25079	4.75943	1.25602e-09	1.00205e-08	0	0	0	0	0	0	0	0	0
Solyc05g006900.1	Solyc05g006900.1.1	5	complement(1498699..1500117)	70.7972	2.57594	5.96259	0	0	glycine-rich protein	0	AT1G27090.1	0	0	0	0	PTHR37736,PTHR37736:SF1	0
Solyc05g006920.2	Solyc05g006920.2.1	5	complement(1519772..1523618)	41.2979	-2.63696	-6.2202	0	0	nitrate transporter 1.7	NRT1.7	AT1G69870.1	GO:0016020,GO:0006810,GO:0005215	0	0	0	PTHR11654,PTHR11654:SF20	PF00854
Solyc05g007010.1	Solyc05g007010.1.1	5	complement(1601748..1603568)	2.01688	-2.30753	-4.95033	8.00274e-06	4.43418e-05	glyoxal oxidase-related protein	0	AT1G14430.1	0	0	1.1.3.9	0	PTHR32208,PTHR32208:SF19	PF09118,PF07250
Solyc05g007060.2	Solyc05g007060.2.1	5	complement(1644471..1649129)	97.122	2.17866	4.52733	0	0	0	0	AT1G07040.1	0	0	0	0	PTHR31136,PTHR31136:SF1	PF07063
Solyc05g007090.2	Solyc05g007090.2.1	5	complement(1668585..1672314)	11.2321	-3.58614	-12.0098	0	0	zinc knuckle (CCHC-type) family protein	0	AT5G20220.1	GO:0008270,GO:0003676	0	2.7.7.7,3.1.26.4,2.7.7.49	0	PTHR23002,PTHR23002:SF11	PF00098
Solyc05g007430.2	Solyc05g007430.2.1	5	complement(2009889..2015144)	1.91264	-2.64696	-6.26346	1.33161e-05	7.20004e-05	Protein of unknown function (DUF616)	0	AT2G02910.1	0	0	0	0	PTHR12956,PTHR12956:SF27	PF04765
Solyc05g007610.2	Solyc05g007610.2.1	5	2136050..2142660	0.61065	2.56653	5.92385	6.19887e-06	3.4719e-05	NB-ARC domain-containing disease resistance protein	0	AT3G46730.1	GO:0043531	0	0	KOG4658	PTHR23155,PTHR23155:SF534	PF00931,PF12061
Solyc05g007630.2	Solyc05g007630.2.1	5	complement(2145078..2149204)	0.557709	2.86257	7.27311	0.000205449	0.000952862	NB-ARC domain-containing disease resistance protein	0	AT1G50180.1	GO:0043531	0	0	KOG4658	PTHR23155,PTHR23155:SF534	PF00931,PF12061
Solyc05g007680.1	Solyc05g007680.1.1	5	2173067..2174386	16.6879	-2.33372	-5.04105	0	0	Arabinanase/levansucrase/invertase	0	AT1G26761.1	0	0	0	0	PTHR35279,PTHR35279:SF1	0
Solyc05g007780.2	Solyc05g007780.2.1	5	2237416..2238373	67.4749	-4.53063	-23.1129	0	0	PsbQ-like 2	PQL1,PQL2	AT1G14150.1	GO:0019898,GO:0015979,GO:0009654,GO:0009523,GO:0005509	K08901	0	0	PTHR33399,PTHR33399:SF5	PF05757
Solyc05g007790.2	Solyc05g007790.2.1	5	complement(2238342..2239417)	3.72827	-4.28881	-19.5462	1.29734e-06	7.83955e-06	Uncharacterised protein family (UPF0497)	0	AT5G15290.1	0	0	0	0	PTHR11615,PTHR11615:SF81	PF04535
Solyc05g007830.2	Solyc05g007830.2.1	5	2281207..2283177	35.1414	-4.06711	-16.7619	0	0	expansin A1	AT-EXP1,ATEXP1,ATEXPA1,ATHEXP ALPHA 1.2,EXP1,EXPA1	AT1G69530.1	0	0	0	0	PTHR31867	PF03330,PF01357
Solyc05g007900.2	Solyc05g007900.2.1	5	complement(2345381..2346218)	19.4629	-2.36125	-5.13816	0	0	RING/U-box superfamily protein	0	AT1G26800.1	0	0	0	0	PTHR22763,PTHR22763:SF77	0
Solyc05g008060.2	Solyc05g008060.2.1	5	2482150..2485589	118.287	2.08632	4.24664	0	0	Auxin efflux carrier family protein	ATPIN3,PIN3	AT1G70940.1	GO:0055085,GO:0016021	K13947	0	0	PTHR31752,PTHR31752:SF12	PF03547
Solyc05g008120.2	Solyc05g008120.2.1	5	complement(2532093..2533714)	10.0632	-3.89461	-14.8728	6.15064e-14	6.6956e-13	Chaperone DnaJ-domain superfamily protein	0	AT1G71000.1	0	0	0	0	PTHR24078	PF00226
Solyc05g008210.2	Solyc05g008210.2.1	5	complement(2600547..2603074)	14.8974	2.83854	7.15297	0	0	0	At17.1	AT2G01340.1	0	0	0	0	PTHR33148,PTHR33148:SF3	PF14009
Solyc05g008220.2	Solyc05g008220.2.1	5	2614801..2616837	18.8548	3.0065	8.03612	0	0	0	At17.1	AT2G01340.1	0	0	0	0	PTHR33148,PTHR33148:SF3	PF14009
Solyc05g008270.2	Solyc05g008270.2.1	5	complement(2650065..2656908)	11.1689	-2.13231	-4.38418	4.10783e-15	4.80993e-14	0	0	0	0	0	0	0	PTHR36891,PTHR36891:SF1	PF11805
Solyc05g008290.2	Solyc05g008290.2.1	5	complement(2661278..2665082)	73.4278	-2.78855	-6.90937	0	0	Cupredoxin superfamily protein	LPR1	AT1G23010.1	GO:0005507,GO:0055114,GO:0016491	0	1.3.3.5	0	PTHR11709,PTHR11709:SF89	PF07732,PF00394,PF07731
Solyc05g008300.1	Solyc05g008300.1.1	5	complement(2673136..2673954)	6.45802	-4.25479	-19.0906	6.8535e-10	5.56883e-09	Heavy metal transport/detoxification superfamily protein	0	AT3G05220.1	0	0	0	0	PTHR22814,PTHR22814:SF150	0
Solyc05g008370.1	Solyc05g008370.1.1	5	2732607..2733413	75.9724	-2.25232	-4.7645	0	0	Ribose 5-phosphate isomerase, type A protein	RSW10	AT1G71100.1	GO:0009052,GO:0004751	K01807	5.3.1.6	KOG3075	PTHR11934,PTHR11934:SF7	PF06026
Solyc05g008390.2	Solyc05g008390.2.1	5	complement(2756559..2760072)	31.8669	3.37179	10.3516	0	0	RING/FYVE/PHD zinc finger superfamily protein	0	AT2G01275.1	GO:0008270	0	6.3.2.19	KOG1609	PTHR23012,PTHR23012:SF89	PF12906,PF12428
Solyc05g008440.1	Solyc05g008440.1.1	5	2797431..2798420	135.817	2.24673	4.74606	0	0	0	0	AT2G01100.2	0	0	0	0	PTHR37715	0
Solyc05g008530.2	Solyc05g008530.2.1	5	complement(2858442..2863385)	241.304	-2.02698	-4.07552	0	0	Sec-independent periplasmic protein translocase	APG2,PGA2,TATC,UNE3	AT2G01110.1	GO:0016021	K03118	0	0	PTHR30371,PTHR30371:SF3	PF00902
Solyc05g008980.2	Solyc05g008980.2.1	5	3172990..3175298	11.7147	-2.14245	-4.41511	0	0	Protein kinase superfamily protein	0	AT1G25390.1	GO:0006468,GO:0005524,GO:0004672	0	2.7.11.1	KOG1187	PTHR27005,PTHR27005:SF35	PF14380,PF00069
Solyc05g009060.2	Solyc05g009060.2.1	5	complement(3216676..3217889)	63.7183	-2.8514	-7.217	0	0	0	0	0	0	0	0	0	0	0
Solyc05g009070.2	Solyc05g009070.2.1	5	3217567..3220496	45.4875	-2.55418	-5.87335	0	0	Protein phosphatase 2C family protein	0	AT1G68410.1	GO:0003824,GO:0006470,GO:0004722	0	3.1.3.16	KOG0698	PTHR13832,PTHR13832:SF158	PF00481
Solyc05g009080.2	Solyc05g009080.2.1	5	complement(3224482..3228671)	23.8851	-3.28089	-9.71957	0	0	0	0	AT5G08720.1	0	0	0	0	PTHR34060,PTHR34060:SF2	PF03364
Solyc05g009090.1	Solyc05g009090.1.1	5	3230564..3232618	32.9399	-4.04234	-16.4765	0	0	Protein kinase superfamily protein	0	AT1G67000.1	GO:0006468,GO:0005524,GO:0004672	0	3.1.4.46	KOG1187	PTHR27009,PTHR27009:SF21	PF14380,PF00069
Solyc05g009120.2	Solyc05g009120.2.1	5	complement(3244625..3248053)	5.37428	3.99983	15.9982	8.33222e-13	8.42353e-12	Core-2/I-branching beta-1,6-N-acetylglucosaminyltransferase family protein	0	AT1G68390.1	GO:0016020,GO:0008375	0	0	0	PTHR31042,PTHR31042:SF7	PF02485
Solyc05g009230.1	Solyc05g009230.1.1	5	complement(3372023..3373258)	23.3301	2.74053	6.68318	0	0	myb domain protein 62	AtMYB62,BW62B,BW62C,MYB62	AT1G68320.1	0	K09422	0	KOG0048	PTHR10641,PTHR10641:SF510	PF00249
Solyc05g009270.2	Solyc05g009270.2.1	5	complement(3413778..3416600)	4.99669	-3.71092	-13.0948	1.4378e-09	1.14241e-08	3-ketoacyl-CoA synthase 6	CER6,CUT1,G2,KCS6,POP1	AT1G68530.1	GO:0016747,GO:0008610,GO:0016020,GO:0006633	K15397	2.3.1.199	0	PTHR31561,PTHR31561:SF5	PF08541,PF08392
Solyc05g009310.2	Solyc05g009310.2.1	5	3442971..3445112	58.2344	7.55696	188.31	0	0	B-box type zinc finger protein with CCT domain	0	AT1G25440.1	GO:0008270,GO:0005622,GO:0005515	0	0	0	PTHR31874,PTHR31874:SF5	PF00643,PF06203
Solyc05g009420.1	Solyc05g009420.1.1	5	complement(3585340..3586281)	36.0207	2.04639	4.1307	0	0	0	0	AT1G68440.1	0	0	0	0	PTHR36715,PTHR36715:SF1	0
Solyc05g009470.2	Solyc05g009470.2.1	5	complement(3636010..3643963)	9.62487	-2.45873	-5.49731	0	0	alpha-xylosidase 1	ATXYL1,TRG1,XYL1	AT1G68560.1	GO:0005975,GO:0004553	K15925	3.2.1.177,3.2.1.55,3.2.1.37	0	PTHR22762,PTHR22762:SF56	PF16863,PF01055
Solyc05g009500.2	Solyc05g009500.2.1	5	complement(3668010..3672604)	41.5285	-4.6711	-25.4765	0	0	Major facilitator superfamily protein	0	AT1G68570.1	GO:0055085,GO:0016021,GO:0016020,GO:0006810,GO:0005215	K14638	0	0	PTHR11654,PTHR11654:SF178	PF07690
Solyc05g009550.2	Solyc05g009550.2.1	5	3762525..3764782	8.60584	-2.18691	-4.55329	1.09912e-14	1.24791e-13	Regulator of Vps4 activity in the MVB pathway protein	0	AT1G13340.1	0	0	0	0	PTHR12161,PTHR12161:SF16	PF03398
Solyc05g009700.2	Solyc05g009700.2.1	5	complement(3896183..3899785)	2.57469	2.01116	4.03105	2.14484e-06	1.26013e-05	Transmembrane amino acid transporter family protein	0	AT1G25530.1	0	0	0	KOG1303	PTHR22950,PTHR22950:SF327	PF01490
Solyc05g009720.2	Solyc05g009720.2.1	5	3932222..3934873	12.6296	3.62627	12.3485	0	0	myb-like transcription factor family protein	0	AT1G68670.1	0	0	0	0	PTHR31003,PTHR31003:SF4	PF00249
Solyc05g009780.2	Solyc05g009780.2.1	5	complement(3973339..3980949)	82.0632	-2.55041	-5.858	0	0	methionine aminopeptidase 1B	MAP1B,MAP1C	AT1G13270.1	0	K01265	3.4.11.18	0	PTHR10804,PTHR10804:SF68	PF00557
Solyc05g009930.2	Solyc05g009930.2.1	5	complement(4150239..4155584)	133.708	-2.61281	-6.11693	0	0	Hydroxyproline-rich glycoprotein family protein	CHUP1	AT3G25690.2	0	0	0	KOG1103	PTHR31342,PTHR31342:SF7	0
Solyc05g009990.2	Solyc05g009990.2.1	5	4190580..4192782	2.75609	-2.62315	-6.16092	2.18668e-08	1.56514e-07	RNI-like superfamily protein	0	AT1G68780.1	GO:0005515	0	0	KOG0472	PTHR27000,PTHR27000:SF18	PF13855
Solyc05g010040.2	Solyc05g010040.2.1	5	complement(4238591..4240170)	80.9048	-2.8405	-7.1627	0	0	0	0	0	0	0	0	0	0	0
Solyc05g010180.2	Solyc05g010180.2.1	5	complement(4377503..4382261)	74.9873	-5.58616	-48.0399	0	0	FAD/NAD(P)-binding oxidoreductase family protein	0	AT1G57770.1	GO:0055114,GO:0016491	0	5.2.1.13	0	PTHR10668,PTHR10668:SF4	PF01593
Solyc05g010240.2	Solyc05g010240.2.1	5	4417123..4420793	14.5871	-3.33197	-10.0699	0	0	TCP-1/cpn60 chaperonin family protein	0	AT1G26230.1	GO:0005524	K04077	0	0	PTHR11353,PTHR11353:SF81	PF00118
Solyc05g010320.2	Solyc05g010320.2.1	5	4465276..4467913	40.8551	-3.86364	-14.557	0	0	Chalcone-flavanone isomerase family protein	A11,CFI,TT5	AT3G55120.1	GO:0016872	K01859	5.5.1.6	0	PTHR28039,PTHR28039:SF8	PF02431
Solyc05g010810.1	Solyc05g010810.1.1	5	complement(4987801..4989723)	211.144	2.57653	5.96502	0	0	phosphoinositide 4-kinase gamma 7	ATPI4K GAMMA 7,PI4K GAMMA 7,UBDK GAMMA 7	AT2G03890.1	GO:0016773	0	2.7.1.67	KOG2381	PTHR15245,PTHR15245:SF11	PF00454
Solyc05g012110.2	Solyc05g012110.2.1	5	complement(5316351..5320016)	147.571	2.72586	6.61554	0	0	6-phosphogluconolactonase 1	PGL1	AT1G13700.1	GO:0005975	K01057	3.1.1.31	KOG3147	PTHR11054,PTHR11054:SF2	PF01182
Solyc05g012230.2	Solyc05g012230.2.1	5	complement(5506427..5508814)	29.4555	-4.23929	-18.8866	0	0	0	0	AT5G61040.1	0	0	0	0	PTHR33476,PTHR33476:SF7	0
Solyc05g012510.2	Solyc05g012510.2.1	5	complement(5760758..5767157)	130.198	-4.94254	-30.7506	0	0	Glycosyl transferase, family 35	0	AT3G29320.1	GO:0008184,GO:0005975	K00688	2.4.1.1	0	PTHR11468,PTHR11468:SF14	PF00343
Solyc05g012600.2	Solyc05g012600.2.1	5	5809514..5811188	64.9319	-3.20853	-9.24409	0	0	0	0	AT2G03420.1	0	0	0	0	PTHR36730	0
Solyc05g012810.1	Solyc05g012810.1.1	5	5972679..5973389	10.0332	-4.04195	-16.4721	4.75286e-13	4.89075e-12	0	0	AT3G11810.1	0	0	0	0	PTHR33133,PTHR33133:SF2	0
Solyc05g013150.2	Solyc05g013150.2.1	5	complement(6235300..6238701)	4.92669	-3.03961	-8.22272	1.03484e-12	1.0402e-11	Rubisco methyltransferase family protein	0	AT1G14030.1	GO:0005515	K00592	2.1.1.127	KOG1337	PTHR13271,PTHR13271:SF29	PF00856,PF09273
Solyc05g013180.2	Solyc05g013180.2.1	5	complement(6257648..6262472)	6.55958	-2.69195	-6.46187	0	0	EXS (ERD1/XPR1/SYG1) family protein	0	AT1G69480.1	GO:0016021	0	0	0	PTHR10783,PTHR10783:SF42	PF03105,PF03124
Solyc05g013300.1	Solyc05g013300.1.1	5	complement(6400973..6401944)	37.0105	2.18948	4.5614	0	0	hercules receptor kinase 1	HERK1	AT3G46290.1	GO:0006468,GO:0004672	K04733	2.7.11.1	KOG1187	PTHR27003,PTHR27003:SF27	PF07714
Solyc05g013310.1	Solyc05g013310.1.1	5	complement(6403193..6403648)	16.4846	2.49361	5.63187	1.11312e-10	9.64204e-10	Protein kinase superfamily protein	0	AT5G59700.1	GO:0006468,GO:0004672	0	2.7.11.1	0	PTHR27003,PTHR27003:SF7	PF07714
Solyc05g013380.2	Solyc05g013380.2.1	5	6451782..6457884	328.7	-3.6613	-12.6521	0	0	alanine-2-oxoglutarate aminotransferase 2	AOAT2,GGT2	AT1G70580.3	GO:0030170,GO:0009058	K14272	2.3.2.2,2.6.1.4,2.6.1.2,2.6.1.44	0	PTHR11751,PTHR11751:SF373	PF00155
Solyc05g013410.2	Solyc05g013410.2.1	5	6480260..6484488	10.9391	-3.45774	-10.9871	0	0	F-box family protein	0	AT1G70590.1	GO:0005515	0	0	KOG4014	PTHR11102	PF12937,PF08238
Solyc05g013510.2	Solyc05g013510.2.1	5	complement(6724684..6728136)	45.7326	-2.9821	-7.90134	0	0	phosphate transporter 2;1	ORF02,PHT2;1	AT3G26570.1	GO:0016020,GO:0006817,GO:0005315	K14640	0	KOG2493	PTHR11101	PF01384
Solyc05g013680.2	Solyc05g013680.2.1	5	complement(6982588..6984952)	2.5076	-3.09927	-8.56985	3.56051e-07	2.26895e-06	GDSL-like Lipase/Acylhydrolase superfamily protein	0	AT3G26430.1	GO:0016788	0	3.2.1.51	0	PTHR22835,PTHR22835:SF162	PF00657
Solyc05g013690.2	Solyc05g013690.2.1	5	complement(6985649..6988693)	5.2626	-2.69856	-6.49152	1.21249e-10	1.04847e-09	GDSL-like Lipase/Acylhydrolase superfamily protein	0	AT3G26430.1	GO:0016788	0	3.2.1.51	0	PTHR22835,PTHR22835:SF117	PF00657
Solyc05g013810.2	Solyc05g013810.2.1	5	7120501..7123975	16.2448	2.26865	4.81872	0	0	Cellulase (glycosyl hydrolase family 5) protein	0	AT1G13130.1	GO:0005975,GO:0004553	0	3.2.1.4	0	PTHR31263,PTHR31263:SF0	PF00150
Solyc05g013880.1	Solyc05g013880.1.1	5	complement(7319451..7320728)	18.78	-2.1595	-4.4676	0	0	Transducin/WD40 repeat-like superfamily protein	0	AT1G24530.1	GO:0005515	0	2.7.11.7	KOG0645	PTHR22844,PTHR22844:SF199	PF00400
Solyc05g014000.2	Solyc05g014000.2.1	5	complement(7501147..7503953)	8.15868	-2.60897	-6.10067	9.10383e-15	1.04203e-13	Pectate lyase family protein	0	AT1G67750.1	0	K01728	4.2.2.2	0	PTHR31683,PTHR31683:SF26	PF00544
Solyc05g014130.2	Solyc05g014130.2.1	5	complement(7825077..7831106)	12.4406	2.08485	4.24232	0	0	COP1-interacting protein 4.1	CIP4.1	AT4G00930.1	0	0	0	0	PTHR13164,PTHR13164:SF7	0
Solyc05g014190.2	Solyc05g014190.2.1	5	7962697..7964761	28.0801	-3.39766	-10.539	0	0	CAAX amino terminal protease family protein	0	AT3G26085.3	GO:0016020	K07052	0	0	PTHR10794,PTHR10794:SF52	PF02517
Solyc05g014300.1	Solyc05g014300.1.1	5	8101686..8101880	19.3188	4.87736	29.3922	2.04824e-06	1.2068e-05	0	0	0	0	0	0	0	0	0
Solyc05g014700.2	Solyc05g014700.2.1	5	8827126..8829797	2.08976	-4.23361	-18.8124	5.24753e-05	0.000264717	Acid phosphatase/vanadium-dependent haloperoxidase-related protein	0	AT1G67600.1	0	K09775	0	0	PTHR31446,PTHR31446:SF5	PF02681
Solyc05g015060.2	Solyc05g015060.2.1	5	9773362..9775130	2.98618	3.11451	8.66083	3.86437e-09	2.95168e-08	P-loop containing nucleoside triphosphate hydrolases superfamily protein	0	AT3G50940.1	GO:0005524	K08900	0	0	PTHR23070,PTHR23070:SF12	PF14363,PF00004
Solyc05g015470.1	Solyc05g015470.1.1	5	complement(10598462..10598755)	48.4375	-2.94831	-7.71846	0	0	chaperone protein dnaJ-related	0	AT5G43260.1	0	0	0	0	PTHR34687,PTHR34687:SF1	0
Solyc05g015490.2	Solyc05g015490.2.1	5	complement(10701999..10704689)	109.194	2.57563	5.96133	0	0	glycosylphosphatidylinositol-anchored lipid protein transfer 1	LTPG1	AT1G27950.1	0	0	0	0	PTHR33044,PTHR33044:SF7	PF14368
Solyc05g015850.2	Solyc05g015850.2.1	5	complement(12420457..12423158)	33.5376	4.94171	30.7328	0	0	WRKY DNA-binding protein 75	ATWRKY75,WRKY75	AT5G13080.1	GO:0043565,GO:0006355,GO:0003700	0	0	0	PTHR31221,PTHR31221:SF25	PF03106
Solyc05g015880.2	Solyc05g015880.2.1	5	complement(12616663..12619235)	11.3188	-4.18048	-18.1321	0	0	0	0	AT5G14090.1	0	0	0	0	PTHR34959,PTHR34959:SF1	0
Solyc05g018130.2	Solyc05g018130.2.1	5	20050624..20056431	23.7832	-2.14153	-4.4123	0	0	2-oxoglutarate (2OG) and Fe(II)-dependent oxygenase superfamily protein	0	AT1G35190.1	GO:0055114,GO:0016491	0	1.14.17.4	KOG0143	PTHR10209,PTHR10209:SF146	PF03171,PF14226
Solyc05g023910.1	Solyc05g023910.1.1	5	complement(30080280..30080648)	10.3763	2.3496	5.09681	2.11477e-06	1.24391e-05	0	0	0	0	0	0	0	0	0
Solyc05g024010.2	Solyc05g024010.2.1	5	30237066..30240376	26.1588	2.31543	4.97753	0	0	B-box type zinc finger protein with CCT domain	0	AT2G33500.2	GO:0008270,GO:0005622,GO:0005515	0	0	0	PTHR31717,PTHR31717:SF3	PF00643,PF06203
Solyc05g024160.2	Solyc05g024160.2.1	5	complement(30510864..30515887)	16.7469	-2.86515	-7.28611	0	0	Transketolase family protein	MAB1	AT5G50850.1	GO:0008152,GO:0003824,GO:0006086,GO:0004739	K00162	1.2.4.1	0	PTHR11624,PTHR11624:SF56	PF02780,PF02779
Solyc05g024430.2	Solyc05g024430.2.1	5	complement(31716103..31717615)	46.3856	-3.80165	-13.9448	0	0	0	0	AT4G13500.1	0	0	0	0	PTHR36343	0
Solyc05g025820.2	Solyc05g025820.2.1	5	complement(36956235..36958165)	20.3672	-2.68013	-6.40914	0	0	Protein kinase superfamily protein	0	AT2G05940.1	GO:0006468,GO:0004672	0	2.7.11.1	KOG1187	PTHR27001,PTHR27001:SF123	PF07714
Solyc05g025870.2	Solyc05g025870.2.1	5	37117194..37117959	4.71348	-5.3877	-41.8659	7.18519e-05	0.000355627	0	0	0	0	0	0	0	0	0
Solyc05g025890.1	Solyc05g025890.1.1	5	complement(37241486..37243177)	16.5332	-5.40727	-42.4376	0	0	Acyl-CoA N-acyltransferases (NAT) superfamily protein	0	AT2G06025.1	GO:0008080	0	2.3.1.88	0	PTHR23091,PTHR23091:SF278	PF00583
Solyc05g026490.2	Solyc05g026490.2.1	5	complement(41503421..41512872)	56.8725	-7.62885	-197.93	0	0	phosphoglucomutase, putative / glucose phosphomutase, putative	0	AT1G70820.1	GO:0016868,GO:0005975	0	5.4.2.8,5.4.2.2	0	PTHR22573,PTHR22573:SF32	PF02880,PF02879,PF02878
Solyc05g026550.2	Solyc05g026550.2.1	5	complement(41746834..41749832)	141.061	-3.52623	-11.5213	0	0	inorganic carbon transport protein-related	CRR23	AT1G70760.1	GO:0055114,GO:0016655	0	1.6.5.3	0	PTHR36727,PTHR36727:SF2	PF10716
Solyc05g032660.2	Solyc05g032660.2.1	5	46224358..46239463	58.41	-2.50656	-5.68265	0	0	NYC1-like	NOL	AT5G04900.1	0	K13606	1.1.1.294	KOG0725	PTHR24314,PTHR24314:SF6	PF13561
Solyc05g041200.2	Solyc05g041200.2.1	5	complement(50252006..50256524)	236.083	2.14391	4.41959	0	0	phytoene desaturation 1	HPD,PDS1	AT1G06570.1	GO:0055114,GO:0016701,GO:0009072,GO:0003868	K00457	1.13.11.27	KOG0638	PTHR11959,PTHR11959:SF1	PF00903
Solyc05g041540.2	Solyc05g041540.2.1	5	52106845..52117353	40.0579	5.19497	36.6303	0	0	serine carboxypeptidase-like 48	scpl48	AT3G45010.1	GO:0006508,GO:0004185	K16298	3.4.16.5	KOG1282	PTHR11802,PTHR11802:SF68	PF00450
Solyc05g043330.2	Solyc05g043330.2.1	5	55977510..55985270	19.473	-8.60048	-388.152	4.41399e-11	3.95001e-10	GDSL-like Lipase/Acylhydrolase superfamily protein	0	AT2G04570.1	GO:0016788	0	3.1.1.3	0	PTHR22835,PTHR22835:SF276	PF00657
Solyc05g044630.2	Solyc05g044630.2.1	5	57234585..57237006	36.3557	-3.66211	-12.6591	0	0	NFU domain protein 3	ATCNFU3,NFU3	AT4G25910.1	GO:0051536,GO:0016226,GO:0005506	0	0	KOG2358	PTHR11178,PTHR11178:SF25	PF01106
Solyc05g045670.2	Solyc05g045670.2.1	5	57423059..57426317	27.3073	-4.07092	-16.8062	0	0	glucose-6-phosphate/phosphate translocator 2	ATGPT2,GPT2	AT1G61800.1	0	K15283	0	KOG1441	PTHR11132,PTHR11132:SF52	PF03151
Solyc05g046290.2	Solyc05g046290.2.1	5	58485924..58488638	79.8472	6.09297	68.2599	0	0	xyloglucan endotransglycosylase 6	XTH23,XTR6	AT4G25810.1	GO:0048046,GO:0016762,GO:0006073,GO:0005618,GO:0005975,GO:0004553	0	2.4.1.207	0	PTHR31062,PTHR31062:SF20	PF06955,PF00722
Solyc05g047590.2	Solyc05g047590.2.1	5	complement(59092486..59094993)	78.7338	-6.31848	-79.809	0	0	Plant invertase/pectin methylesterase inhibitor superfamily	0	AT2G26440.1	GO:0004857,GO:0042545,GO:0030599,GO:0005618	0	3.1.1.11	0	PTHR31707,PTHR31707:SF39	PF04043,PF01095
Solyc05g047680.2	Solyc05g047680.2.1	5	59164145..59166047	15.0645	-5.99521	-63.7878	0	0	cytochrome P450, family 78, subfamily A, polypeptide 6	CYP78A6	AT2G46660.1	GO:0055114,GO:0020037,GO:0016705,GO:0005506	0	1.14.13.21	KOG0156	PTHR24298,PTHR24298:SF46	PF00067
Solyc05g050120.2	Solyc05g050120.2.1	5	60104588..60108900	579.308	2.17622	4.51969	0	0	NADP-malic enzyme 3	ATNADP-ME3,NADP-ME3	AT5G25880.1	GO:0055114,GO:0004471,GO:0051287	K00029	1.1.1.40	0	PTHR23406,PTHR23406:SF11	PF00390,PF03949
Solyc05g050210.2	Solyc05g050210.2.1	5	complement(60251542..60255844)	5.86384	-2.49349	-5.63138	1.38877e-08	1.01217e-07	GDSL-like Lipase/Acylhydrolase superfamily protein	0	AT4G01130.1	GO:0016788	0	3.2.1.51	0	PTHR22835,PTHR22835:SF200	PF00657
Solyc05g050350.1	Solyc05g050350.1.1	5	complement(60461766..60465700)	5.85071	3.58503	12.0005	0	0	cyclic nucleotide gated channel 1	ATCNGC1,CNGC1	AT5G53130.1	GO:0055085,GO:0016020,GO:0006811,GO:0005216	K05391	0	0	PTHR10217,PTHR10217:SF540	PF00027,PF00520
Solyc05g050500.1	Solyc05g050500.1.1	5	60640905..60641630	168	-2.56492	-5.91722	0	0	ATP synthase delta-subunit gene	ATPD	AT4G09650.1	GO:0046933,GO:0015986	0	0	0	PTHR11910,PTHR11910:SF8	PF00213
Solyc05g050550.2	Solyc05g050550.2.1	5	complement(60678793..60682514)	13.2508	-4.37133	-20.6967	0	0	0	0	AT5G53030.1	0	0	0	0	PTHR34371,PTHR34371:SF2	0
Solyc05g050710.2	Solyc05g050710.2.1	5	complement(60838060..60840680)	7.39542	-2.02846	-4.0797	2.46303e-12	2.41433e-11	alpha/beta-Hydrolases superfamily protein	0	AT1G27480.1	0	K06129	2.3.1.43	KOG2369	PTHR11440	PF12146
Solyc05g050770.2	Solyc05g050770.2.1	5	60923207..60932894	33.913	-4.47776	-22.2812	0	0	serine carboxypeptidase-like 1	scpl1	AT5G36180.1	GO:0006508,GO:0004185	K16296	0	KOG1282	PTHR11802,PTHR11802:SF29	PF00450
Solyc05g050830.1	Solyc05g050830.1.1	5	61051019..61051780	4.02056	-4.17586	-18.0742	2.75531e-06	1.60245e-05	Integrase-type DNA-binding superfamily protein	0	AT2G44940.1	GO:0006355,GO:0003700	0	0	0	PTHR31985,PTHR31985:SF11	PF00847
Solyc05g051200.1	Solyc05g051200.1.1	5	complement(61441957..61442631)	47.8546	5.1162	34.6841	0	0	ethylene response factor 1	ATERF1,ERF1	AT3G23240.1	GO:0006355,GO:0003700	K14516	0	0	PTHR31190,PTHR31190:SF3	PF00847
Solyc05g051240.1	Solyc05g051240.1.1	5	61520367..61521710	127.658	-4.25992	-19.1586	0	0	Eukaryotic aspartyl protease family protein	0	AT1G66180.1	GO:0006508,GO:0004190	0	3.4.23.12	KOG1339	PTHR13683,PTHR13683:SF327	PF00026
Solyc05g051430.2	Solyc05g051430.2.1	5	complement(61751929..61756746)	14.9918	-5.3238	-40.0518	4.10783e-15	4.80993e-14	alpha/beta-Hydrolases superfamily protein	0	AT5G65400.1	0	0	0	0	PTHR22778,PTHR22778:SF23	PF03959
Solyc05g051570.2	Solyc05g051570.2.1	5	complement(61938794..61942841)	91.6343	2.34696	5.08753	0	0	RAB GTPase homolog H1E	AtRABH1e,RABH1e	AT5G10260.1	GO:0005525	K07893	0	KOG0094	PTHR24073,PTHR24073:SF474	PF00025
Solyc05g051580.2	Solyc05g051580.2.1	5	61949533..61954754	12.4939	-4.74749	-26.8619	0	0	Phototropic-responsive NPH3 family protein	DOT3	AT5G10250.1	GO:0005515	0	0	0	PTHR32370,PTHR32370:SF37	PF00651,PF03000
Solyc05g051640.2	Solyc05g051640.2.1	5	62029159..62034865	1.21759	-2.02427	-4.06786	2.01934e-06	1.19117e-05	Leucine-rich repeat protein kinase family protein	PXY	AT5G61480.1	GO:0005515,GO:0006468,GO:0005524,GO:0004672	0	2.7.11.1	KOG1187	PTHR27000,PTHR27000:SF1	PF08263,PF00560,PF00069
Solyc05g051700.2	Solyc05g051700.2.1	5	complement(62106128..62110397)	177.786	-2.19016	-4.56355	0	0	chloroplast-localized ISCA-like protein	ATCPISCA,CPISCA	AT1G10500.1	0	K13628	0	KOG1120	PTHR10072,PTHR10072:SF48	PF01521
Solyc05g051880.2	Solyc05g051880.2.1	5	complement(62283483..62288578)	3.61478	-2.08111	-4.23132	6.34237e-06	3.54775e-05	Haloacid dehalogenase-like hydrolase (HAD) superfamily protein	0	AT2G22190.1	GO:0005992,GO:0003824	K01087	3.1.3.12	0	PTHR10788,PTHR10788:SF19	PF02358
Solyc05g051900.2	Solyc05g051900.2.1	5	complement(62295650..62298674)	47.8775	4.13381	17.555	0	0	Major facilitator superfamily protein	0	AT5G10190.1	GO:0055085,GO:0022857,GO:0016021	0	0	KOG1330	PTHR23505,PTHR23505:SF15	PF00083
Solyc05g052040.1	Solyc05g052040.1.1	5	complement(62383897..62384994)	229.592	-2.05812	-4.16444	0	0	Integrase-type DNA-binding superfamily protein	0	AT5G51190.1	GO:0006355,GO:0003700	K09286	0	0	PTHR31677,PTHR31677:SF10	PF00847
Solyc05g052240.2	Solyc05g052240.2.1	5	62511942..62514884	55.4237	-4.60901	-24.4035	0	0	Chalcone-flavanone isomerase family protein	0	AT5G05270.1	GO:0016872	0	5.5.1.6	0	PTHR28039,PTHR28039:SF4	PF02431
Solyc05g052280.2	Solyc05g052280.2.1	5	complement(62559763..62562832)	5.62515	2.13099	4.38018	1.69696e-08	1.22484e-07	Peroxidase superfamily protein	0	AT5G05340.1	GO:0055114,GO:0020037,GO:0006979,GO:0004601	K00430	1.11.1.7	0	PTHR31388,PTHR31388:SF24	PF00141
Solyc05g052410.1	Solyc05g052410.1.1	5	62635545..62636744	11.9221	-2.47134	-5.54558	0	0	Integrase-type DNA-binding superfamily protein	AtERF48,DREB2C	AT2G40340.1	GO:0006355,GO:0003700	0	0	0	PTHR31241,PTHR31241:SF2	PF00847
Solyc05g052520.2	Solyc05g052520.2.1	5	complement(62746398..62748712)	120.293	-2.90998	-7.51606	0	0	phosphatase 2C5	ATHPP2C5,PP2C5	AT2G40180.1	GO:0003824,GO:0006470,GO:0004722	0	3.1.3.16	KOG0698	PTHR13832,PTHR13832:SF117	PF00481
Solyc05g052550.1	Solyc05g052550.1.1	5	complement(62779398..62779757)	362.757	-3.15796	-8.92567	0	0	zinc finger (CCCH-type) family protein	ATSZF2,CZF1,SZF2,ZFAR1	AT2G40140.2	0	0	0	0	PTHR14493,PTHR14493:SF51	0
Solyc05g052560.1	Solyc05g052560.1.1	5	62780004..62780171	53.7662	-2.6117	-6.11224	6.03673e-12	5.77721e-11	0	0	0	0	0	0	0	0	0
Solyc05g052570.2	Solyc05g052570.2.1	5	complement(62780288..62782081)	489.115	-2.84308	-7.17552	0	0	zinc finger (CCCH-type) family protein	ATSZF2,CZF1,SZF2,ZFAR1	AT2G40140.2	0	0	0	0	PTHR14493,PTHR14493:SF51	PF12796
Solyc05g052670.1	Solyc05g052670.1.1	5	complement(62881105..62882490)	12.0959	4.97771	31.5094	0	0	HXXXD-type acyl-transferase family protein	0	AT2G39980.1	GO:0016747	0	2.3.1.99,2.3.1.133	0	PTHR31896,PTHR31896:SF11	PF02458
Solyc05g052680.1	Solyc05g052680.1.1	5	complement(62893729..62895102)	3.92782	5.39389	42.0457	6.45551e-08	4.41904e-07	HXXXD-type acyl-transferase family protein	0	AT2G39980.1	GO:0016747	0	2.3.1.99,2.3.1.133	0	PTHR31896,PTHR31896:SF11	PF02458
Solyc05g052710.2	Solyc05g052710.2.1	5	62909490..62911082	121.52	-2.58482	-5.99942	0	0	plastid-specific ribosomal protein 4	PSRP4	AT2G38140.1	0	K19033	0	0	PTHR34550,PTHR34550:SF1	PF17067
Solyc05g052820.2	Solyc05g052820.2.1	5	complement(62989652..62993911)	6.45526	-3.54722	-11.6902	4.88498e-15	5.68583e-14	proline transporter 1	ATPROT1,PROT1	AT2G39890.1	0	0	0	KOG1303	PTHR22950,PTHR22950:SF48	PF01490
Solyc05g052950.2	Solyc05g052950.2.1	5	complement(63122106..63127677)	2.3299	-3.04519	-8.25454	3.13386e-08	2.21379e-07	Regulator of chromosome condensation (RCC1) family protein	0	AT3G55580.1	0	0	0	KOG1427	PTHR22870,PTHR22870:SF172	PF13540,PF00415
Solyc05g053010.1	Solyc05g053010.1.1	5	63174344..63176416	33.5648	-4.74882	-26.8867	0	0	Concanavalin A-like lectin protein kinase family protein	0	AT3G55550.1	GO:0006468,GO:0005524,GO:0004672,GO:0030246	0	2.7.11.1	KOG1187	PTHR27007,PTHR27007:SF27	PF00069,PF00139
Solyc05g053060.1	Solyc05g053060.1.1	5	63206745..63207041	37.9126	-3.91214	-15.0547	0	0	0	0	0	0	0	0	0	PTHR33659	0
Solyc05g053070.2	Solyc05g053070.2.1	5	complement(63208064..63209075)	354.937	-2.86277	-7.27408	0	0	0	0	0	0	0	0	0	0	0
Solyc05g053080.2	Solyc05g053080.2.1	5	63208610..63211026	29.8374	-3.05844	-8.33072	0	0	0	0	0	0	0	0	0	0	0
Solyc05g053150.1	Solyc05g053150.1.1	5	complement(63280116..63281280)	8.28015	3.1389	8.80852	9.18238e-10	7.40808e-09	myb domain protein 305	ATMYB71,MYB305	AT3G24310.1	0	K09422	0	KOG0048	PTHR10641,PTHR10641:SF574	PF00249
Solyc05g053330.2	Solyc05g053330.2.1	5	63448575..63450409	4.03888	3.23937	9.44383	1.3993e-08	1.01963e-07	myb domain protein 78	AtMYB78,MYB78	AT5G49620.1	0	K09422	0	KOG0048	PTHR10641,PTHR10641:SF623	PF00249
Solyc05g053410.2	Solyc05g053410.2.1	5	complement(63501873..63507061)	31.2037	3.46063	11.0091	0	0	phytochrome B	HY3,OOP1,PHYB	AT2G18790.1	GO:0007165,GO:0000155,GO:0005515,GO:0006355,GO:0018298,GO:0009584	K12121	0	0	PTHR24423,PTHR24423:SF563	PF02518,PF00512,PF01590,PF08446,PF00989,PF00360
Solyc05g053550.2	Solyc05g053550.2.1	5	63633052..63635193	209.583	-6.04742	-66.1384	0	0	Chalcone and stilbene synthase family protein	ATCHS,CHS,TT4	AT5G13930.1	GO:0016747,GO:0008610	K00660	2.3.1.74	0	PTHR11877,PTHR11877:SF27	PF08541,PF00195
Solyc05g053610.2	Solyc05g053610.2.1	5	complement(63675847..63683154)	1.9619	4.63089	24.7763	3.06088e-13	3.18323e-12	pleiotropic drug resistance 12	ABCG40,ATABCG40,ATPDR12,PDR12	AT1G15520.1	GO:0016887,GO:0005524,GO:0016020	0	3.6.3.44	0	PTHR19241,PTHR19241:SF221	PF14510,PF08370,PF00005,PF01061
Solyc05g053850.2	Solyc05g053850.2.1	5	63889954..63891979	44.81	-3.54633	-11.683	0	0	PEBP (phosphatidylethanolamine-binding protein) family protein	FT	AT1G65480.1	GO:0048573,GO:0009909,GO:0008429	0	0	KOG3346	PTHR11362,PTHR11362:SF9	PF01161
Solyc05g053890.1	Solyc05g053890.1.1	5	complement(63917204..63918883)	14.1163	-5.44806	-43.6546	0	0	UDP-Glycosyltransferase superfamily protein	0	AT5G12890.1	GO:0016758,GO:0008152	0	0	0	PTHR11926,PTHR11926:SF159	PF00201
Solyc05g053900.2	Solyc05g053900.2.1	5	complement(63919901..63926011)	1.85447	-2.0337	-4.09455	9.72299e-05	0.000472715	Eukaryotic aspartyl protease family protein	0	AT1G05840.1	GO:0006508,GO:0004190	0	3.4.23.12	KOG1339	PTHR13683,PTHR13683:SF288	PF00026
Solyc05g053950.2	Solyc05g053950.2.1	5	63965211..63969183	44.4369	-2.35791	-5.12627	0	0	0	0	AT1G30130.2	0	0	0	0	PTHR33973,PTHR33973:SF1	PF07103
Solyc05g053970.2	Solyc05g053970.2.1	5	63976214..63977904	3.10918	-4.42659	-21.5049	3.91324e-07	2.48427e-06	Transmembrane amino acid transporter family protein	0	AT3G28960.1	0	K15015	0	KOG1303	PTHR22950,PTHR22950:SF246	PF01490
Solyc05g054120.1	Solyc05g054120.1.1	5	64086541..64086930	116.786	2.64931	6.27368	0	0	Cystatin/monellin superfamily protein	0	AT5G47550.1	GO:0004869	0	0	0	PTHR11413	PF16845
Solyc05g054130.2	Solyc05g054130.2.1	5	64089024..64095958	262.899	2.29648	4.91258	0	0	Mo25 family protein	0	AT5G47540.1	0	K08272	0	KOG1566	PTHR10182,PTHR10182:SF12	PF08569
Solyc05g054250.1	Solyc05g054250.1.1	5	complement(64208785..64209747)	7.37814	-4.44473	-21.7769	1.56797e-12	1.5565e-11	Heavy metal transport/detoxification superfamily protein	0	AT5G19090.2	GO:0046872,GO:0030001	0	0	KOG1603	PTHR22814,PTHR22814:SF134	PF00403
Solyc05g054560.2	Solyc05g054560.2.1	5	64453419..64455518	20.0619	2.2289	4.68777	0	0	Uncharacterised protein family (UPF0497)	0	AT3G55390.1	0	0	0	0	PTHR11615,PTHR11615:SF138	PF04535
Solyc05g054680.1	Solyc05g054680.1.1	5	complement(64541608..64544136)	5.98118	-2.14077	-4.40996	1.11022e-16	1.41345e-15	protein kinase family protein	THE1	AT5G54380.1	GO:0006468,GO:0004672	0	2.7.11.1	KOG1187	PTHR27003,PTHR27003:SF94	PF11721,PF07714
Solyc05g054750.2	Solyc05g054750.2.1	5	64604565..64606244	231.592	4.60621	24.3561	0	0	Plant protein 1589 of unknown function	0	AT3G55240.1	0	0	3.4.17.23	0	PTHR31871	PF09713
Solyc05g054820.1	Solyc05g054820.1.1	5	64636925..64638862	2.59572	-2.32977	-5.02724	1.50756e-07	9.96096e-07	exocyst subunit exo70 family protein H2	ATEXO70H2,EXO70H2	AT2G39380.1	GO:0006887,GO:0000145	K07195	0	KOG2344	PTHR12542,PTHR12542:SF26	PF03081
Solyc05g054840.2	Solyc05g054840.2.1	5	64647511..64650579	3.90925	-2.07403	-4.2106	8.51316e-06	4.69774e-05	0	0	0	0	0	0	0	PTHR13238	PF11069
Solyc05g055430.2	Solyc05g055430.2.1	5	complement(65084767..65089703)	21.2698	-2.84562	-7.18815	0	0	Protein of unknown function (DUF1997)	0	AT5G04440.1	0	0	0	0	PTHR34131,PTHR34131:SF1	PF09366
Solyc05g055540.1	Solyc05g055540.1.1	5	complement(65143031..65144731)	14.5661	3.07788	8.44375	0	0	Major facilitator superfamily protein	0	AT2G39210.1	GO:0055085,GO:0016021	0	0	0	PTHR21576,PTHR21576:SF40	PF07690,PF06813
Solyc05g055700.2	Solyc05g055700.2.1	5	complement(65245906..65249616)	21.5476	-2.18373	-4.54326	0	0	Zinc-binding dehydrogenase family protein	0	AT1G65560.1	GO:0055114,GO:0016491,GO:0008270	0	1.1.1.54,1.3.1.102	KOG1196	PTHR11695,PTHR11695:SF564	PF00107,PF16884
Solyc05g055740.2	Solyc05g055740.2.1	5	65261031..65263417	5.1508	-3.86724	-14.5933	3.3515e-08	2.36264e-07	Tyrosine phosphatase family protein	0	AT3G02800.1	0	K18045	3.1.3.48	0	PTHR31126,PTHR31126:SF19	PF13350
Solyc05g055840.2	Solyc05g055840.2.1	5	complement(65323165..65324848)	11.1465	-2.25112	-4.76053	4.10783e-15	4.80993e-14	UDP-Glycosyltransferase superfamily protein	0	AT2G36970.1	GO:0016758,GO:0008152	0	2.4.1.324	0	PTHR11926,PTHR11926:SF333	PF00201
Solyc05g055850.2	Solyc05g055850.2.1	5	65327544..65330440	49.3767	-3.52801	-11.5355	0	0	resistance to phytophthora 1	RPH1	AT2G48070.1	0	0	0	0	PTHR36359,PTHR36359:SF1	0
Solyc05g055990.2	Solyc05g055990.2.1	5	65393464..65395596	21.0141	-2.02175	-4.06075	8.88178e-16	1.08179e-14	plasma membrane intrinsic protein 2A	PIP2,PIP2;1,PIP2A	AT3G53420.1	GO:0016020,GO:0006810,GO:0005215	K09872	0	KOG0223	PTHR19139,PTHR19139:SF174	PF00230
Solyc05g056050.2	Solyc05g056050.2.1	5	complement(65451189..65453358)	250.188	-4.65189	-25.1395	0	0	photosystem I light harvesting complex gene 1	LHCA1	AT3G54890.1	GO:0016020,GO:0009765	K08907	0	0	PTHR21649,PTHR21649:SF7	PF00504
Solyc05g056070.2	Solyc05g056070.2.1	5	65460627..65462028	1104.51	-4.5571	-23.5409	0	0	photosystem I light harvesting complex gene 1	LHCA1	AT3G54890.1	GO:0016020,GO:0009765	K08907	0	0	PTHR21649,PTHR21649:SF7	PF00504
Solyc05g056120.2	Solyc05g056120.2.1	5	complement(65511809..65516231)	27.6663	-4.16139	-17.8938	0	0	GATA transcription factor 4	GATA4	AT3G60530.1	GO:0043565,GO:0008270,GO:0006355,GO:0003700	0	0	0	PTHR10071,PTHR10071:SF194	PF00320
Solyc05g056270.2	Solyc05g056270.2.1	5	65617486..65624996	26.2408	-2.22885	-4.6876	0	0	Phosphoenolpyruvate carboxylase family protein	0	AT2G43180.1	GO:0019752,GO:0004451	0	4.1.3.32	KOG1260	PTHR21631,PTHR21631:SF12	PF00463
Solyc05g056300.2	Solyc05g056300.2.1	5	complement(65641347..65643915)	339.315	-3.55578	-11.7597	0	0	thioredoxin F-type 1	ATF1,TRXF1	AT3G02730.1	GO:0045454,GO:0015035,GO:0006662	K03671	1.6.5.4	KOG0907	PTHR10438,PTHR10438:SF258	PF00085
Solyc05g056470.1	Solyc05g056470.1.1	5	complement(65747088..65748932)	2.8432	-5.4682	-44.2683	4.4571e-08	3.09995e-07	ABC-2 type transporter family protein	0	AT2G13610.1	GO:0016887,GO:0005524,GO:0016020	0	0	KOG0061	PTHR19241,PTHR19241:SF230	PF00005,PF01061
Solyc05g056500.1	Solyc05g056500.1.1	5	65769827..65771032	5.26476	3.30133	9.85825	1.25108e-10	1.08025e-09	plant U-box 25	PUB25	AT3G19380.1	GO:0016567,GO:0004842	0	6.3.2.19	0	PTHR22849,PTHR22849:SF34	PF04564
Solyc05g056540.2	Solyc05g056540.2.1	5	complement(65805847..65810833)	75.5088	2.05058	4.14274	0	0	GroES-like zinc-binding alcohol dehydrogenase family protein	0	AT5G63620.1	GO:0055114,GO:0016491,GO:0008270	0	1.2.1.76	KOG0022	PTHR11695,PTHR11695:SF555	PF13602,PF08240
Solyc06g005160.2	Solyc06g005160.2.1	6	182627..185280	585.921	-2.14357	-4.41854	0	0	ascorbate peroxidase 1	APX1,ATAPX01,ATAPX1,CS1,MEE6	AT1G07890.4	GO:0055114,GO:0020037,GO:0006979,GO:0004601	K00434	1.11.1.11	0	PTHR31356,PTHR31356:SF10	PF00141
Solyc06g005170.2	Solyc06g005170.2.1	6	192235..195321	209.299	-2.358	-5.12659	0	0	mitogen-activated protein kinase 3	ATMAPK3,ATMPK3,MPK3	AT3G45640.1	GO:0006468,GO:0005524,GO:0004672	K04371	2.7.11.24	0	PTHR24055,PTHR24055:SF214	PF00069
Solyc06g005300.2	Solyc06g005300.2.1	6	complement(307747..309578)	2.72249	-3.15427	-8.90286	2.56904e-05	0.000134521	Protein of unknown function (DUF1635)	0	AT2G28690.1	0	0	0	0	PTHR33431,PTHR33431:SF2	PF07795
Solyc06g005310.2	Solyc06g005310.2.1	6	complement(331015..332382)	9.9305	-5.17836	-36.2111	1.11022e-16	1.41345e-15	myb domain protein 48	ATMYB48,ATMYB48-1,ATMYB48-2,ATMYB48-3,MYB48	AT3G46130.4	0	K09422	0	0	PTHR10641,PTHR10641:SF484	PF00249
Solyc06g005330.2	Solyc06g005330.2.1	6	complement(351706..352825)	68.5609	-7.14857	-141.885	0	0	myb domain protein 48	ATMYB48,ATMYB48-1,ATMYB48-2,ATMYB48-3,MYB48	AT3G46130.1	0	K09422	0	0	PTHR10641,PTHR10641:SF484	PF00249
Solyc06g005470.2	Solyc06g005470.2.1	6	482823..484366	6.64882	4.4442	21.7689	3.31892e-07	2.12192e-06	0	0	0	GO:0046872	0	0	0	0	PF01439
Solyc06g005680.2	Solyc06g005680.2.1	6	748174..749366	9.46613	3.32867	10.0468	4.90719e-14	5.3736e-13	Homeodomain-like superfamily protein	LUX,PCL1	AT3G46640.1	0	0	0	0	PTHR31442,PTHR31442:SF3	PF00249
Solyc06g005750.2	Solyc06g005750.2.1	6	complement(785189..789735)	110.329	-2.71554	-6.56839	0	0	sterol 4-alpha-methyl-oxidase 2-2	ATSMO2,SMO2-2	AT2G29390.2	GO:0055114,GO:0016491,GO:0006633,GO:0005506	K14424	1.14.13.72	KOG0873	PTHR11863,PTHR11863:SF27	PF04116
Solyc06g006000.2	Solyc06g006000.2.1	6	complement(1007187..1010255)	167.628	2.25672	4.77905	0	0	maternal effect embryo arrest 59	MEE59	AT4G37300.1	0	0	0	0	PTHR34686,PTHR34686:SF1	0
Solyc06g007130.2	Solyc06g007130.2.1	6	complement(1182184..1184241)	4.77275	-3.18875	-9.1182	1.4247e-11	1.32521e-10	fatty acid desaturase 3	FAD3	AT2G29980.1	GO:0055114,GO:0016717,GO:0006629	K10257	0	0	PTHR32100,PTHR32100:SF20	PF11960,PF00487
Solyc06g007160.2	Solyc06g007160.2.1	6	complement(1218194..1222072)	13.4721	-3.6771	-12.7913	0	0	alternative NAD(P)H dehydrogenase 2	NDA2	AT2G29990.1	GO:0055114,GO:0016491	K17871	1.6.5.9	0	PTHR22912	PF00070
Solyc06g007180.2	Solyc06g007180.2.1	6	complement(1237837..1242525)	547.216	6.35264	81.7211	0	0	glutamine-dependent asparagine synthase 1	ASN1,AT-ASN1,DIN6	AT3G47340.1	GO:0006529,GO:0004066	K01953	6.3.5.4	0	PTHR11772,PTHR11772:SF13	PF12481,PF00733
Solyc06g007190.2	Solyc06g007190.2.1	6	1265654..1267702	217.377	-8.15122	-284.29	0	0	Protein phosphatase 2C family protein	0	AT1G07160.1	GO:0003824,GO:0006470,GO:0004722	K17506	3.1.3.16	KOG0698	PTHR13832,PTHR13832:SF117	PF00481
Solyc06g007350.2	Solyc06g007350.2.1	6	1383164..1387979	40.7622	-4.57759	-23.8776	0	0	Protein phosphatase 2C family protein	0	AT2G30170.1	GO:0003824	0	3.1.3.16	KOG1379	PTHR12320,PTHR12320:SF7	PF07228
Solyc06g007430.1	Solyc06g007430.1.1	6	1447079..1448515	65.4829	2.07907	4.22535	0	0	SOS3-interacting protein 1	CIPK10,PKS2,SIP1,SNRK3.8	AT5G58380.1	GO:0007165	0	2.7.11.1	KOG0583	PTHR24347,PTHR24347:SF167	PF14531,PF03822
Solyc06g007440.2	Solyc06g007440.2.1	6	complement(1453365..1455690)	45.5946	3.28859	9.77155	0	0	SOS3-interacting protein 4	CIPK11,PKS5,SIP4,SNRK3.22	AT2G30360.1	GO:0007165	0	2.7.11.1	KOG0583	PTHR24347,PTHR24347:SF189	PF14531,PF03822
Solyc06g007970.2	Solyc06g007970.2.1	6	complement(1822287..1825304)	15.1035	4.24912	19.0157	0	0	Tetratricopeptide repeat (TPR)-like superfamily protein	ATSDI1	AT5G48850.1	GO:0005515	0	0	0	PTHR36326,PTHR36326:SF1	PF00515
Solyc06g007990.2	Solyc06g007990.2.1	6	complement(1846027..1849951)	13.2149	-2.0444	-4.12501	2.66539e-11	2.43014e-10	0	0	AT4G13220.1	0	0	0	0	PTHR36777,PTHR36777:SF1	0
Solyc06g008030.2	Solyc06g008030.2.1	6	complement(1865425..1869982)	134.183	3.3104	9.9204	0	0	phytochrome interacting factor 3-like 5	PIF1,PIL5	AT2G20180.3	GO:0046983	0	0	0	PTHR12565,PTHR12565:SF108	PF00010
Solyc06g008050.2	Solyc06g008050.2.1	6	complement(1915865..1918482)	1.33949	3.37843	10.3994	2.7634e-05	0.000144162	Flavin-binding monooxygenase family protein	YUC8	AT4G28720.1	0	K11816	1.14.13.168	KOG1399	PTHR23023,PTHR23023:SF141	PF13738
Solyc06g008270.2	Solyc06g008270.2.1	6	complement(2139308..2142190)	1.80285	2.93675	7.65686	3.88114e-09	2.96385e-08	Protein kinase family protein with leucine-rich repeat domain	0	AT1G35710.1	GO:0005515	0	0	KOG0472	PTHR27004,PTHR27004:SF4	PF08263,PF00560,PF13855
Solyc06g008300.2	Solyc06g008300.2.1	6	complement(2161344..2164746)	102.663	-2.99142	-7.95256	0	0	receptor like protein 19	AtRLP19,RLP19	AT2G15080.1	GO:0005515	0	0	KOG0472	PTHR27004,PTHR27004:SF4	PF08263,PF00560,PF12799,PF13855
Solyc06g008500.2	Solyc06g008500.2.1	6	complement(2391924..2399431)	4.66905	-3.38752	-10.4652	1.40998e-14	1.5916e-13	XB3 ortholog 5 in Arabidopsis thaliana	XBAT35	AT3G23280.2	0	0	0	KOG4172	PTHR24188,PTHR24188:SF44	PF13920,PF12796
Solyc06g008760.1	Solyc06g008760.1.1	6	2680655..2680960	79.9676	-2.97492	-7.86214	0	0	Glutaredoxin family protein	0	AT2G47880.1	GO:0045454,GO:0015035,GO:0009055	K03676	1.8.1.9	KOG1752	PTHR10168,PTHR10168:SF57	PF00462
Solyc06g009120.2	Solyc06g009120.2.1	6	3071048..3074835	22.3199	-3.26978	-9.64502	0	0	0	0	AT4G02425.1	0	0	0	0	PTHR36775,PTHR36775:SF1	0
Solyc06g009190.2	Solyc06g009190.2.1	6	3130110..3135793	9.5487	-2.5563	-5.88199	0	0	Plant invertase/pectin methylesterase inhibitor superfamily	0	AT4G02320.1	GO:0004857,GO:0042545,GO:0030599,GO:0005618	K01051	3.1.1.11	0	PTHR31707,PTHR31707:SF25	PF04043,PF01095
Solyc06g009260.2	Solyc06g009260.2.1	6	complement(3224443..3226062)	5.12305	-2.42879	-5.38443	0.000156046	0.00073577	0	0	0	0	0	0	0	0	0
Solyc06g009290.2	Solyc06g009290.2.1	6	complement(3249411..3257702)	150.007	2.43035	5.39025	0	0	P-glycoprotein 21	PGP21	AT3G62150.1	GO:0016887,GO:0005524,GO:0055085,GO:0042626,GO:0016021,GO:0006810	K05658	3.6.3.44	0	PTHR24221,PTHR24221:SF205	PF00005,PF00664
Solyc06g009680.2	Solyc06g009680.2.1	6	complement(3623643..3632157)	13.1961	3.94481	15.3994	0	0	transcription coactivators	0	AT4G02110.1	0	K10728	0	KOG0998	PTHR13561,PTHR13561:SF5	PF00533,PF12738
Solyc06g035520.2	Solyc06g035520.2.1	6	24439422..24441001	17.6911	-3.86482	-14.5689	0	0	carboxyesterase 20	AtCXE20,CXE20	AT5G62180.1	GO:0016787,GO:0008152	0	3.1.1.1	KOG1515	PTHR23024,PTHR23024:SF219	PF07859
Solyc06g035530.2	Solyc06g035530.2.1	6	complement(24482418..24484616)	22.1821	8.71293	419.616	2.26104e-11	2.07243e-10	2-oxoglutarate (2OG) and Fe(II)-dependent oxygenase superfamily protein	AT2301,ATGA20OX1,GA20OX1,GA5	AT4G25420.1	GO:0055114,GO:0016491	K05282	4.2.3.19	KOG0143	PTHR10209,PTHR10209:SF140	PF14226,PF03171
Solyc06g035620.2	Solyc06g035620.2.1	6	complement(24667330..24668828)	21.678	-2.59903	-6.05877	0	0	GRAS family transcription factor	PAT1	AT5G48150.1	0	0	0	0	PTHR31636,PTHR31636:SF28	PF03514
Solyc06g035630.1	Solyc06g035630.1.1	6	complement(24668918..24669235)	12.0512	-2.84413	-7.18074	2.89894e-07	1.86358e-06	0	0	0	0	0	0	0	PTHR31636,PTHR31636:SF28	0
Solyc06g036110.1	Solyc06g036110.1.1	6	25557152..25557898	47.7063	-3.89803	-14.9082	0	0	Calcium-dependent lipid-binding (CaLB domain) family protein	0	AT5G23950.1	GO:0005515	0	0	0	PTHR32246,PTHR32246:SF17	PF00168
Solyc06g036260.2	Solyc06g036260.2.1	6	complement(25742578..25744513)	98.022	-4.74742	-26.8605	0	0	beta-hydroxylase 1	B1,BCH1,BETA-OHASE 1,chy1	AT4G25700.1	GO:0055114,GO:0016491,GO:0006633,GO:0005506	K15746	1.14.13.129	0	PTHR31899,PTHR31899:SF1	PF04116
Solyc06g036290.2	Solyc06g036290.2.1	6	25803161..25806396	83.0466	-6.86859	-116.857	0	0	heat shock protein 90.1	ATHS83,AtHsp90-1,ATHSP90.1,HSP81-1,HSP81.1,HSP83,HSP90.1	AT5G52640.1	GO:0051082,GO:0006950,GO:0006457,GO:0005524	K04079	0	0	PTHR11528,PTHR11528:SF47	PF02518,PF00183
Solyc06g036470.1	Solyc06g036470.1.1	6	26099905..26103421	2.73321	-4.37863	-20.8018	4.5336e-12	4.37683e-11	Protein kinase superfamily protein	0	AT5G24080.1	GO:0048544,GO:0006468,GO:0005524,GO:0004672	0	2.7.11.1	KOG1187	PTHR27002,PTHR27002:SF50	PF00954,PF01453,PF00069
Solyc06g048470.2	Solyc06g048470.2.1	6	complement(31113115..31118783)	9.39345	-2.25608	-4.77691	0	0	0	0	AT3G14172.1	0	0	0	0	PTHR31008,PTHR31008:SF5	0
Solyc06g049020.1	Solyc06g049020.1.1	6	complement(32269429..32270088)	319.407	-2.50343	-5.67034	0	0	0	0	AT3G56360.1	0	0	0	0	PTHR35127,PTHR35127:SF1	0
Solyc06g049030.2	Solyc06g049030.2.1	6	complement(32282545..32284382)	20.9082	-2.49746	-5.6469	0	0	RING/U-box superfamily protein	0	AT3G10910.1	GO:0008270,GO:0005515	K19040	0	0	PTHR14155,PTHR14155:SF106	PF13639
Solyc06g049050.2	Solyc06g049050.2.1	6	32332398..32334164	19.3599	-3.59855	-12.1135	0	0	expansin A8	ATEXP8,ATEXPA8,ATHEXP ALPHA 1.11,EXP8,EXPA8	AT2G40610.1	0	0	0	0	PTHR31867,PTHR31867:SF22	PF03330,PF01357
Solyc06g050440.2	Solyc06g050440.2.1	6	complement(33051778..33054091)	10.3716	2.90092	7.469	6.10623e-15	7.06053e-14	Peroxidase superfamily protein	0	AT5G05340.1	GO:0055114,GO:0020037,GO:0006979,GO:0004601	K00430	1.11.1.7	0	PTHR31388,PTHR31388:SF24	PF00141
Solyc06g050700.2	Solyc06g050700.2.1	6	33472507..33473466	111.903	2.35512	5.11635	0	0	0	0	AT4G14270.1	0	0	0	0	PTHR33790	PF07145
Solyc06g050900.2	Solyc06g050900.2.1	6	33769426..33775185	25.6736	-4.98131	-31.588	0	0	Major facilitator superfamily protein	0	AT2G40460.1	GO:0016020,GO:0006810,GO:0005215	K14638	0	0	PTHR11654,PTHR11654:SF155	PF00854
Solyc06g050980.2	Solyc06g050980.2.1	6	34060563..34062703	229.921	-2.26834	-4.81769	0	0	ferritin 2	ATFER2,FER2	AT3G11050.1	GO:0008199,GO:0006879,GO:0006826	K00522	1.16.3.1	KOG2332	PTHR11431,PTHR11431:SF41	PF00210
Solyc06g051200.2	Solyc06g051200.2.1	6	34393615..34395989	100.775	-2.3352	-5.04622	0	0	Ribosomal protein L3 family protein	0	AT2G43030.1	GO:0006412,GO:0005840,GO:0005622,GO:0003735	K02906	0	KOG3141	PTHR11229,PTHR11229:SF5	PF00297
Solyc06g051400.2	Solyc06g051400.2.1	6	34762015..34764430	108.955	-3.10701	-8.61597	0	0	fatty acid desaturase 8	FAD8	AT5G05580.1	GO:0006629,GO:0055114,GO:0016717	K10257	0	0	PTHR32100,PTHR32100:SF17	PF00487,PF11960
Solyc06g051460.2	Solyc06g051460.2.1	6	complement(34879326..34884517)	51.7268	-4.91235	-30.1138	0	0	Double Clp-N motif-containing P-loop nucleoside triphosphate hydrolases superfamily protein	0	AT2G29970.1	GO:0005524	0	0	KOG1051	PTHR11638,PTHR11638:SF113	PF07724
Solyc06g051620.2	Solyc06g051620.2.1	6	complement(35169806..35176840)	4.73969	2.20431	4.60853	1.21153e-10	1.0479e-09	phospholipase C 2	ATPLC2,PLC2	AT3G08510.1	GO:0005515,GO:0035556,GO:0007165,GO:0006629,GO:0004435	K05857	3.1.4.11	0	PTHR10336,PTHR10336:SF92	PF00168,PF09279,PF00387,PF00388
Solyc06g051660.1	Solyc06g051660.1.1	6	complement(35195206..35195571)	12.4499	2.96323	7.79868	1.16322e-08	8.55048e-08	Protein of unknown function (DUF1313)	ELF4	AT2G40080.1	0	0	0	0	PTHR33469,PTHR33469:SF5	PF07011
Solyc06g051680.1	Solyc06g051680.1.1	6	complement(35211625..35211996)	21.4573	4.26647	19.2458	2.33369e-13	2.44797e-12	Protein of unknown function (DUF1313)	ELF4	AT2G40080.1	0	0	0	0	PTHR33469,PTHR33469:SF5	PF07011
Solyc06g051830.1	Solyc06g051830.1.1	6	complement(35508188..35511766)	4.14816	-3.9812	-15.7928	8.87068e-14	9.5707e-13	potassium transporter 1	ATKT1,ATKT1P,ATKUP1,KT1,KUP1	AT2G30070.1	GO:0071805,GO:0016020,GO:0015079	K03549	0	0	PTHR30540,PTHR30540:SF13	PF02705
Solyc06g051930.2	Solyc06g051930.2.1	6	complement(35597435..35603035)	50.5349	-2.52568	-5.75847	0	0	pyruvate kinase family protein	0	AT3G49160.1	GO:0030955,GO:0006096,GO:0004743,GO:0000287	K00873	2.7.1.40	KOG2323	PTHR11817,PTHR11817:SF28	PF00224
Solyc06g051940.2	Solyc06g051940.2.1	6	complement(35603481..35605482)	3.22376	-2.06345	-4.17986	4.72534e-07	2.97404e-06	highly ABA-induced PP2C gene 2	HAI2	AT1G07430.1	GO:0003824,GO:0006470,GO:0004722	K14497	3.1.3.16	KOG0698	PTHR13832,PTHR13832:SF326	PF00481
Solyc06g053140.2	Solyc06g053140.2.1	6	35873312..35875907	147.177	-4.58548	-24.0086	0	0	Rhodanese/Cell cycle control phosphatase superfamily protein	0	AT4G27700.1	0	0	0	KOG1530	PTHR12231,PTHR12231:SF112	PF00581
Solyc06g053220.2	Solyc06g053220.2.1	6	complement(35949767..35951001)	100.873	2.52419	5.75252	0	0	homeobox 7	ATHB-7,ATHB7,HB-7	AT2G46680.1	GO:0043565,GO:0006355,GO:0003700,GO:0003677	K09338	0	KOG0483	PTHR24326,PTHR24326:SF122	PF02183,PF00046
Solyc06g053450.2	Solyc06g053450.2.1	6	36254859..36261451	265.3	2.1155	4.33339	0	0	IQ-domain 13	IQD13	AT3G59690.1	GO:0005515	0	0	0	PTHR32295,PTHR32295:SF18	PF00612
Solyc06g053600.2	Solyc06g053600.2.1	6	complement(36407610..36420073)	26.4854	-3.47268	-11.1015	0	0	NAD(P)-linked oxidoreductase superfamily protein	0	AT1G04420.1	0	0	0	KOG1575	PTHR11732,PTHR11732:SF255	PF00248
Solyc06g053710.2	Solyc06g053710.2.1	6	complement(36553957..36557294)	35.2739	3.81701	14.094	0	0	Signal transduction histidine kinase, hybrid-type, ethylene sensor	EIN4	AT3G04580.2	GO:0007165,GO:0000155,GO:0005515,GO:0000160	K14509	2.7.11.1	0	PTHR24423,PTHR24423:SF530	PF00512,PF01590,PF00072
Solyc06g053750.2	Solyc06g053750.2.1	6	36603645..36619634	39.9092	2.01955	4.05457	0	0	TRAF-like superfamily protein	0	AT1G04300.1	GO:0005515	0	0	0	PTHR24006	PF00917
Solyc06g053810.2	Solyc06g053810.2.1	6	36675293..36679831	14.2671	-2.34216	-5.07063	0	0	P-loop containing nucleoside triphosphate hydrolases superfamily protein	0	AT1G04280.1	GO:0016301,GO:0005524	0	0	0	PTHR31153,PTHR31153:SF3	PF06414
Solyc06g053980.2	Solyc06g053980.2.1	6	complement(36862767..36864319)	66.1796	-2.63072	-6.19335	0	0	chlorophyllase 2	ATCLH2,CLH2	AT5G43860.1	0	K08099	3.1.1.14	0	PTHR33428,PTHR33428:SF1	PF12695
Solyc06g054010.2	Solyc06g054010.2.1	6	36876225..36881321	8.04778	-2.3817	-5.21151	0	0	CVP2 like 1	CVL1	AT2G32010.2	0	0	0	KOG0565	PTHR11200,PTHR11200:SF130	PF03372
Solyc06g054480.2	Solyc06g054480.2.1	6	37239498..37243040	2.82604	2.02435	4.06808	3.58437e-07	2.2825e-06	Protein kinase superfamily protein	0	AT5G18910.1	GO:0006468,GO:0005524,GO:0004672	0	2.7.11.1	KOG1187	PTHR27001,PTHR27001:SF193	PF00069
Solyc06g054540.2	Solyc06g054540.2.1	6	complement(37286620..37291193)	71.6223	6.06326	66.8688	0	0	CHY-type/CTCHY-type/RING-type Zinc finger protein	0	AT5G18650.1	GO:0046872,GO:0008270,GO:0016567	K10144	6.3.2.19	KOG1940	PTHR21319,PTHR21319:SF5	PF00097,PF05495,PF14599
Solyc06g054570.1	Solyc06g054570.1.1	6	37316715..37317026	12.9415	5.81621	56.3448	1.34749e-05	7.28028e-05	Thioredoxin superfamily protein	0	AT4G15680.1	GO:0045454,GO:0015035,GO:0009055	K03676	1.8.1.9	KOG1752	PTHR10168,PTHR10168:SF115	PF00462
Solyc06g059740.2	Solyc06g059740.2.1	6	37606747..37608946	4.38015	-3.77897	-13.7272	2.98839e-12	2.91063e-11	alcohol dehydrogenase 1	ADH,ADH1,ATADH,ATADH1	AT1G77120.1	GO:0055114,GO:0016491,GO:0008270	K18857	1.1.1.1	0	PTHR11695,PTHR11695:SF432	PF08240,PF00107
Solyc06g059800.2	Solyc06g059800.2.1	6	37707208..37713391	57.1494	-2.33171	-5.03402	0	0	ACT domain repeat 3	ACR3	AT1G76990.2	GO:0016597,GO:0008152	0	2.7.7.59	0	PTHR31096,PTHR31096:SF5	PF01842
Solyc06g060010.2	Solyc06g060010.2.1	6	37946481..37952041	1.13312	3.41688	10.6803	0.000154854	0.00073025	terpene synthase 21	ATTPS21,TPS21	AT5G23960.2	GO:0016829,GO:0010333,GO:0008152,GO:0000287	K15803	0	0	PTHR31225,PTHR31225:SF15	PF01397,PF03936
Solyc06g060060.2	Solyc06g060060.2.1	6	37969118..37978753	23.7029	-2.28723	-4.88117	0	0	NAD kinase 2	ATNADK2,NADK2	AT1G21640.1	GO:0008152,GO:0006741,GO:0003951	K00858	2.7.1.23	KOG2178	PTHR20275,PTHR20275:SF6	PF01513
Solyc06g060340.2	Solyc06g060340.2.1	6	38322320..38325466	338.593	-4.98044	-31.5691	0	0	Chlorophyll A-B binding family protein	NPQ4,PSBS	AT1G44575.1	0	K03542	0	0	PTHR14154,PTHR14154:SF10	PF00504	PSBS
Solyc06g060520.1	Solyc06g060520.1.1	6	complement(38542921..38543823)	9.24132	-5.61841	-49.1257	2.70032e-11	2.45968e-10	Protein of unknown function (DUF1191)	0	AT3G08600.1	0	0	0	0	PTHR33512,PTHR33512:SF1	PF06697
Solyc06g060560.2	Solyc06g060560.2.1	6	complement(38565631..38566777)	34.8922	-4.74499	-26.8154	0	0	0	0	AT2G27830.1	0	0	0	0	PTHR33270,PTHR33270:SF7	0
Solyc06g060570.2	Solyc06g060570.2.1	6	38573812..38576635	25.4668	-6.20798	-73.9246	0	0	0	0	AT4G24380.1	0	0	1.5.1.3	KOG2551	PTHR22778,PTHR22778:SF22	PF03959
Solyc06g060620.2	Solyc06g060620.2.1	6	38644635..38647717	22.5613	-2.79526	-6.94157	0	0	nitrate transporter 1.1	ATNRT1,B-1,CHL1,CHL1-1,NRT1,NRT1.1	AT1G12110.1	GO:0016020,GO:0006810,GO:0005215	K14638	3.6.3.26	0	PTHR11654,PTHR11654:SF78	PF00854
Solyc06g060640.1	Solyc06g060640.1.1	6	complement(38662488..38662892)	23.0385	-7.14884	-141.911	6.28497e-08	4.30733e-07	Bifunctional inhibitor/lipid-transfer protein/seed storage 2S albumin superfamily protein	0	AT4G12510.1	0	0	0	0	PTHR31731,PTHR31731:SF26	PF14547
Solyc06g060690.2	Solyc06g060690.2.1	6	complement(38711321..38712982)	7.46493	-3.86255	-14.546	0	0	Protein kinase superfamily protein	0	AT3G57700.1	GO:0006468,GO:0005524,GO:0004672	0	2.7.11.1	KOG1187	PTHR27005,PTHR27005:SF49	PF00069
Solyc06g060760.2	Solyc06g060760.2.1	6	38791367..38792690	4.10291	-3.89208	-14.8468	1.97105e-08	1.4157e-07	tonoplast intrinsic protein 2;3	ATTIP2;3,DELTA-TIP3,TIP2;3	AT5G47450.1	GO:0016020,GO:0006810,GO:0005215	K09873	0	KOG0223	PTHR19139,PTHR19139:SF134	PF00230
Solyc06g060870.1	Solyc06g060870.1.1	6	complement(38882007..38883563)	8.17235	-7.58851	-192.473	6.25906e-09	4.70011e-08	alpha/beta-Hydrolases superfamily protein	PLA-I{beta]2	AT4G16820.1	GO:0006629	0	3.1.1.32	KOG4569	PTHR31403,PTHR31403:SF2	PF01764
Solyc06g060880.2	Solyc06g060880.2.1	6	complement(38892656..38895982)	20.8534	-4.99581	-31.9072	0	0	FAD/NAD(P)-binding oxidoreductase family protein	CTF2A	AT2G35660.1	GO:0071949	0	0	KOG2614	PTHR13789,PTHR13789:SF224	PF01494
Solyc06g061020.2	Solyc06g061020.2.1	6	complement(39015502..39017378)	33.3421	-2.8328	-7.12457	0	0	SBP (S-ribonuclease binding protein) family protein	0	AT1G32740.1	0	K19042	0	KOG1100	PTHR10044,PTHR10044:SF131	PF13920
Solyc06g061090.2	Solyc06g061090.2.1	6	complement(39113215..39114691)	11.982	-2.68361	-6.42461	1.11022e-15	1.34478e-14	0	0	AT1G32520.1	0	0	0	0	PTHR14241,PTHR14241:SF11	PF07534
Solyc06g061170.2	Solyc06g061170.2.1	6	39178712..39180556	7.5581	3.37876	10.4018	2.45463e-10	2.07311e-09	Mitochondrial substrate carrier family protein	BOU	AT5G46800.1	0	0	0	KOG0758	PTHR24089,PTHR24089:SF341	PF00153
Solyc06g061200.1	Solyc06g061200.1.1	6	complement(39203537..39204448)	8.00461	6.67438	102.138	4.13755e-07	2.61769e-06	0	0	0	0	0	0	0	0	0
Solyc06g061210.2	Solyc06g061210.2.1	6	complement(39208585..39211922)	3.38104	3.9316	15.2592	2.308e-10	1.95349e-09	fucosyltransferase 1	ATFT1,ATFUT1,FT1,MUR2	AT2G03220.1	GO:0004867,GO:0042546,GO:0016020,GO:0008107	K13681	2.4.1.69	0	PTHR31889,PTHR31889:SF2	PF02428,PF03254
Solyc06g061230.2	Solyc06g061230.2.1	6	39230404..39231087	60.5724	5.86736	58.3784	0	0	0	0	0	0	0	0	0	0	0
Solyc06g062290.1	Solyc06g062290.1.1	6	complement(39295465..39296868)	24.4461	-2.89364	-7.43141	0	0	UDP-glycosyltransferase 73B4	UGT73B4	AT2G15490.1	GO:0016758,GO:0008152	K13495	2.4.1.203	KOG1192	PTHR11926,PTHR11926:SF276	PF00201
Solyc06g062330.1	Solyc06g062330.1.1	6	complement(39313870..39314778)	26.6204	3.8999	14.9275	0	0	UDP-glycosyltransferase 73B4	UGT73B4	AT2G15490.1	GO:0016758,GO:0008152	K13495	2.4.1.203	0	PTHR11926,PTHR11926:SF276	PF00201
Solyc06g062340.2	Solyc06g062340.2.1	6	39314884..39315363	22.6883	4.28654	19.5154	1.77621e-11	1.64261e-10	0	0	0	0	0	0	0	0	0
Solyc06g062370.2	Solyc06g062370.2.1	6	complement(39335960..39337196)	37.6981	-2.09218	-4.26391	1.44976e-08	1.05421e-07	HAD superfamily, subfamily IIIB acid phosphatase	0	AT4G25150.1	GO:0003993	0	3.1.3.2	0	PTHR31284,PTHR31284:SF16	PF03767
Solyc06g062400.1	Solyc06g062400.1.1	6	39365774..39368492	5.36148	-2.46644	-5.52677	3.35842e-13	3.48442e-12	actin binding protein family	AR791	AT1G52080.1	0	0	0	0	PTHR31342,PTHR31342:SF4	0
Solyc06g062420.2	Solyc06g062420.2.1	6	complement(39372805..39373509)	117.489	3.56535	11.838	0	0	0	0	0	0	0	0	0	PTHR36328,PTHR36328:SF1	0
Solyc06g062460.2	Solyc06g062460.2.1	6	complement(39407557..39409704)	25.8494	6.67547	102.215	0	0	basic helix-loop-helix (bHLH) DNA-binding superfamily protein	0	AT3G21330.1	GO:0046983	0	0	0	PTHR12565,PTHR12565:SF174	PF00010
Solyc06g062600.2	Solyc06g062600.2.1	6	39522243..39526944	5.0538	2.52096	5.73964	1.47193e-12	1.46365e-11	Glucose-methanol-choline (GMC) oxidoreductase family protein	EDA17,HTH	AT1G72970.1	GO:0055114,GO:0016614,GO:0050660,GO:0010430	K15403	0	0	PTHR11552,PTHR11552:SF69	PF05199,PF00732
Solyc06g062690.2	Solyc06g062690.2.1	6	complement(39568637..39572680)	2.02975	-2.48032	-5.58021	2.71385e-05	0.000141703	nucleosome assembly protein 1;2	NAP1;2,NFA02,NFA2	AT2G19480.1	GO:0006334,GO:0005634	K11279	0	KOG1507	PTHR11875,PTHR11875:SF63	PF00956
Solyc06g062920.2	Solyc06g062920.2.1	6	39716883..39719077	10.1862	-3.08301	-8.47378	0	0	Protein kinase superfamily protein	0	AT2G05940.1	GO:0006468,GO:0004672	0	2.7.11.1	KOG1187	PTHR27001,PTHR27001:SF123	PF07714
Solyc06g062960.1	Solyc06g062960.1.1	6	complement(39737241..39737732)	15.138	-2.28882	-4.88656	2.48721e-09	1.9351e-08	Protein of unknown function (DUF1677)	0	AT1G72510.2	0	0	0	0	PTHR33108,PTHR33108:SF15	PF07911
Solyc06g063060.2	Solyc06g063060.2.1	6	complement(39811679..39813366)	22.1212	4.00845	16.094	0	0	Dormancy/auxin associated family protein	0	AT1G54070.1	0	0	0	0	PTHR33565,PTHR33565:SF3	PF05564
Solyc06g063090.2	Solyc06g063090.2.1	6	complement(39844895..39849318)	24.682	2.06481	4.1838	0	0	alanine aminotransferase 2	ALAAT2	AT1G72330.1	GO:0030170,GO:0009058	K00814	2.6.1.2	0	PTHR11751,PTHR11751:SF369	PF00155
Solyc06g063200.1	Solyc06g063200.1.1	6	39921614..39925038	1.13794	-2.50851	-5.69032	5.08943e-06	2.87341e-05	glutamate receptor 2.7	ATGLR2.7,GLR2.7	AT2G29120.1	GO:0016020,GO:0004970	K05387	0	KOG1052	PTHR18966,PTHR18966:SF204	PF13458,PF00497,PF00060
Solyc06g063230.2	Solyc06g063230.2.1	6	39934999..39939601	5.2818	-2.42314	-5.36336	3.56149e-10	2.96659e-09	0	0	AT1G73090.1	0	0	0	0	PTHR37201,PTHR37201:SF1	0
Solyc06g063370.2	Solyc06g063370.2.1	6	complement(40047391..40049551)	730.772	-3.34119	-10.1344	0	0	light harvesting complex of photosystem II 5	LHCB5	AT4G10340.1	GO:0016020,GO:0009765	K08916	0	0	PTHR21649,PTHR21649:SF16	PF00504
Solyc06g064450.2	Solyc06g064450.2.1	6	complement(40136484..40141854)	58.9879	-2.34391	-5.07675	0	0	0	0	AT1G33490.1	0	0	0	0	PTHR35102	PF09835
Solyc06g064500.2	Solyc06g064500.2.1	6	complement(40159824..40162343)	12.6491	3.48469	11.1943	0	0	O-methyltransferase 1	ATOMT1,OMT1	AT5G54160.1	GO:0046983,GO:0008171	0	2.1.1.82,2.1.1.155	KOG3178	PTHR11746,PTHR11746:SF99	PF08100,PF00891
Solyc06g064510.2	Solyc06g064510.2.1	6	complement(40170272..40171910)	9.55256	4.36866	20.6585	0	0	O-methyltransferase family protein	0	AT4G35160.1	GO:0046983,GO:0008171	0	2.1.1.82,2.1.1.155	KOG3178	PTHR11746,PTHR11746:SF99	PF08100,PF00891
Solyc06g064550.2	Solyc06g064550.2.1	6	40219668..40229833	9.98306	-5.22179	-37.3177	0	0	aspartate kinase-homoserine dehydrogenase i	AK-HSDH,AK-HSDH I	AT1G31230.1	GO:0016597,GO:0008152,GO:0055114,GO:0050661,GO:0016491,GO:0006520	K12524	1.1.1.3,2.7.2.4	KOG0455	PTHR21499,PTHR21499:SF30	PF01842,PF13840,PF03447,PF00696,PF00742
Solyc06g064570.2	Solyc06g064570.2.1	6	40234483..40239000	54.1885	-3.20543	-9.22421	0	0	SNARE associated Golgi protein family	0	AT1G22850.1	GO:0016021	0	0	KOG3140	PTHR12677,PTHR12677:SF5	PF09335
Solyc06g064640.2	Solyc06g064640.2.1	6	40278200..40292413	6.30565	-2.19415	-4.5762	3.39728e-14	3.75528e-13	alpha/beta-Hydrolases superfamily protein	0	AT4G10030.1	0	0	3.1.2.2	KOG2382	PTHR10992,PTHR10992:SF833	PF12697
Solyc06g065010.2	Solyc06g065010.2.1	6	40537910..40540234	2.11427	4.33976	20.2488	3.25298e-05	0.000168279	GDSL lipase 1	GLIP1	AT5G40990.1	GO:0016788	0	0	0	PTHR22835,PTHR22835:SF174	PF00657
Solyc06g065060.1	Solyc06g065060.1.1	6	complement(40574290..40575906)	13.1145	4.18779	18.2242	0	0	FAD-binding Berberine family protein	0	AT5G44400.1	GO:0055114,GO:0050660,GO:0016491	0	1.3.3.8	0	PTHR32448	PF08031,PF01565
Solyc06g065190.1	Solyc06g065190.1.1	6	complement(40647316..40648293)	21.2317	2.99725	7.98479	0	0	TCP family transcription factor	0	AT1G58100.1	0	0	0	0	PTHR31072,PTHR31072:SF21	PF03634
Solyc06g065380.2	Solyc06g065380.2.1	6	40801812..40805933	2.35144	-5.22914	-37.5084	1.78592e-07	1.17012e-06	calcium-dependent protein kinase 4	ATCPK4,CPK4	AT4G09570.1	GO:0006468,GO:0005524,GO:0004672	K13412	2.7.11.1	KOG0032	PTHR24349,PTHR24349:SF117	PF13499,PF00069
Solyc06g065490.2	Solyc06g065490.2.1	6	complement(40880545..40883199)	16.0438	-2.21352	-4.63806	7.54952e-15	8.68936e-14	Mog1/PsbP/DUF1795-like photosystem II reaction center PsbP family protein	0	AT3G56650.1	GO:0019898,GO:0015979,GO:0009654,GO:0009523,GO:0005509	0	1.10.3.9	0	PTHR31407,PTHR31407:SF14	PF01789
Solyc06g065680.2	Solyc06g065680.2.1	6	41102337..41107997	1.64293	2.38783	5.23369	6.67754e-05	0.000332186	cyclin a2;1	CYCA2;1	AT5G25380.1	GO:0005634	K06627	0	KOG0654	PTHR10177,PTHR10177:SF212	PF02984,PF00134
Solyc06g065990.1	Solyc06g065990.1.1	6	complement(41359867..41360538)	115.812	-3.25154	-9.52382	0	0	ATPase, F0 complex, subunit B/B\', bacterial/chloroplast	0	AT4G32260.1	GO:0045263,GO:0015986,GO:0015078	K02109	0	0	PTHR33445	PF00430
Solyc06g066000.1	Solyc06g066000.1.1	6	complement(41363091..41363762)	464.908	-2.55313	-5.86908	0	0	ATPase, F0 complex, subunit B/B\', bacterial/chloroplast	0	AT4G32260.1	GO:0045263,GO:0015986,GO:0015078	K02109	0	0	PTHR33445	PF00430
Solyc06g066420.2	Solyc06g066420.2.1	6	41693509..41694314	330.121	7.9896	254.162	0	0	oxidative stress 3	ATOXS3,OXS3	AT5G56550.1	0	0	0	0	PTHR33172,PTHR33172:SF2	0
Solyc06g066530.1	Solyc06g066530.1.1	6	41782569..41783144	5.99906	-3.41299	-10.6516	7.03217e-07	4.36188e-06	Protein of unknown function (DUF1677)	0	AT5G25840.1	0	0	0	0	PTHR33108,PTHR33108:SF14	PF07911
Solyc06g066550.2	Solyc06g066550.2.1	6	41802284..41808796	13.9691	4.04979	16.5618	0	0	LETM1-like protein	0	AT5G06220.2	0	0	0	0	PTHR14009,PTHR14009:SF14	PF07766
Solyc06g066590.2	Solyc06g066590.2.1	6	complement(41833779..41840728)	88.7555	2.96865	7.82806	0	0	PLAC8 family protein	0	AT1G52200.1	0	0	0	0	PTHR15907,PTHR15907:SF46	PF04749
Solyc06g066620.2	Solyc06g066620.2.1	6	complement(41866535..41869314)	76.3534	-2.23855	-4.71921	0	0	0	0	AT1G52220.1	0	0	0	0	PTHR33222,PTHR33222:SF3	PF14159
Solyc06g066680.2	Solyc06g066680.2.1	6	complement(41894935..41898050)	7.26788	3.63283	12.4048	3.94174e-12	3.81277e-11	Mitochondrial substrate carrier family protein	ATMBAC2,BAC2	AT1G79900.1	0	K15109	0	KOG0762	PTHR24089,PTHR24089:SF270	PF00153
Solyc06g066800.1	Solyc06g066800.1.1	6	41987540..41988277	16.8436	-4.78773	-27.6218	0	0	Nucleotide-diphospho-sugar transferases superfamily protein	0	AT1G64980.1	0	0	0	0	PTHR35105,PTHR35105:SF2	0
Solyc06g067860.2	Solyc06g067860.2.1	6	complement(42058349..42059844)	9.72646	-7.55803	-188.449	8.8307e-09	6.5556e-08	2-oxoglutarate (2OG) and Fe(II)-dependent oxygenase superfamily protein	0	AT1G52800.1	GO:0055114,GO:0016491	0	0	KOG0143	PTHR10209,PTHR10209:SF117	PF14226,PF03171
Solyc06g067910.2	Solyc06g067910.2.1	6	complement(42089623..42093038)	10.9013	4.32142	19.993	0	0	Protein of unknown function, DUF642	0	AT5G11420.1	0	0	0	0	PTHR31265,PTHR31265:SF9	PF04862
Solyc06g068160.2	Solyc06g068160.2.1	6	complement(42239881..42241565)	3.15935	4.43736	21.666	3.98468e-07	2.52643e-06	Cystathionine beta-synthase (CBS) protein	0	AT1G15330.1	0	0	0	KOG1764	PTHR13780,PTHR13780:SF51	PF00571
Solyc06g068240.2	Solyc06g068240.2.1	6	42297948..42302483	1.03553	-3.273	-9.66653	1.11229e-05	6.06739e-05	Inorganic H pyrophosphatase family protein	ATAVP3,AtVHP1;1,AVP-3,AVP1	AT1G15690.1	GO:0016020,GO:0015992,GO:0009678,GO:0004427	K01507	3.6.1.1	0	PTHR31998,PTHR31998:SF14	PF03030
Solyc06g068270.2	Solyc06g068270.2.1	6	complement(42305818..42307994)	91.1009	4.22236	18.6663	0	0	2-oxoglutarate (2OG) and Fe(II)-dependent oxygenase superfamily protein	0	AT1G49390.1	GO:0055114,GO:0016491	0	1.14.11.32	KOG0143	PTHR10209,PTHR10209:SF185	PF03171,PF14226
Solyc06g068290.1	Solyc06g068290.1.1	6	42312958..42313566	5.01223	-4.16182	-17.8992	3.01789e-06	1.74678e-05	adenylate cyclases	0	AT2G11890.1	0	0	3.6.1.25,3.6.1.3	0	PTHR34948,PTHR34948:SF1	PF01928
Solyc06g068440.2	Solyc06g068440.2.1	6	42404003..42406617	17.2418	-2.21682	-4.64867	0	0	cinnamoyl coa reductase 1	ATCCR1,CCR1,IRX4	AT1G15950.1	GO:0055114,GO:0016616,GO:0006694,GO:0003854	K09753	1.2.1.44	KOG1502	PTHR10366,PTHR10366:SF404	PF01073
Solyc06g068460.2	Solyc06g068460.2.1	6	42433897..42435871	378.633	-2.6706	-6.36693	0	0	WRKY DNA-binding protein 40	ATWRKY40,WRKY40	AT1G80840.1	GO:0043565,GO:0006355,GO:0003700	0	0	0	PTHR31429	PF03106
Solyc06g068480.2	Solyc06g068480.2.1	6	complement(42441909..42447377)	48.1919	-2.73381	-6.65211	0	0	Low PSII Accumulation 3	LPA3	AT1G73060.1	0	0	0	0	PTHR34051,PTHR34051:SF2	PF09353
Solyc06g068500.2	Solyc06g068500.2.1	6	complement(42454993..42456979)	451.661	6.48367	89.491	0	0	Chaperone DnaJ-domain superfamily protein	J8	AT1G80920.1	0	0	0	0	PTHR24078	PF00226
Solyc06g068570.2	Solyc06g068570.2.1	6	42500276..42505496	28.8648	6.34598	81.3451	0	0	ARIA-interacting double AP2 domain protein	ADAP	AT1G16060.1	GO:0006355,GO:0003700,GO:0007275	K09285	0	0	PTHR32467,PTHR32467:SF35	PF00847
Solyc06g068690.2	Solyc06g068690.2.1	6	42584427..42589315	1.43395	3.93541	15.2995	1.02004e-05	5.58756e-05	Amidase family protein	0	AT5G07360.1	GO:0016884	0	6.3.5.7	KOG1211	PTHR11895,PTHR11895:SF73	PF01425
Solyc06g068750.2	Solyc06g068750.2.1	6	42612113..42613651	21.4202	-3.23236	-9.39804	0	0	0	0	AT3G23760.1	0	0	0	0	PTHR33880,PTHR33880:SF5	0
Solyc06g068950.2	Solyc06g068950.2.1	6	42775415..42779335	26.2154	-6.38218	-83.4119	0	0	S-adenosyl-L-methionine-dependent methyltransferases superfamily protein	NMT1,PEAMT,XPL1	AT3G18000.1	GO:0008168,GO:0008152	K05929	2.1.1.103	KOG1269	PTHR10108,PTHR10108:SF793	PF13489,PF08241
Solyc06g068970.2	Solyc06g068970.2.1	6	complement(42787346..42789696)	82.6851	-4.29282	-19.6006	0	0	Protein of unknown function (DUF1295)	0	AT1G73650.3	0	0	1.3.99.5	KOG4650	PTHR32251,PTHR32251:SF15	PF06966
Solyc06g069030.2	Solyc06g069030.2.1	6	42837528..42839856	92.6608	-2.38832	-5.23546	0	0	0	0	AT1G18060.1	0	0	0	0	PTHR35690,PTHR35690:SF1	0
Solyc06g069040.2	Solyc06g069040.2.1	6	complement(42840033..42844923)	1.90854	2.74824	6.71896	3.54482e-11	3.19497e-10	glutathione S-transferase tau 7	ATGSTU7,GST25,GSTU7	AT2G29420.1	GO:0005515	K00799	2.5.1.18	KOG0406	PTHR11260,PTHR11260:SF254	PF00043,PF13417
Solyc06g069120.2	Solyc06g069120.2.1	6	42902101..42903774	1580.61	3.75254	13.478	0	0	0	0	AT1G68490.1	0	0	0	0	PTHR33384,PTHR33384:SF4	0
Solyc06g069150.1	Solyc06g069150.1.1	6	42929861..42930598	21.299	-2.52932	-5.77298	0	0	0	0	AT1G13360.1	0	0	0	0	PTHR34539,PTHR34539:SF2	0
Solyc06g069170.2	Solyc06g069170.2.1	6	42944793..42946961	297.943	-2.49759	-5.6474	0	0	0	0	AT1G73885.1	0	0	0	0	PTHR36004,PTHR36004:SF1	0
Solyc06g069190.2	Solyc06g069190.2.1	6	complement(42957830..42962777)	72.4189	2.14217	4.41424	0	0	Eukaryotic aspartyl protease family protein	0	AT1G49050.1	GO:0006508,GO:0004190	0	3.4.23.12	KOG1339	PTHR13683,PTHR13683:SF334	PF14543
Solyc06g069380.2	Solyc06g069380.2.1	6	complement(43129152..43132814)	6.17908	-3.42745	-10.7588	0	0	O-fucosyltransferase family protein	0	AT5G15740.1	0	0	0	0	PTHR31741,PTHR31741:SF5	PF10250
Solyc06g069400.2	Solyc06g069400.2.1	6	43161030..43165245	4.7615	2.02617	4.07323	2.7084e-08	1.92329e-07	N-terminal nucleophile aminohydrolases (Ntn hydrolases) superfamily protein	0	AT5G08100.1	GO:0009611,GO:0004867,GO:0016787	K13051	3.4.19.5,3.5.1.1	KOG1592	PTHR10188,PTHR10188:SF24	PF00280,PF01112
Solyc06g069420.2	Solyc06g069420.2.1	6	complement(43170298..43171845)	19.5652	-2.38908	-5.23823	0	0	Adenine nucleotide alpha hydrolases-like superfamily protein	0	AT3G03290.1	GO:0006950	0	0	0	PTHR31964,PTHR31964:SF5	PF00582
Solyc06g069430.2	Solyc06g069430.2.1	6	complement(43174749..43182943)	78.6398	-2.47366	-5.55451	0	0	AGAMOUS-like 8	AGL8,FUL	AT5G60910.1	GO:0046983,GO:0003677,GO:0006355,GO:0005634,GO:0003700	K09264	0	KOG0014	PTHR11945,PTHR11945:SF166	PF00319,PF01486
Solyc06g069640.2	Solyc06g069640.2.1	6	complement(43374408..43375216)	8.13068	2.95037	7.72949	1.63168e-07	1.07407e-06	0	0	AT3G25400.1	0	K16904	3.6.1.12	0	PTHR14552,PTHR14552:SF16	PF03819
Solyc06g069820.2	Solyc06g069820.2.1	6	43475379..43476456	6.83938	-2.8136	-7.03036	3.43326e-10	2.8652e-09	Protein of unknown function (DUF674)	0	AT5G01130.1	0	0	0	0	PTHR33103	PF05056
Solyc06g071060.1	Solyc06g071060.1.1	6	43659908..43660696	66.656	-2.88122	-7.36774	0	0	NAD(P)-binding Rossmann-fold superfamily protein	0	AT3G03980.1	0	K00059	0	KOG0725	PTHR24322,PTHR24322:SF522	PF08659
Solyc06g071750.2	Solyc06g071750.2.1	6	44195740..44196825	2.14869	-3.28859	-9.77155	4.96458e-05	0.000251347	Octicosapeptide/Phox/Bem1p family protein	0	AT3G48240.1	GO:0005515	0	0	0	PTHR31066	PF00564
Solyc06g071790.2	Solyc06g071790.2.1	6	complement(44211720..44213544)	240.044	-2.2289	-4.68776	0	0	RAB GTPase homolog E1B	ATRAB8D,ATRABE1B,RABE1b	AT4G20360.1	GO:0005525	K02358	3.6.5.3	0	PTHR23115,PTHR23115:SF146	PF03144,PF03143,PF00009
Solyc06g071820.2	Solyc06g071820.2.1	6	complement(44239402..44242925)	121.139	-2.72242	-6.59977	0	0	BTB and TAZ domain protein 2	ATBT2,BT2	AT3G48360.1	GO:0005515,GO:0008270,GO:0006355,GO:0005634,GO:0004402,GO:0003712	0	0	KOG1778	PTHR24413,PTHR24413:SF75	PF00651,PF02135
Solyc06g071830.2	Solyc06g071830.2.1	6	complement(44245247..44249578)	37.9823	-8.18473	-290.971	0	0	BTB and TAZ domain protein 1	BT1	AT5G63160.1	GO:0005515,GO:0008270,GO:0006355,GO:0005634,GO:0004402,GO:0003712	0	0	KOG1778	PTHR24413,PTHR24413:SF75	PF00651,PF02135
Solyc06g071890.2	Solyc06g071890.2.1	6	complement(44288678..44291016)	11.7457	2.33141	5.03297	1.75289e-10	1.49553e-09	Uncharacterised protein family (UPF0041)	0	AT5G20090.2	GO:0006850,GO:0005743	0	0	KOG1590	PTHR14154,PTHR14154:SF3	PF03650
Solyc06g072430.1	Solyc06g072430.1.1	6	44683424..44684545	32.6108	-6.23458	-75.3	0	0	BCL-2-associated athanogene 5	ATBAG5,BAG5	AT1G12060.1	GO:0005515,GO:0051087	0	0	0	PTHR33322,PTHR33322:SF6	PF00612,PF02179
Solyc06g072620.2	Solyc06g072620.2.1	6	44786030..44787883	5.37639	-2.21231	-4.63415	4.9403e-07	3.106e-06	Nodulin MtN3 family protein	0	AT3G48740.1	GO:0016021	K15382	0	KOG1623	PTHR10791,PTHR10791:SF22	PF03083
Solyc06g072630.2	Solyc06g072630.2.1	6	44791381..44793105	3.99532	-2.14456	-4.42157	7.56198e-07	4.67237e-06	Nodulin MtN3 family protein	0	AT3G48740.1	GO:0016021	K15382	0	KOG1623	PTHR10791,PTHR10791:SF22	PF03083
Solyc06g072650.1	Solyc06g072650.1.1	6	44806102..44806614	10.3814	2.27017	4.8238	1.34932e-07	8.95077e-07	SAUR-like auxin-responsive protein family	0	AT5G50760.1	GO:0009733	K14488	0	0	PTHR31374,PTHR31374:SF10	PF02519
Solyc06g072710.2	Solyc06g072710.2.1	6	44844070..44848989	81.2723	-6.03943	-65.7734	0	0	sigma factor A	RPOD1,SIG1,SIG2,SIGA,SIGB	AT1G64860.1	GO:0016987,GO:0006355,GO:0006352,GO:0003700,GO:0003677	K03086	0	0	PTHR30603,PTHR30603:SF14	PF04545,PF04542,PF04539
Solyc06g072770.2	Solyc06g072770.2.1	6	44873297..44877016	2.737	-2.59781	-6.05369	1.44566e-05	7.77841e-05	RNA-binding (RRM/RBD/RNP motifs) family protein	0	AT4G17720.1	GO:0003676	0	0	0	0	PF00076
Solyc06g073080.2	Solyc06g073080.2.1	6	complement(45017961..45020918)	1.92264	-2.6876	-6.44242	8.82606e-05	0.000431435	2-oxoglutarate (2OG) and Fe(II)-dependent oxygenase superfamily protein	DMR6	AT5G24530.1	GO:0055114,GO:0016491	0	1.14.11.9	KOG0143	PTHR10209,PTHR10209:SF111	PF14226,PF03171
Solyc06g073090.2	Solyc06g073090.2.1	6	45027654..45031463	237.818	2.21855	4.65427	0	0	30S ribosomal protein, putative	0	AT5G24490.1	GO:0044238	0	0	0	PTHR33231,PTHR33231:SF1	PF02482,PF16321
Solyc06g073180.2	Solyc06g073180.2.1	6	45089788..45093131	152.876	-3.74916	-13.4466	0	0	B-box zinc finger family protein	STO	AT1G06040.1	GO:0008270,GO:0005622	0	0	0	PTHR31832,PTHR31832:SF8	PF00643
Solyc06g073260.2	Solyc06g073260.2.1	6	complement(45140207..45144023)	233.457	-4.18382	-18.1742	0	0	chloroplast RNA binding	CRB,CSP41B	AT1G09340.1	GO:0050662,GO:0003824	0	0	KOG1429,KOG0747	PTHR10366,PTHR10366:SF289	PF01370
Solyc06g073290.1	Solyc06g073290.1.1	6	45156369..45157160	49.2221	-2.87615	-7.34188	0	0	enzyme binding;tetrapyrrole binding	GUN4	AT3G59400.1	0	0	0	0	PTHR34800,PTHR34800:SF1	PF05419
Solyc06g073320.2	Solyc06g073320.2.1	6	45177041..45180277	836.017	-3.3081	-9.90461	0	0	mannose-1-phosphate guanylyltransferase (GDP)s;GDP-galactose:mannose-1-phosphate guanylyltransferases;GDP-galactose:glucose-1-phosphate guanylyltransferases;GDP-galactose:myoinositol-1-phosphate guanylyltransferases;glucose-1-phosphate guanylyltransferase	VTC2	AT4G26850.1	GO:0080048	K14190	2.7.7.69	0	PTHR20884,PTHR20884:SF10	0
Solyc06g073830.1	Solyc06g073830.1.1	6	complement(45588780..45589334)	158.903	-6.60731	-97.4985	0	0	calmodulin-like 38	CML38	AT1G76650.3	0	K13448	0	KOG0027	PTHR10891,PTHR10891:SF621	PF13833
Solyc06g073850.1	Solyc06g073850.1.1	6	complement(45603532..45603975)	80.1841	-2.80266	-6.97726	0	0	0	0	AT2G27180.1	0	0	0	0	PTHR33264,PTHR33264:SF5	0
Solyc06g073940.2	Solyc06g073940.2.1	6	complement(45678822..45680716)	7.37466	-2.08202	-4.234	6.63041e-10	5.39878e-09	Protein of unknown function (DUF3049)	0	AT5G22090.1	0	0	0	0	PTHR33155,PTHR33155:SF3	PF11250
Solyc06g073990.1	Solyc06g073990.1.1	6	45736521..45736880	13.8924	3.80671	13.9937	1.79605e-09	1.41395e-08	0	0	AT3G11600.1	0	0	0	0	PTHR33177	0
Solyc06g074030.1	Solyc06g074030.1.1	6	complement(45766777..45767571)	434.084	-3.61767	-12.2752	0	0	Polynucleotidyl transferase, ribonuclease H-like superfamily protein	0	AT3G44260.1	GO:0005634	K12581	3.1.13.4	KOG0304	PTHR10797,PTHR10797:SF3	PF04857
Solyc06g074200.2	Solyc06g074200.2.1	6	complement(45876615..45877923)	357.86	-3.91026	-15.0351	0	0	photosystem I subunit O	PSAO	AT1G08380.1	0	K14332	1.97.1.12	0	PTHR36311,PTHR36311:SF1	0
Solyc06g074370.1	Solyc06g074370.1.1	6	complement(45997711..45998880)	7.02462	-2.28384	-4.86973	2.83365e-09	2.19299e-08	Glycosyltransferase family 29 (sialyltransferase) family protein	0	AT1G08280.1	GO:0008373,GO:0006486	0	2.4.99.4	KOG2692	PTHR13713,PTHR13713:SF54	PF00777
Solyc06g074390.2	Solyc06g074390.2.1	6	46015832..46020159	3.82101	-2.1047	-4.30108	6.4511e-09	4.84019e-08	Jojoba acyl CoA reductase-related male sterility protein	CER4,FAR3,G7	AT4G33790.1	GO:0080019	K13356	1.2.1.50,1.2.1.84	KOG1221	PTHR11011,PTHR11011:SF25	PF03015,PF07993
Solyc06g074420.1	Solyc06g074420.1.1	6	46053420..46054877	3.76449	3.53078	11.5577	4.92873e-10	4.06022e-09	cytochrome P450, family 94, subfamily C, polypeptide 1	CYP94C1	AT2G27690.1	GO:0055114,GO:0020037,GO:0016705,GO:0005506	0	0	KOG0157	PTHR24296,PTHR24296:SF7	PF00067
Solyc06g074510.2	Solyc06g074510.2.1	6	complement(46100567..46105214)	12.4337	-2.07149	-4.20322	0	0	phosphoglycerate/bisphosphoglycerate mutase family protein	0	AT5G22620.1	0	K15634	3.1.3.63	KOG0235	PTHR23029,PTHR23029:SF43	PF00300
Solyc06g074670.2	Solyc06g074670.2.1	6	complement(46208723..46212966)	64.2684	-3.49467	-11.272	0	0	UDP-D-apiose/UDP-D-xylose synthase 2	AXS2	AT1G08200.1	GO:0055114,GO:0016491	K12449	4.1.1.35	KOG1429	PTHR10366,PTHR10366:SF348	PF03435
Solyc06g074750.1	Solyc06g074750.1.1	6	46299770..46300621	4.95452	2.74929	6.72385	1.6684e-05	8.91412e-05	Histone superfamily protein	0	AT1G08170.1	GO:0003677,GO:0000786	K11252	0	KOG1744	PTHR23428,PTHR23428:SF50	PF00125
Solyc06g074820.2	Solyc06g074820.2.1	6	46357575..46359925	137.181	-2.45208	-5.47204	0	0	gamma tonoplast intrinsic protein	GAMMA-TIP,GAMMA-TIP1,TIP1;1	AT2G36830.1	GO:0016020,GO:0006810,GO:0005215	K09873	0	KOG0223	PTHR19139,PTHR19139:SF52	PF00230
Solyc06g074850.2	Solyc06g074850.2.1	6	46383593..46386973	5.29948	2.30162	4.9301	4.94832e-07	3.11048e-06	serine carboxypeptidase-like 48	scpl48	AT3G45010.1	GO:0006508,GO:0004185	K16298	3.4.16.5	KOG1282	PTHR11802,PTHR11802:SF74	PF00450
Solyc06g074990.1	Solyc06g074990.1.1	6	complement(46490275..46493062)	5.49114	2.41551	5.33509	1.61252e-09	1.27662e-08	nitrate transporter 2.4	ATNRT2.4,NRT2.4	AT5G60770.1	GO:0055085,GO:0016021	K02575	0	KOG2533	PTHR23515,PTHR23515:SF2	PF07690
Solyc06g075090.2	Solyc06g075090.2.1	6	46591657..46596343	71.2837	3.49712	11.2912	0	0	lysine decarboxylase family protein	0	AT2G37210.1	0	K06966	0	0	PTHR31223,PTHR31223:SF9	PF03641
Solyc06g075500.2	Solyc06g075500.2.1	6	complement(46858942..46862229)	5.12968	-3.03305	-8.18538	9.04832e-14	9.75936e-13	nitrate excretion transporter1	NAXT1	AT3G45650.1	GO:0016020,GO:0006810,GO:0005215	K14638	3.6.3.26	KOG1237	PTHR11654,PTHR11654:SF138	PF00854
Solyc06g075510.2	Solyc06g075510.2.1	6	complement(46865263..46868859)	5.74002	-5.90103	-59.7566	3.83316e-12	3.71183e-11	related to AP2.7	RAP2.7,TOE1	AT2G28550.3	GO:0006355,GO:0003700,GO:0007275	K09284	0	0	PTHR32467,PTHR32467:SF15	PF00847
Solyc06g075520.2	Solyc06g075520.2.1	6	46898478..46900198	26.4405	-3.69285	-12.9318	0	0	dehydroascorbate reductase 2	DHAR2	AT1G75270.1	0	0	1.8.5.1	0	PTHR11260,PTHR11260:SF171	PF13410
Solyc06g075580.2	Solyc06g075580.2.1	6	complement(46954431..46961455)	4.0657	-2.70514	-6.52122	1.11022e-16	1.41345e-15	P-loop containing nucleoside triphosphate hydrolases superfamily protein	0	AT3G45850.1	GO:0008017,GO:0007018,GO:0005524,GO:0003777,GO:0005871	K10398	3.6.4.4	0	PTHR24115,PTHR24115:SF515	PF00225
Solyc06g075650.2	Solyc06g075650.2.1	6	47015384..47016488	8.25539	-4.80555	-27.965	7.57505e-13	7.68902e-12	tonoplast intrinsic protein 1;3	ATTIP1.3,GAMMA-TIP3,TIP1;3	AT4G01470.1	GO:0016020,GO:0006810,GO:0005215	K09873	0	KOG0223	PTHR19139,PTHR19139:SF55	PF00230
Solyc06g075660.2	Solyc06g075660.2.1	6	complement(47019122..47020648)	40.2902	-2.56057	-5.89942	0	0	myb domain protein 48	ATMYB48,ATMYB48-1,ATMYB48-2,ATMYB48-3,MYB48	AT3G46130.1	0	K09422	0	0	PTHR10641,PTHR10641:SF484	PF00249
Solyc06g075690.2	Solyc06g075690.2.1	6	47037633..47040552	76.7485	-3.19495	-9.15751	0	0	Domain of unknown function (DUF966)	0	AT5G59790.1	0	0	0	0	PTHR31083,PTHR31083:SF4	PF06136
Solyc06g075780.1	Solyc06g075780.1.1	6	47095694..47096158	89.0953	-4.44837	-21.8319	0	0	C2H2-type zinc finger family protein	RHL41,ZAT12	AT5G59820.1	0	0	0	0	PTHR26374,PTHR26374:SF179	PF13912
Solyc06g076020.2	Solyc06g076020.2.1	6	complement(47192489..47195586)	239.098	-5.81897	-56.4526	0	0	heat shock cognate protein 70-1	AT-HSC70-1,HSC70,HSC70-1,HSP70-1	AT5G02500.1	0	K03283	0	0	PTHR19375,PTHR19375:SF174	PF00012
Solyc06g076080.1	Solyc06g076080.1.1	6	complement(47238167..47238385)	12.4925	-2.49794	-5.64878	4.30857e-05	0.000220003	0	0	0	0	0	0	0	0	0
Solyc06g076120.2	Solyc06g076120.2.1	6	complement(47261464..47262217)	11.6504	-2.00437	-4.01213	1.95196e-06	1.1553e-05	Fasciclin-like arabinogalactan family protein	SOS5	AT3G46550.1	0	0	0	0	PTHR32382,PTHR32382:SF0	0
Solyc06g076140.2	Solyc06g076140.2.1	6	47275763..47276938	1829.83	-2.25654	-4.77843	0	0	metallothionein 2A	ATMT-1,ATMT-K,MT2A	AT3G09390.1	GO:0046872	0	0	0	PTHR33543	PF01439
Solyc06g076160.2	Solyc06g076160.2.1	6	complement(47289151..47291972)	1.20034	2.80391	6.98331	0.000183362	0.000855501	cytochrome P450, family 71, subfamily B, polypeptide 34	CYP71B34	AT3G26300.1	GO:0055114,GO:0020037,GO:0016705,GO:0005506	0	1.14.13.120	0	PTHR24298,PTHR24298:SF120	PF00067
Solyc06g076300.2	Solyc06g076300.2.1	6	complement(47404263..47406089)	10.1086	-3.26883	-9.63866	0	0	Haloacid dehalogenase-like hydrolase (HAD) superfamily protein	0	AT5G59480.1	0	K07025	3.1.3.74	KOG3109	PTHR12725,PTHR12725:SF68	PF13419
Solyc06g076350.2	Solyc06g076350.2.1	6	47438745..47441401	21.5425	5.20267	36.8265	0	0	Homeodomain-like superfamily protein	LUX,PCL1	AT3G46640.1	0	0	0	0	PTHR31442,PTHR31442:SF3	PF00249
Solyc06g076540.1	Solyc06g076540.1.1	6	complement(47551057..47551521)	18.8949	-3.36356	-10.2928	1.44629e-12	1.43896e-11	HSP20-like chaperones superfamily protein	0	AT1G07400.1	0	K13993	0	KOG0710	PTHR11527,PTHR11527:SF158	PF00011
Solyc06g076570.1	Solyc06g076570.1.1	6	47564101..47564565	38.6082	-2.40981	-5.31403	0	0	HSP20-like chaperones superfamily protein	0	AT1G07400.1	0	K13993	0	KOG0710	PTHR11527,PTHR11527:SF158	PF00011
Solyc06g076670.2	Solyc06g076670.2.1	6	47613202..47616669	72.5324	-2.41739	-5.34203	0	0	RNA-binding (RRM/RBD/RNP motifs) family protein	0	AT1G07350.1	GO:0003676	0	0	0	PTHR15241,PTHR15241:SF4	PF00076
Solyc06g076790.1	Solyc06g076790.1.1	6	complement(47701917..47702237)	67.2322	-4.41731	-21.367	0	0	0	0	AT3G47070.1	0	0	0	0	PTHR36370,PTHR36370:SF1	PF11493
Solyc06g081980.1	Solyc06g081980.1.1	6	47949265..47950194	227.534	-2.19524	-4.57967	0	0	Aldolase-type TIM barrel family protein	ATPDX1,ATPDX1.3,PDX1,PDX1.3,RSR4	AT5G01410.1	GO:0042823,GO:0042819	K06215	4.3.3.6	0	PTHR31829	PF01680
Solyc06g082030.2	Solyc06g082030.2.1	6	47979516..47985025	3.13944	-2.6969	-6.48405	2.85448e-08	2.02253e-07	2-oxoglutarate (2OG) and Fe(II)-dependent oxygenase superfamily protein	0	AT5G58660.1	GO:0055114,GO:0016491	0	1.14.11.13	KOG0143	PTHR10209,PTHR10209:SF206	PF14226,PF03171
Solyc06g082280.2	Solyc06g082280.2.1	6	48160038..48164193	32.5002	-3.0249	-8.13927	0	0	Calcineurin-like metallo-phosphoesterase superfamily protein	0	AT1G07010.1	GO:0016787	0	3.1.3.48	KOG0374	PTHR11668,PTHR11668:SF267	PF00149
Solyc06g082300.2	Solyc06g082300.2.1	6	complement(48169676..48171502)	3.64286	-2.76419	-6.79368	1.09098e-09	8.74354e-09	UDP-Glycosyltransferase superfamily protein	0	AT2G30140.1	GO:0016758,GO:0008152	0	0	0	PTHR11926,PTHR11926:SF288	PF00201
Solyc06g082760.2	Solyc06g082760.2.1	6	complement(48453556..48455679)	11.007	-2.34019	-5.0637	2.38479e-10	2.01703e-09	Ribosomal protein L17 family protein	0	AT3G54210.1	GO:0006412,GO:0005840,GO:0005622,GO:0003735	K02879	0	KOG3280	PTHR14413	PF01196
Solyc06g082780.2	Solyc06g082780.2.1	6	complement(48461145..48464834)	13.1174	-2.01207	-4.03362	3.90799e-14	4.30221e-13	Protein of unknown function (DUF607)	0	AT1G57610.2	0	0	0	KOG2966	PTHR13462,PTHR13462:SF10	PF04678
Solyc06g082910.2	Solyc06g082910.2.1	6	48542531..48546385	31.0935	-2.7516	-6.73462	0	0	formin homology 1	AFH1,AHF1,ATFH1,FH1	AT3G25500.1	0	0	0	0	PTHR23213,PTHR23213:SF220	PF02181
Solyc06g082940.2	Solyc06g082940.2.1	6	48560630..48561884	950.831	-2.98212	-7.90147	0	0	photosystem I subunit l	PSAL	AT4G12800.1	GO:0015979,GO:0009538,GO:0009522	K02699	1.97.1.12	0	PTHR34803,PTHR34803:SF2	PF02605
Solyc06g082950.2	Solyc06g082950.2.1	6	48563093..48564885	360.775	-2.27017	-4.82381	0	0	photosystem I subunit l	PSAL	AT4G12800.1	GO:0015979,GO:0009538,GO:0009522	K02699	1.97.1.12	0	PTHR34803,PTHR34803:SF2	PF02605
Solyc06g082970.2	Solyc06g082970.2.1	6	48566886..48568406	62.6056	-3.16595	-8.97522	0	0	Chaperone DnaJ-domain superfamily protein	0	AT5G21430.1	0	0	0	0	0	PF00226
Solyc06g083310.2	Solyc06g083310.2.1	6	complement(48769759..48773492)	105.314	-2.52949	-5.77369	0	0	Nucleotide-diphospho-sugar transferases superfamily protein	GAUT8,QUA1	AT3G25140.1	GO:0016757,GO:0047262	K13648	2.4.1.43	0	PTHR32116,PTHR32116:SF19	PF01501
Solyc06g083470.2	Solyc06g083470.2.1	6	complement(48868037..48869823)	5.47224	-5.59886	-48.4647	1.92062e-08	1.38174e-07	NAD(P)-binding Rossmann-fold superfamily protein	0	AT5G06060.1	0	K08081	1.1.1.206,1.1.1.236	KOG0725	PTHR24322,PTHR24322:SF623	PF08659
Solyc06g083520.2	Solyc06g083520.2.1	6	48914133..48918934	25.8555	2.14238	4.41489	0	0	GTP-binding family protein	0	AT3G07050.1	GO:0005525	K14538	0	KOG2484	PTHR11089,PTHR11089:SF30	PF08701,PF01926
Solyc06g083660.2	Solyc06g083660.2.1	6	complement(48998739..49004285)	14.41	-3.35151	-10.2072	0	0	Protein of unknown function (DUF3741)	0	AT4G28760.2	0	0	0	0	PTHR21726,PTHR21726:SF36	PF14383,PF12552,PF14309
Solyc06g084030.2	Solyc06g084030.2.1	6	complement(49288411..49292664)	6.11924	-2.83441	-7.13253	5.20439e-12	5.00245e-11	S-adenosyl-L-methionine-dependent methyltransferases superfamily protein	0	AT1G69523.1	GO:0008168,GO:0008152	0	0	KOG4300	PTHR10108,PTHR10108:SF827	PF08241
Solyc06g084050.2	Solyc06g084050.2.1	6	49316674..49318051	87.2273	-3.2737	-9.67121	0	0	photosystem II reaction center W	PSBW	AT2G30570.1	GO:0015979,GO:0009523,GO:0009507	K02721	0	0	PTHR34552	PF07123
Solyc06g084140.2	Solyc06g084140.2.1	6	49364970..49369056	11.7561	-2.07186	-4.20429	0	0	sulfate transporter 3;1	AST12,SULTR3;1	AT3G51895.1	GO:0016021,GO:0015116,GO:0008272,GO:0055085,GO:0016020,GO:0008271,GO:0009507	K17471	0	0	PTHR11814,PTHR11814:SF60	PF01740,PF00916
Solyc06g084370.1	Solyc06g084370.1.1	6	49508612..49509007	10.1963	2.30021	4.9253	2.01278e-06	1.1879e-05	0	0	0	0	0	0	0	0	0
Solyc06g084380.2	Solyc06g084380.2.1	6	49519712..49522769	1.07404	-2.86852	-7.30316	0.000141171	0.000669497	oxidoreductase, 2OG-Fe(II) oxygenase family protein	0	AT4G02940.1	0	0	0	KOG4176	PTHR31447,PTHR31447:SF2	0
Solyc06g084470.2	Solyc06g084470.2.1	6	complement(49563963..49566385)	11.3373	-2.1433	-4.41771	1.71739e-10	1.46667e-09	0	0	AT4G03150.1	0	0	0	0	PTHR36776,PTHR36776:SF1	0
Solyc06g084820.1	Solyc06g084820.1.1	6	41571126..41573805	78.3536	-2.5987	-6.05743	0	0	cytochrome P450, family 76, subfamily C, polypeptide 4	CYP76C4	AT2G45550.1	GO:0055114,GO:0020037,GO:0016705,GO:0005506	0	1.14.13.152	KOG0156	PTHR24298,PTHR24298:SF132	PF00067
Solyc07g005100.2	Solyc07g005100.2.1	7	123941..126335	86.3194	3.86705	14.5914	0	0	Glycosyl hydrolase family protein with chitinase insertion domain	0	AT4G19810.1	GO:0005975,GO:0004553	K01183	3.2.1.14	KOG2806	PTHR11177,PTHR11177:SF219	PF00704
Solyc07g005130.2	Solyc07g005130.2.1	7	145544..151215	23.9281	2.29169	4.89628	0	0	alpha/beta-Hydrolases superfamily protein	0	AT4G31020.2	0	0	0	KOG1552	PTHR12277,PTHR12277:SF53	PF12695
Solyc07g005330.2	Solyc07g005330.2.1	7	complement(261349..264657)	65.6355	-2.82999	-7.11068	0	0	O-Glycosyl hydrolases family 17 protein	0	AT3G55430.1	GO:0005975,GO:0004553	0	3.2.1.39	0	PTHR32227,PTHR32227:SF62	PF07983,PF00332
Solyc07g005370.2	Solyc07g005370.2.1	7	complement(288360..289609)	6.78524	-5.41187	-42.5731	5.70605e-08	3.92896e-07	PYR1-like 2	PYL2,RCAR14	AT2G26040.1	GO:0009607,GO:0006952	0	4.2.1.78	0	PTHR31213,PTHR31213:SF19	PF00407
Solyc07g005390.2	Solyc07g005390.2.1	7	296474..302315	96.0708	-2.87138	-7.31767	0	0	aldehyde dehydrogenase 11A3	ALDH11A3	AT2G24270.4	GO:0055114,GO:0016491,GO:0008152	K00131	1.2.1.9	0	PTHR11699,PTHR11699:SF29	PF00171
Solyc07g005410.2	Solyc07g005410.2.1	7	complement(317845..319328)	3.17746	2.69809	6.48944	3.8136e-05	0.000195953	Cytochrome c oxidase, subunit Vib family protein	0	AT5G58005.1	GO:0005739,GO:0004129	K18179	0	0	PTHR11387	PF02297
Solyc07g005510.2	Solyc07g005510.2.1	7	400656..406292	51.2466	-2.1497	-4.43737	0	0	fatty acid desaturase 6	FAD6,FADC,SFD4	AT4G30950.1	GO:0006629	K10255	0	0	PTHR32100,PTHR32100:SF10	PF00487
Solyc07g005520.1	Solyc07g005520.1.1	7	complement(408207..409532)	29.5508	3.00287	8.01595	0	0	BTB/POZ domain with WD40/YVTN repeat-like protein	0	AT2G24240.1	GO:0051260	0	0	0	PTHR14499,PTHR14499:SF70	PF02214
Solyc07g005680.2	Solyc07g005680.2.1	7	561665..569230	1.68384	-2.46112	-5.50643	6.68512e-05	0.000332515	alpha/beta-Hydrolases superfamily protein	BRS1,SCPL24	AT4G30610.1	GO:0006508,GO:0004185	K16297	3.4.16.6	0	PTHR11802,PTHR11802:SF87	PF00450
Solyc07g005840.2	Solyc07g005840.2.1	7	667374..673097	6.84574	2.03945	4.11088	4.88588e-11	4.3623e-10	Cellulose synthase family protein	ATCESA7,CESA7,IRX3,MUR10	AT5G17420.1	0	K10999	2.4.1.12	0	PTHR13301,PTHR13301:SF28	PF13632,PF14569
Solyc07g006000.2	Solyc07g006000.2.1	7	complement(847789..852012)	100.062	-2.70223	-6.50806	0	0	Ribosomal protein L35	0	AT2G24090.1	GO:0006412,GO:0005840,GO:0005622,GO:0003735	K02916	0	0	PTHR33343	PF01632
Solyc07g006030.2	Solyc07g006030.2.1	7	complement(866918..880889)	32.4428	-2.67959	-6.40674	0	0	Tetratricopeptide repeat (TPR)-like superfamily protein	0	AT4G28080.1	0	K03255	0	0	PTHR12601,PTHR12601:SF9	PF15044,PF12807,PF13424
Solyc07g006040.2	Solyc07g006040.2.1	7	complement(889320..890200)	7.51737	-3.44826	-10.9152	4.44194e-06	2.52529e-05	0	0	AT4G30845.1	0	0	0	0	PTHR38389,PTHR38389:SF1	0
Solyc07g006200.2	Solyc07g006200.2.1	7	complement(1027967..1032985)	28.0027	-2.19702	-4.58532	0	0	Metal-dependent phosphohydrolase	0	AT2G23820.2	0	K07023	0	KOG3197	PTHR11845,PTHR11845:SF15	PF01966
Solyc07g006220.1	Solyc07g006220.1.1	7	complement(1040113..1041390)	120.315	-4.14512	-17.6931	0	0	UDP-D-glucuronate 4-epimerase 1	GAE1	AT4G30440.1	GO:0055114,GO:0016616,GO:0006694,GO:0003854	K08679	5.1.3.6	KOG1371	PTHR10366,PTHR10366:SF459	PF01073
Solyc07g006280.2	Solyc07g006280.2.1	7	1069324..1072745	550.049	-2.81484	-7.0364	0	0	tetraspanin8	TET8	AT2G23810.1	GO:0016021	0	0	KOG3882	PTHR32191,PTHR32191:SF2	PF00335
Solyc07g006300.2	Solyc07g006300.2.1	7	1096789..1105446	20.8352	-3.17949	-9.05987	0	0	Fatty acid hydroxylase superfamily	CER3,FLP1,WAX2,YRE	AT5G57800.1	GO:0055114,GO:0016491,GO:0006633,GO:0005506	0	0	0	PTHR11863,PTHR11863:SF2	PF04116,PF12076
Solyc07g006340.2	Solyc07g006340.2.1	7	complement(1152548..1156100)	24.1718	-2.19992	-4.59453	0	0	Acyl-CoA N-acyltransferases (NAT) superfamily protein	0	AT4G28030.1	GO:0008080	0	2.3.1.88	0	PTHR23091,PTHR23091:SF234	PF00583
Solyc07g006370.1	Solyc07g006370.1.1	7	complement(1194436..1196139)	94.9016	2.42541	5.3718	0	0	calcium exchanger 7	CAX7	AT5G17860.1	GO:0055085,GO:0016021	K13754	0	KOG2399	PTHR12266,PTHR12266:SF2	PF01699
Solyc07g006480.2	Solyc07g006480.2.1	7	complement(1259248..1261525)	5.7341	-4.96124	-31.1517	0	0	BAK1-interacting receptor-like kinase 1	BIR1	AT5G48380.1	GO:0006468,GO:0005524,GO:0004672	0	2.7.11.1	KOG1187	PTHR27000,PTHR27000:SF10	PF00069
Solyc07g006500.2	Solyc07g006500.2.1	7	1301353..1304574	94.364	2.26379	4.80252	0	0	trehalose phosphatase/synthase 11	ATTPS11,ATTPSB,TPS11	AT2G18700.1	GO:0005992,GO:0003824	K16055	2.4.1.15,3.1.3.12	0	PTHR10788,PTHR10788:SF30	PF02358,PF00982
Solyc07g006560.2	Solyc07g006560.2.1	7	complement(1372891..1375000)	121.793	2.80209	6.97449	2.21712e-13	2.32986e-12	ribonuclease 3	RNS3	AT1G26820.1	GO:0033897,GO:0003723	0	3.1.27.1	0	0	PF00445
Solyc07g006620.2	Solyc07g006620.2.1	7	1479714..1488055	37.5342	-5.07178	-33.6324	0	0	Protein kinase superfamily protein	0	AT5G57670.2	GO:0006468,GO:0005524,GO:0004672	0	2.7.11.1	KOG1187	PTHR27001,PTHR27001:SF116	PF00069
Solyc07g006630.2	Solyc07g006630.2.1	7	complement(1494827..1496702)	82.6533	-2.56114	-5.90174	0	0	CONSTANS-like 5	ATCOL5,COL5	AT5G57660.1	GO:0008270,GO:0005622,GO:0005515	0	0	KOG1601	PTHR31319,PTHR31319:SF10	PF00643,PF06203
Solyc07g006680.1	Solyc07g006680.1.1	7	1533666..1535024	18.3328	-2.71679	-6.57406	0	0	HXXXD-type acyl-transferase family protein	0	AT3G26040.1	GO:0016747	0	2.3.1.160	0	PTHR31623,PTHR31623:SF6	PF02458
Solyc07g007130.1	Solyc07g007130.1.1	7	complement(1887074..1887550)	302.513	-2.42813	-5.38194	0	0	NHL domain-containing protein	0	AT5G14890.1	0	0	0	0	PTHR33168,PTHR33168:SF9	0
Solyc07g007170.2	Solyc07g007170.2.1	7	complement(1927177..1928898)	118.392	-2.24141	-4.7286	0	0	RING/U-box superfamily protein	0	AT2G15580.2	0	0	0	0	0	0
Solyc07g007200.2	Solyc07g007200.2.1	7	complement(1939982..1946761)	3.74039	-3.41678	-10.6796	8.30447e-14	8.96806e-13	RING/U-box superfamily protein	0	AT5G45290.1	GO:0008270,GO:0005515	0	0	0	PTHR14155,PTHR14155:SF158	PF13639
Solyc07g007240.2	Solyc07g007240.2.1	7	1983917..1984868	73.1847	3.0771	8.43918	0	0	0	0	0	0	0	0	0	0	PF02977
Solyc07g007250.2	Solyc07g007250.2.1	7	1989153..1990888	1025.95	4.50468	22.7009	0	0	0	0	0	0	0	0	0	0	PF02977
Solyc07g007270.2	Solyc07g007270.2.1	7	complement(1995885..1997264)	65.876	2.13644	4.39675	0	0	0	0	0	0	0	0	0	PTHR33743,PTHR33743:SF5	0
Solyc07g007280.2	Solyc07g007280.2.1	7	complement(2009907..2013237)	22.4504	-2.3978	-5.26999	0	0	chlororespiratory reduction 6	CRR6	AT2G47910.1	0	0	0	0	PTHR35724,PTHR35724:SF1	PF08847
Solyc07g007300.2	Solyc07g007300.2.1	7	2023709..2027998	45.7968	-2.46947	-5.53842	0	0	S-adenosyl-L-methionine-dependent methyltransferases superfamily protein	0	AT2G41040.1	GO:0008168,GO:0008152	0	2.1.1.163	0	PTHR10108,PTHR10108:SF701	PF08241
Solyc07g007410.2	Solyc07g007410.2.1	7	complement(2131823..2139357)	1.75579	4.05807	16.6571	5.35139e-06	3.01501e-05	Leucine-rich repeat family protein	0	AT1G15740.1	GO:0005515	0	0	0	PTHR24006,PTHR24006:SF345	PF13855
Solyc07g007550.2	Solyc07g007550.2.1	7	2221355..2226460	5.06347	3.20703	9.23446	2.63678e-13	2.75522e-12	glucuronidase 3	AtGUS3,GUS3	AT5G34940.2	GO:0016798,GO:0016020	K07964	3.2.1.31,3.2.1.167	0	PTHR14363,PTHR14363:SF16	PF03662
Solyc07g007560.2	Solyc07g007560.2.1	7	complement(2226487..2235811)	32.8163	-3.99559	-15.9512	0	0	phosphate transporter 4;5	PHT4;5	AT5G20380.1	GO:0055085,GO:0016021	K08193	0	KOG2532	PTHR11662,PTHR11662:SF243	PF07690
Solyc07g007590.1	Solyc07g007590.1.1	7	complement(2239957..2241090)	22.5046	-2.43678	-5.41432	0	0	prephenate dehydrogenase family protein	0	AT1G15710.1	GO:0055114,GO:0008977,GO:0006571,GO:0004665	K15227	1.3.1.78	0	PTHR11811,PTHR11811:SF36	PF02153
Solyc07g007620.2	Solyc07g007620.2.1	7	2276431..2280276	41.0633	-2.62623	-6.17411	0	0	monogalactosyldiacylglycerol synthase 2	ATMGD2,MGD2	AT5G20410.1	GO:0016758,GO:0009247	K03715	2.4.1.46	0	PTHR21015,PTHR21015:SF25	PF04101,PF06925
Solyc07g007670.2	Solyc07g007670.2.1	7	2316679..2323829	113.722	-2.15455	-4.45231	0	0	purple acid phosphatase 26	ATPAP26,PAP26	AT5G34850.1	GO:0016787	0	3.1.3.58,3.1.3.9,3.1.3.38,1.11.1.7,3.1.3.2,3.1.3.41,3.1.3.60	KOG1378	PTHR22953,PTHR22953:SF13	PF14008,PF16656,PF00149
Solyc07g007760.2	Solyc07g007760.2.1	7	complement(2394467..2396320)	25.6393	4.20969	18.5031	0	0	low-molecular-weight cysteine-rich 68	LCR68,PDF2.3	AT2G02130.1	0	0	0	0	PTHR33147	PF00304
Solyc07g007950.1	Solyc07g007950.1.1	7	2646086..2646754	80.973	-3.17299	-9.01916	0	0	Calcium-binding EF-hand family protein	MSS3	AT2G43290.1	0	0	0	KOG0027	PTHR10891,PTHR10891:SF546	PF13499
Solyc07g007980.2	Solyc07g007980.2.1	7	2672425..2675811	7.99864	-2.43177	-5.39556	2.66454e-15	3.16851e-14	Protein kinase superfamily protein	0	AT5G15080.1	GO:0006468,GO:0004672	0	2.7.11.1	KOG1187	PTHR27001,PTHR27001:SF125	PF07714
Solyc07g008010.2	Solyc07g008010.2.1	7	complement(2710099..2711454)	7.61758	5.14602	35.4085	1.39831e-09	1.11329e-08	myb domain protein 82	AtMYB82,MYB82	AT5G52600.1	0	K09422	0	KOG0048	PTHR10641,PTHR10641:SF662	PF00249
Solyc07g008020.2	Solyc07g008020.2.1	7	2730891..2732677	107.418	-2.00892	-4.0248	0	0	indole-3-acetic acid inducible 29	IAA29	AT4G32280.1	GO:0006355,GO:0005634	K14484	0	0	PTHR31734,PTHR31734:SF38	PF02309
Solyc07g008250.2	Solyc07g008250.2.1	7	complement(2976382..2979543)	135.534	2.85218	7.22089	0	0	EIN3-binding F box protein 1	EBF1,FBL6	AT2G25490.1	GO:0005515	K14515	0	KOG1947	PTHR24006,PTHR24006:SF501	PF00646,PF13516
Solyc07g008440.2	Solyc07g008440.2.1	7	complement(3314726..3318115)	33.8426	-2.2339	-4.70403	0	0	purine permease 3	ATPUP3,PUP3	AT1G28220.1	GO:0016021,GO:0005215	0	0	0	PTHR31376,PTHR31376:SF11	PF16913
Solyc07g008470.2	Solyc07g008470.2.1	7	complement(3375701..3379146)	29.0321	-3.01194	-8.06647	0	0	Tautomerase/MIF superfamily protein	0	AT5G57170.1	0	K07253	5.3.2.1,5.3.3.12	KOG1759	PTHR11954,PTHR11954:SF20	PF01187
Solyc07g008520.2	Solyc07g008520.2.1	7	3444192..3447207	1.44366	-3.10686	-8.61504	1.39054e-05	7.49674e-05	peptide transporter 1	ATPTR1,PTR1	AT3G54140.1	GO:0016020,GO:0006810,GO:0005215	K14638	3.6.3.43	0	PTHR11654,PTHR11654:SF166	PF00854
Solyc07g008540.2	Solyc07g008540.2.1	7	complement(3466133..3469946)	86.8855	-3.41841	-10.6916	0	0	chloroplast import apparatus 2	CIA2	AT5G57180.2	GO:0005515	0	0	0	PTHR31874,PTHR31874:SF10	PF06203
Solyc07g008560.2	Solyc07g008560.2.1	7	3500707..3507834	6.87785	3.92532	15.1928	0	0	purple acid phosphatase 27	ATPAP27,PAP27	AT5G50400.1	GO:0016787	0	3.1.4.1	KOG1378	PTHR22953,PTHR22953:SF30	PF16656,PF14008,PF00149
Solyc07g008570.2	Solyc07g008570.2.1	7	3522999..3529845	34.2775	-4.97535	-31.4579	0	0	purple acid phosphatase 27	ATPAP27,PAP27	AT5G50400.1	GO:0016787	0	3.1.4.1	KOG1378	PTHR22953,PTHR22953:SF30	PF16656,PF14008,PF00149
Solyc07g008620.1	Solyc07g008620.1.1	7	complement(3569571..3572666)	23.6214	3.26435	9.60878	0	0	disease resistance family protein / LRR family protein	0	AT2G34930.1	GO:0005515	K13466	2.7.11.1	KOG0472	PTHR27004,PTHR27004:SF15	PF08263,PF00560,PF13855
Solyc07g008710.2	Solyc07g008710.2.1	7	3683904..3685158	5.21485	2.23463	4.70642	6.7641e-07	4.20228e-06	MLP-like protein 28	MLP28	AT1G70830.1	GO:0009607,GO:0006952	0	0	0	PTHR31907,PTHR31907:SF3	PF00407
Solyc07g009150.2	Solyc07g009150.2.1	7	4190366..4203458	22.2637	-2.65396	-6.29393	0	0	Protein kinase superfamily protein	0	AT4G24810.2	0	K08869	3.6.3.46	KOG1235	PTHR10566,PTHR10566:SF72	PF03109
Solyc07g009260.2	Solyc07g009260.2.1	7	complement(4313698..4315233)	6.35656	5.15236	35.5643	0.000143953	0.000681512	Arabidopsis defensin-like protein	LCR78,PDF1.4	AT1G19610.1	0	0	0	0	PTHR33147,PTHR33147:SF4	PF00304
Solyc07g009380.2	Solyc07g009380.2.1	7	4435429..4437750	64.9533	-3.02823	-8.15806	0	0	xyloglucan endotransglucosylase/hydrolase 25	XTH25,XTR3	AT5G57550.1	GO:0048046,GO:0016762,GO:0006073,GO:0005618,GO:0005975,GO:0004553	K08235	2.4.1.207	0	PTHR31062,PTHR31062:SF20	PF06955,PF00722
Solyc07g014640.2	Solyc07g014640.2.1	7	5018948..5030188	2.94594	-2.40247	-5.28708	1.16897e-07	7.80445e-07	galacturonic acid kinase	GalAK	AT3G10700.1	GO:0005524	K18677	2.7.1.44	KOG0631	PTHR10457,PTHR10457:SF11	PF00288,PF10509,PF08544
Solyc07g017540.2	Solyc07g017540.2.1	7	complement(7490189..7493859)	4.44515	2.97412	7.85777	1.96124e-09	1.53814e-08	RAS associated with diabetes protein 51	ATRAD51,RAD51	AT5G20850.1	0	K04482	3.6.1.8	KOG1434	PTHR22942,PTHR22942:SF45	PF14520,PF13481	RAD51
Solyc07g017600.2	Solyc07g017600.2.1	7	7622116..7627390	10.6929	-2.30381	-4.9376	0	0	pectin methylesterase 44	ATPME44,PME44	AT4G33220.1	GO:0004857,GO:0042545,GO:0030599,GO:0005618	K01051	3.1.1.11	0	PTHR31707,PTHR31707:SF10	PF04043,PF01095
Solyc07g017610.2	Solyc07g017610.2.1	7	7668445..7680370	196.7	2.39797	5.27062	0	0	lysine-ketoglutarate reductase/saccharopine dehydrogenase bifunctional enzyme	LKR,LKR/SDH,SDH	AT4G33150.2	GO:0055114,GO:0016491	K14157	1.5.1.8,1.5.1.9	KOG0172	PTHR11133,PTHR11133:SF14	PF03435,PF04455,PF05222,PF16653
Solyc07g017800.2	Solyc07g017800.2.1	7	complement(8119614..8126697)	236.025	-2.94426	-7.69683	0	0	0	0	AT5G57345.1	0	0	0	0	PTHR37768	PF07466
Solyc07g018010.2	Solyc07g018010.2.1	7	complement(8851235..8854777)	17.4919	-2.80691	-6.99784	0	0	basic helix-loop-helix (bHLH) DNA-binding superfamily protein	0	AT5G57150.1	GO:0046983	0	0	0	PTHR31945,PTHR31945:SF9	PF00010
Solyc07g018140.2	Solyc07g018140.2.1	7	complement(9291230..9296325)	11.806	-2.66264	-6.3319	0	0	Protein kinase superfamily protein	0	AT2G18890.1	GO:0006468,GO:0004672	K04730	2.7.11.1	KOG1187	PTHR27001,PTHR27001:SF34	PF07714
Solyc07g020800.2	Solyc07g020800.2.1	7	complement(13554611..13557326)	6.74974	-2.37265	-5.1789	4.30334e-10	3.56341e-09	RHO-related protein from plants 9	ARAC7,ATRAC7,ATROP9,RAC7,ROP9	AT4G28950.1	GO:0007264,GO:0005525	K04392	0	KOG0393	PTHR24072,PTHR24072:SF127	PF08477
Solyc07g020870.1	Solyc07g020870.1.1	7	complement(14344450..14349988)	1.26698	4.12542	17.4532	7.42682e-08	5.05343e-07	Transducin/WD40 repeat-like superfamily protein	0	AT3G06880.2	GO:0005515,GO:0016567,GO:0004842	0	6.3.2.19	KOG0266	PTHR22849,PTHR22849:SF13	PF00400,PF04564
Solyc07g021340.2	Solyc07g021340.2.1	7	16969514..16970157	10.3668	-2.24038	-4.7252	3.90982e-07	2.48255e-06	0	0	0	0	0	0	0	PTHR33474,PTHR33474:SF7	0
Solyc07g021630.2	Solyc07g021630.2.1	7	complement(20382871..20389446)	53.5871	5.87907	58.8539	0	0	branched-chain amino acid transaminase 2	ATBCAT-2,BCAT-2	AT1G10070.2	GO:0008152,GO:0003824	K00826	2.6.1.42	KOG0975	PTHR11825,PTHR11825:SF42	PF01063
Solyc07g022900.2	Solyc07g022900.2.1	7	23224809..23226448	56.0307	-3.3491	-10.1901	0	0	photosystem I light harvesting complex gene 5	LHCA5	AT1G45474.1	GO:0016020,GO:0009765	K08911	0	0	PTHR21649,PTHR21649:SF23	PF00504
Solyc07g032380.2	Solyc07g032380.2.1	7	complement(38289700..38293832)	46.5042	-3.29236	-9.79711	0	0	protein kinase family protein	0	AT5G21222.1	0	K17710	0	0	PTHR24015,PTHR24015:SF591	PF13041
Solyc07g032490.2	Solyc07g032490.2.1	7	complement(39519551..39522061)	13.3694	-8.72077	-421.904	2.08823e-11	1.91954e-10	Major facilitator superfamily protein	0	AT2G26690.1	GO:0016020,GO:0006810,GO:0005215	K14638	0	0	PTHR11654,PTHR11654:SF85	PF00854
Solyc07g039310.1	Solyc07g039310.1.1	7	46934367..46935908	3.82221	-2.54327	-5.8291	1.7306e-09	1.36548e-08	polyamine oxidase 5	ATPAO5,PAO5	AT4G29720.1	0	K12259	1.5.3.17	KOG0685	PTHR10742,PTHR10742:SF283	PF13450
Solyc07g039380.2	Solyc07g039380.2.1	7	47335924..47336701	7.34044	-2.20124	-4.59876	2.00567e-07	1.30727e-06	Protein of unknown function (DUF761)	0	AT2G26110.1	0	0	0	0	PTHR33098,PTHR33098:SF1	PF05553
Solyc07g040950.2	Solyc07g040950.2.1	7	complement(51200686..51202241)	114.93	-3.19721	-9.17184	0	0	Lactoylglutathione lyase / glyoxalase I family protein	0	AT5G57040.1	0	K08234	5.1.99.1	KOG2944	PTHR21366,PTHR21366:SF4	PF00903
Solyc07g040960.1	Solyc07g040960.1.1	7	51226820..51228319	659.838	-4.72187	-26.389	0	0	0	0	AT5G12010.1	0	0	0	KOG4585	PTHR22930,PTHR22930:SF28	PF13359
Solyc07g041500.2	Solyc07g041500.2.1	7	53312954..53315435	1.52163	5.25427	38.1674	0.000105211	0.000509262	cytochrome P450, family 72, subfamily A, polypeptide 15	CYP72A15	AT3G14690.1	GO:0055114,GO:0020037,GO:0016705,GO:0005506	0	1.14.13.173	KOG0157	PTHR24282,PTHR24282:SF29	PF00067
Solyc07g041720.1	Solyc07g041720.1.1	7	54043796..54044431	287.631	-9.36912	-661.281	0	0	germin 3	ATGER3,GER3,GLP3,GLP3A,GLP3B	AT5G20630.1	0	0	0	0	PTHR31238,PTHR31238:SF21	PF07883
Solyc07g041910.2	Solyc07g041910.2.1	7	complement(54543006..54543660)	15.189	2.96786	7.82376	7.18425e-06	4.00022e-05	aleurain-like protease	AALP,ALP,SAG2	AT5G60360.1	GO:0008234,GO:0006508	0	3.4.22.16	0	PTHR12411	PF00112
Solyc07g041920.2	Solyc07g041920.2.1	7	complement(54543504..54545868)	20.2018	2.80043	6.96648	1.59713e-10	1.36695e-09	Cysteine proteinases superfamily protein	0	AT3G45310.1	GO:0008234,GO:0006508	0	3.4.22.16	0	PTHR12411,PTHR12411:SF336	PF08246,PF00112
Solyc07g041940.2	Solyc07g041940.2.1	7	54672988..54675245	7.06761	-2.70658	-6.52771	0	0	Protein kinase superfamily protein	0	AT2G05940.1	GO:0006468,GO:0004672	0	2.7.11.1	KOG1187	PTHR27001,PTHR27001:SF15	PF07714
Solyc07g042170.2	Solyc07g042170.2.1	7	55184686..55185886	293.85	-2.64249	-6.2441	0	0	jasmonate-zim-domain protein 1	JAZ1,TIFY10A	AT1G19180.1	0	K13464	0	0	PTHR33077	PF09425,PF06200
Solyc07g042190.2	Solyc07g042190.2.1	7	complement(55217653..55218981)	76.6992	2.79337	6.93247	0	0	Protein of unknown function (DUF581)	0	AT1G74940.1	0	0	0	0	PTHR33059,PTHR33059:SF6	PF04570
Solyc07g042440.2	Solyc07g042440.2.1	7	complement(55580995..55583827)	52.5859	-4.85551	-28.9505	0	0	Thioredoxin superfamily protein	ATPRX Q	AT3G26060.1	GO:0016491	K03564	1.11.1.15	KOG0855	PTHR10681	PF08534
Solyc07g042490.1	Solyc07g042490.1.1	7	complement(55695716..55696108)	11.953	2.61762	6.13735	3.01301e-08	2.13099e-07	SAUR-like auxin-responsive protein family	0	AT5G20820.1	GO:0009733	0	0	0	PTHR31374,PTHR31374:SF5	PF02519
Solyc07g042510.2	Solyc07g042510.2.1	7	complement(55781672..55783484)	27.3769	7.25114	152.339	0	0	Bax inhibitor-1 family protein	0	AT4G15470.1	0	K06890	0	KOG2322	PTHR23291,PTHR23291:SF31	PF01027
Solyc07g042520.2	Solyc07g042520.2.1	7	complement(55816657..55820439)	0.64524	-3.06368	-8.361	0.000209666	0.000971393	sucrose synthase 4	ATSUS4,SUS4	AT3G43190.1	GO:0016157,GO:0005985	K00695	2.4.1.13	KOG0853	PTHR12526,PTHR12526:SF391	PF00534,PF00862
Solyc07g042540.2	Solyc07g042540.2.1	7	complement(55894703..55895633)	4.04392	-4.16548	-17.9446	8.47004e-05	0.000414782	0	0	0	0	0	0	0	0	0
Solyc07g042550.2	Solyc07g042550.2.1	7	complement(55976889..55982494)	37.4219	2.24888	4.75314	0	0	sucrose synthase 4	ATSUS4,SUS4	AT3G43190.1	GO:0016157,GO:0005985	K00695	2.4.1.13	KOG0853	PTHR12526,PTHR12526:SF391	PF00534,PF00862
Solyc07g042630.2	Solyc07g042630.2.1	7	complement(56098332..56108664)	4.48102	-3.96653	-15.6331	0	0	cycloartenol synthase 1	CAS1	AT2G07050.1	GO:0003824	0	5.4.99.41	0	PTHR11764,PTHR11764:SF19	PF00432
Solyc07g042990.1	Solyc07g042990.1.1	7	complement(56536920..56538146)	2.85004	-3.02961	-8.16591	1.00039e-06	6.11771e-06	Leucine-rich repeat (LRR) family protein	0	AT3G17640.1	GO:0005515	0	2.7.11.1	0	PTHR27000,PTHR27000:SF70	PF08263,PF13855
Solyc07g043170.2	Solyc07g043170.2.1	7	complement(56795351..56797224)	12.6523	2.10407	4.2992	2.22045e-16	2.78455e-15	UDP-Glycosyltransferase superfamily protein	HYR1	AT3G21760.1	GO:0016758,GO:0008152	0	0	0	PTHR11926,PTHR11926:SF184	PF00201
Solyc07g043240.2	Solyc07g043240.2.1	7	complement(56881879..56884745)	4.4466	2.09858	4.28287	4.76869e-06	2.6997e-05	Pectin lyase-like superfamily protein	0	AT1G05310.1	GO:0042545,GO:0030599,GO:0005618	0	3.1.1.11	0	PTHR31321,PTHR31321:SF8	PF01095
Solyc07g043420.2	Solyc07g043420.2.1	7	57179845..57181570	2510.92	2.89218	7.42393	2.86534e-10	2.40438e-09	2-oxoglutarate (2OG) and Fe(II)-dependent oxygenase superfamily protein	0	AT4G10490.1	GO:0055114,GO:0016491	0	1.14.11.11	KOG0143	PTHR10209,PTHR10209:SF93	PF03171,PF14226
Solyc07g043460.2	Solyc07g043460.2.1	7	57246995..57249114	87.9054	-2.22082	-4.66157	0	0	cytochrome P450, family 72, subfamily A, polypeptide 7	CYP72A7	AT3G14610.1	GO:0055114,GO:0020037,GO:0016705,GO:0005506	0	1.3.3.9	KOG0157	PTHR24282,PTHR24282:SF16	PF00067
Solyc07g043490.1	Solyc07g043490.1.1	7	57317900..57319351	39.8928	-2.67251	-6.37539	0	0	don-glucosyltransferase 1	DOGT1,UGT73C5	AT2G36800.1	GO:0016758,GO:0008152	0	0	KOG1192	PTHR11926,PTHR11926:SF187	PF00201
Solyc07g043500.1	Solyc07g043500.1.1	7	57337700..57339025	33.6094	-2.15465	-4.45261	0	0	UDP-Glycosyltransferase superfamily protein	0	AT5G49690.1	GO:0016758,GO:0008152	0	0	0	PTHR11926,PTHR11926:SF366	PF00201
Solyc07g043570.2	Solyc07g043570.2.1	7	57484479..57491190	113.555	-2.72923	-6.63103	0	0	NAD(P)-linked oxidoreductase superfamily protein	0	AT1G06690.1	0	0	1.1.1.65	KOG1575	PTHR11732,PTHR11732:SF213	PF00248
Solyc07g044860.2	Solyc07g044860.2.1	7	complement(57921485..57923525)	744.214	-2.31714	-4.98342	0	0	photosystem II subunit P-1	OE23,OEE2,PSBP-1,PSII-P	AT1G06680.1	GO:0019898,GO:0015979,GO:0009654,GO:0009523,GO:0005509	K02717	0	0	PTHR31407,PTHR31407:SF6	PF01789
Solyc07g044910.1	Solyc07g044910.1.1	7	57969056..57969211	29.8124	-6.10894	-69.0199	4.45629e-06	2.53181e-05	0	0	0	0	0	0	0	0	0
Solyc07g044970.1	Solyc07g044970.1.1	7	58021292..58021933	39.646	8.46794	354.081	9.08137e-11	7.94473e-10	0	0	0	0	0	0	0	PTHR12083,PTHR12083:SF11	PF13671
Solyc07g045080.2	Solyc07g045080.2.1	7	58194320..58196565	15.6432	-7.25683	-152.94	1.24567e-13	1.3309e-12	alkenal reductase	AER,AT-AER	AT5G16970.1	GO:0055114,GO:0016491,GO:0008270	0	1.1.1.54,1.3.1.102	KOG1196	PTHR11695,PTHR11695:SF598	PF00107,PF16884
Solyc07g045090.2	Solyc07g045090.2.1	7	58206449..58208220	3.18943	-5.18031	-36.26	2.39733e-07	1.55305e-06	alkenal reductase	AER,AT-AER	AT5G16970.1	GO:0055114,GO:0016491,GO:0008270	K07119	1.1.1.54,1.3.1.102	KOG1196	PTHR11695,PTHR11695:SF598	PF00107,PF16884
Solyc07g045180.2	Solyc07g045180.2.1	7	58290763..58297475	13.5276	2.04257	4.1198	2.22045e-16	2.78455e-15	B-box type zinc finger protein with CCT domain	0	AT5G48250.1	GO:0008270,GO:0005622,GO:0005515	0	0	0	PTHR31717,PTHR31717:SF8	PF00643,PF06203
Solyc07g045420.2	Solyc07g045420.2.1	7	complement(58509366..58517308)	149.031	-2.84753	-7.19769	0	0	Protein kinase superfamily protein	0	AT3G07700.1	0	0	3.6.3.46	KOG1235	PTHR10566,PTHR10566:SF50	PF03109
Solyc07g045440.1	Solyc07g045440.1.1	7	complement(58537744..58538973)	32.2796	-3.96878	-15.6575	0	0	FASCICLIN-like arabinogalactan 2	FLA2	AT4G12730.1	0	0	0	0	PTHR32382,PTHR32382:SF4	PF02469
Solyc07g045530.1	Solyc07g045530.1.1	7	complement(58657588..58658217)	11.3743	-2.48596	-5.60208	1.2833e-10	1.10597e-09	0	0	AT3G13130.1	0	0	0	0	PTHR34947,PTHR34947:SF1	0
Solyc07g045540.2	Solyc07g045540.2.1	7	58675919..58681483	37.2172	-2.51781	-5.72714	0	0	glucose-6-phosphate dehydrogenase 1	G6PD1	AT5G35790.1	GO:0055114,GO:0050661,GO:0006006,GO:0004345	K00036	1.1.1.49	0	PTHR23429,PTHR23429:SF1	PF00479,PF02781
Solyc07g049300.2	Solyc07g049300.2.1	7	complement(59548825..59552611)	2.60401	-4.14241	-17.66	1.40323e-09	1.11645e-08	glycosyl hydrolase 9B8	AtGH9B8,GH9B8	AT2G32990.1	GO:0005975,GO:0004553	0	3.2.1.4	0	PTHR22298,PTHR22298:SF59	PF00759
Solyc07g049550.2	Solyc07g049550.2.1	7	59847436..59849308	53.3463	2.65629	6.30411	0	0	ethylene-forming enzyme	ACO4,EAT1,EFE	AT1G05010.1	GO:0055114,GO:0016491	K05933	1.14.17.4	KOG0143	PTHR10209,PTHR10209:SF193	PF14226,PF03171	ACO4
Solyc07g051820.2	Solyc07g051820.2.1	7	complement(60308148..60321139)	33.0281	-4.56469	-23.665	0	0	cellulose synthase-like B3	ATCSLB03,ATCSLB3,CSLB03	AT2G32530.1	GO:0030244,GO:0016760,GO:0016020	0	2.4.1.12	0	PTHR13301,PTHR13301:SF53	PF03552
Solyc07g051950.2	Solyc07g051950.2.1	7	complement(60504547..60507228)	1.57853	-2.91678	-7.55157	0.000134266	0.000638818	SLAC1 homologue 1	SLAH1	AT1G62280.1	GO:0055085,GO:0016021,GO:0008308,GO:0006873	0	0	0	PTHR31269,PTHR31269:SF4	PF03595
Solyc07g052070.1	Solyc07g052070.1.1	7	60623496..60627130	7.18718	-4.23839	-18.8748	0	0	cytochrome P450, family 72, subfamily A, polypeptide 15	CYP72A15	AT3G14690.1	GO:0055114,GO:0020037,GO:0016705,GO:0005506	0	1.14.13.173	KOG0157	PTHR24282,PTHR24282:SF53	PF00067
Solyc07g052140.2	Solyc07g052140.2.1	7	complement(60671254..60672394)	9.48033	2.05262	4.1486	6.93139e-06	3.86432e-05	terpene synthase 21	ATTPS21,TPS21	AT5G23960.2	GO:0016829,GO:0010333,GO:0000287	0	4.2.3.126	0	PTHR31225,PTHR31225:SF1	PF03936
Solyc07g052370.2	Solyc07g052370.2.1	7	60883858..60885735	9.5225	5.93204	61.0553	4.44089e-16	5.48303e-15	cytochrome P450, family 71, subfamily B, polypeptide 34	CYP71B34	AT3G26300.1	GO:0055114,GO:0020037,GO:0016705,GO:0005506	0	1.14.13.121	0	PTHR24298,PTHR24298:SF178	PF00067
Solyc07g052480.2	Solyc07g052480.2.1	7	complement(60970926..60973492)	72.734	2.15351	4.4491	0	0	isocitrate lyase	ICL	AT3G21720.1	GO:0019752,GO:0004451	K01637	4.1.3.1	KOG1260	PTHR21631,PTHR21631:SF3	PF00463
Solyc07g052610.2	Solyc07g052610.2.1	7	complement(61077121..61078641)	19.3501	-4.64438	-25.0091	0	0	cyclin p2;1	CYCP2;1	AT3G21870.1	0	0	0	KOG1674	PTHR15615,PTHR15615:SF20	PF00134
Solyc07g052690.2	Solyc07g052690.2.1	7	61143882..61147954	61.4974	-4.19987	-18.3775	0	0	beta-amylase 5	AT-BETA-AMY,ATBETA-AMY,BAM5,BMY1,RAM1	AT4G15210.1	GO:0016161,GO:0000272	0	3.2.1.2	0	PTHR31352,PTHR31352:SF5	PF01373
Solyc07g052790.1	Solyc07g052790.1.1	7	61236510..61239787	0.841908	-3.02787	-8.15603	4.40212e-05	0.000224454	disease resistance protein (TIR-NBS-LRR class), putative	0	AT5G17680.1	GO:0043531	0	0	0	PTHR11017,PTHR11017:SF169	PF00931
Solyc07g052950.2	Solyc07g052950.2.1	7	complement(61353515..61354070)	187.942	-5.04475	-33.0081	0	0	0	0	0	0	0	0	0	PTHR35318,PTHR35318:SF1	0
Solyc07g052970.2	Solyc07g052970.2.1	7	61384541..61387471	7.88155	-2.87057	-7.31352	0	0	Phototropic-responsive NPH3 family protein	0	AT3G22104.1	0	0	0	0	PTHR32370,PTHR32370:SF25	PF03000
Solyc07g053120.2	Solyc07g053120.2.1	7	complement(61569060..61573357)	8.37519	-3.53299	-11.5754	0	0	S-locus lectin protein kinase family protein	0	AT4G03230.1	GO:0048544,GO:0006468,GO:0004672	0	2.7.11.1	KOG1187	PTHR27002,PTHR27002:SF144	PF08276,PF01453,PF00954,PF07714
Solyc07g053140.2	Solyc07g053140.2.1	7	61593135..61594431	34.9277	-3.32629	-10.0303	0	0	B-box type zinc finger family protein	0	AT4G27310.1	GO:0008270,GO:0005622	0	0	0	PTHR31717,PTHR31717:SF7	PF00643
Solyc07g053230.2	Solyc07g053230.2.1	7	61699380..61700488	11.822	-4.62642	-24.6996	3.33067e-16	4.14576e-15	myb domain protein 15	ATMYB15,ATY19,MYB15	AT3G23250.1	0	K09422	0	KOG0048	PTHR10641,PTHR10641:SF541	PF00249
Solyc07g053270.2	Solyc07g053270.2.1	7	61741177..61748493	8.64507	-2.4123	-5.32323	3.33067e-16	4.14576e-15	riboflavin kinase/FMN hydrolase	ATFMN/FHY,FMN/FHY	AT4G21470.1	0	0	2.7.1.26	KOG2914	PTHR22749,PTHR22749:SF4	PF13419
Solyc07g053290.2	Solyc07g053290.2.1	7	61766974..61769173	36.1329	2.10967	4.31592	0	0	basic helix-loop-helix (bHLH) DNA-binding superfamily protein	0	AT1G68810.1	GO:0046983	0	0	0	PTHR12565,PTHR12565:SF181	PF00010
Solyc07g053540.1	Solyc07g053540.1.1	7	61961766..61962509	5.14088	-3.3416	-10.1373	5.9923e-08	4.11317e-07	FASCICLIN-like arabinogalactan 6	FLA6	AT2G20520.1	0	0	0	0	PTHR32077,PTHR32077:SF6	PF02469
Solyc07g053600.2	Solyc07g053600.2.1	7	complement(62021601..62025398)	9.84717	-2.593	-6.03351	0	0	HAESA-like 1	HSL1	AT1G28440.1	GO:0005515,GO:0006468,GO:0005524,GO:0004672	0	2.7.11.1	KOG1187	PTHR27000,PTHR27000:SF215	PF08263,PF13855,PF00069
Solyc07g053890.2	Solyc07g053890.2.1	7	62297650..62302235	3.50917	-3.57204	-11.893	9.34539e-11	8.16961e-10	O-acyltransferase (WSD1-like) family protein	0	AT3G49190.1	GO:0045017,GO:0004144	0	0	0	PTHR31650,PTHR31650:SF7	PF03007,PF06974
Solyc07g054060.2	Solyc07g054060.2.1	7	62455516..62456807	69.1199	-3.75504	-13.5015	0	0	0	0	AT4G28290.1	0	0	0	0	PTHR34683,PTHR34683:SF2	0
Solyc07g054080.1	Solyc07g054080.1.1	7	62488311..62489039	98.5384	2.62843	6.18351	0	0	RING membrane-anchor 1	ATRMA1,RMA1	AT4G03510.1	GO:0046872	K10666	6.3.2.19	KOG0823	PTHR12313,PTHR12313:SF5	PF00097
Solyc07g054140.2	Solyc07g054140.2.1	7	62511512..62514961	3.55471	-2.16147	-4.47371	6.47479e-07	4.03109e-06	syntaxin of plants 31	ATSED5,ATSYP31,SED5,SYP31	AT5G05760.1	GO:0005515	K08490	0	KOG0812	PTHR19957,PTHR19957:SF117	PF05739
Solyc07g054270.2	Solyc07g054270.2.1	7	complement(62608885..62611270)	30.5959	3.13243	8.7691	0	0	Protein of unknown function (DUF789)	0	AT4G03420.1	0	0	0	0	PTHR31343,PTHR31343:SF3	PF05623
Solyc07g054420.2	Solyc07g054420.2.1	7	62735132..62741564	4.43997	-2.10883	-4.31341	2.17761e-07	1.41384e-06	transferases;folic acid binding	0	AT2G20830.1	GO:0016740,GO:0008152,GO:0005542	0	6.3.3.2,2.1.2.5	0	PTHR12234,PTHR12234:SF1	PF07837
Solyc07g054430.2	Solyc07g054430.2.1	7	62745940..62748554	14.6834	4.13432	17.5612	0	0	transferases;folic acid binding	0	AT2G20830.1	GO:0016740,GO:0008152,GO:0005542	0	6.3.3.2,2.1.2.5	0	PTHR12234,PTHR12234:SF3	PF07837
Solyc07g054720.1	Solyc07g054720.1.1	7	62945748..62946391	59.0412	2.83712	7.14592	3.10658e-10	2.60061e-09	serine-type endopeptidase inhibitors	0	AT1G72060.1	GO:0004867	0	0	0	PTHR33832,PTHR33832:SF1	PF02428
Solyc07g054730.1	Solyc07g054730.1.1	7	complement(62955767..62956057)	215.455	5.03718	32.8355	0	0	Wound-responsive family protein	0	AT4G28240.1	0	0	0	0	PTHR33090	PF12609
Solyc07g054770.1	Solyc07g054770.1.1	7	complement(62982491..62982760)	15.8901	-3.00006	-8.00035	1.10871e-08	8.16001e-08	Wound-responsive family protein	0	AT4G10270.1	0	0	0	0	PTHR33090	PF12609
Solyc07g055050.2	Solyc07g055050.2.1	7	63182200..63186759	93.7998	-2.24727	-4.74785	0	0	ATP synthase protein I -related	0	AT2G31040.1	0	K02116	0	0	PTHR34118,PTHR34118:SF3	0
Solyc07g055260.2	Solyc07g055260.2.1	7	63347123..63352571	216.728	-4.15988	-17.8751	0	0	DNAJ heat shock N-terminal domain-containing protein	0	AT2G42750.1	0	0	0	KOG0716	PTHR24078,PTHR24078:SF207	PF13370,PF00226
Solyc07g055320.2	Solyc07g055320.2.1	7	complement(63393508..63397784)	867.967	-2.74091	-6.68493	0	0	FtsH extracellular protease family	FTSH2,VAR2	AT2G30950.1	GO:0005524,GO:0006508,GO:0004222	K03798	0	0	PTHR23076,PTHR23076:SF60	PF00004,PF01434
Solyc07g055340.2	Solyc07g055340.2.1	7	complement(63401802..63405716)	33.1063	-2.6235	-6.16245	0	0	Peroxisomal membrane 22 kDa (Mpv17/PMP22) family protein	0	AT2G42770.1	GO:0016021	K13348	0	KOG1944	PTHR11266,PTHR11266:SF37	PF04117
Solyc07g055560.2	Solyc07g055560.2.1	7	63547058..63554775	44.8941	-4.84311	-28.7026	0	0	cytochrome P450, family 72, subfamily A, polypeptide 15	CYP72A15	AT3G14690.1	GO:0006468,GO:0004672,GO:0055114,GO:0020037,GO:0016705,GO:0005506	0	1.14.13.173	KOG0157	PTHR24282,PTHR24282:SF53	PF07714,PF01453,PF00067
Solyc07g055630.2	Solyc07g055630.2.1	7	complement(63593008..63595531)	14.8497	-3.02555	-8.14297	0	0	S-domain-2 5	SD2-5	AT4G32300.1	GO:0006468,GO:0004672	0	2.7.11.1	KOG1187	PTHR27002,PTHR27002:SF32	PF01453,PF07714
Solyc07g055640.1	Solyc07g055640.1.1	7	63597005..63603617	19.1107	-2.49781	-5.64828	0	0	protein serine/threonine kinases;protein kinases;ATP binding;sugar binding;kinases;carbohydrate binding	0	AT1G11300.1	GO:0006468,GO:0005524,GO:0004672	0	2.7.11.1	KOG1187	PTHR27002,PTHR27002:SF32	PF01453,PF00069
Solyc07g055690.1	Solyc07g055690.1.1	7	complement(63632655..63634001)	2.54184	3.51042	11.3957	1.67704e-06	1.00067e-05	S-locus lectin protein kinase family protein	0	AT5G35370.1	GO:0048544	0	2.7.11.1	0	PTHR32444,PTHR32444:SF14	PF00954,PF01453
Solyc07g055720.2	Solyc07g055720.2.1	7	63655500..63657426	107.911	-2.68656	-6.43778	0	0	alpha-crystallin domain 32.1	ACD31.2,ACD32.1	AT1G06460.1	0	K13993	0	KOG0710	PTHR11527,PTHR11527:SF134	PF00011
Solyc07g055740.1	Solyc07g055740.1.1	7	complement(63664744..63665799)	24.1473	-2.65955	-6.31835	0	0	Calcium-dependent phosphotriesterase superfamily protein	0	AT3G57030.1	GO:0016844,GO:0009058	0	4.3.3.2	KOG1520	PTHR10426,PTHR10426:SF22	PF08450
Solyc07g056000.2	Solyc07g056000.2.1	7	63901549..63902824	84.6088	-6.85042	-115.394	0	0	xyloglucan endotransglucosylase/hydrolase 15	XTH15,XTR7	AT4G14130.1	GO:0048046,GO:0016762,GO:0006073,GO:0005618,GO:0005975,GO:0004553	K08235	2.4.1.207,3.2.1.151	0	PTHR31062,PTHR31062:SF28	PF06955,PF00722
Solyc07g056020.2	Solyc07g056020.2.1	7	complement(63915969..63924589)	135.863	-2.48363	-5.59303	0	0	Translation initiation factor 2, small GTP-binding protein	FUG1	AT1G17220.1	GO:0005525	K02519	3.6.5.3	0	PTHR23115,PTHR23115:SF138	PF01926,PF11987
Solyc07g056140.2	Solyc07g056140.2.1	7	complement(63989209..63993821)	127.067	-2.79418	-6.93634	0	0	ADP glucose pyrophosphorylase 1	ADG1,APS1	AT5G48300.1	GO:0016779,GO:0009058	K00975	2.7.7.27	KOG1322	PTHR22572,PTHR22572:SF101	PF00483
Solyc07g056170.2	Solyc07g056170.2.1	7	complement(64023009..64028326)	16.3996	2.32278	5.00296	0	0	Subtilisin-like serine endopeptidase family protein	AIR3	AT2G04160.1	GO:0006508,GO:0004252	0	3.4.21.25	0	PTHR10795,PTHR10795:SF423	PF02225,PF05922,PF00082
Solyc07g056190.2	Solyc07g056190.2.1	7	complement(64043548..64044315)	57.3294	-3.61895	-12.286	0	0	Heavy metal transport/detoxification superfamily protein	0	AT5G48290.1	0	0	0	0	PTHR22814,PTHR22814:SF34	0
Solyc07g056210.2	Solyc07g056210.2.1	7	complement(64055352..64056480)	42.6526	4.36605	20.6212	0	0	Copper transport protein family	0	AT4G05030.1	GO:0046872,GO:0030001	0	0	KOG1603	PTHR22814	PF00403
Solyc07g056240.2	Solyc07g056240.2.1	7	complement(64080809..64083123)	49.1712	-4.49316	-22.5203	0	0	0	0	AT2G42975.1	0	0	0	0	PTHR36742	0
Solyc07g056250.2	Solyc07g056250.2.1	7	64084432..64086430	12.3946	-3.19163	-9.13642	0	0	alpha/beta-Hydrolases superfamily protein	0	AT5G50890.1	GO:0006629	0	0	0	PTHR31479,PTHR31479:SF3	PF01764
Solyc07g056420.2	Solyc07g056420.2.1	7	64278679..64280483	1070.06	-4.46001	-22.0089	0	0	glutathione S-transferase TAU 25	ATGSTU25,GSTU25	AT1G17180.1	GO:0005515	K00799	2.5.1.18	KOG0406	PTHR11260,PTHR11260:SF224	PF13410,PF02798
Solyc07g056500.2	Solyc07g056500.2.1	7	complement(64305066..64306543)	89.1025	-2.07323	-4.20827	0	0	glutathione S-transferase TAU 19	ATGSTU19,GST8,GSTU19	AT1G78380.1	GO:0005515	K00799	2.5.1.18	KOG0406	PTHR11260,PTHR11260:SF296	PF13410,PF02798
Solyc07g056540.2	Solyc07g056540.2.1	7	64331787..64335377	1584.39	-2.33945	-5.0611	0	0	Aldolase-type TIM barrel family protein	0	AT3G14420.2	GO:0016491	K11517	1.1.3.15	0	PTHR10578,PTHR10578:SF70	PF01070
Solyc07g056570.1	Solyc07g056570.1.1	7	complement(64361346..64363163)	89.4078	-3.13136	-8.7626	0	0	nine-cis-epoxycarotenoid dioxygenase 3	ATNCED3,NCED3,SIS7,STO1	AT3G14440.1	0	K09840	1.13.11.51	0	PTHR10543,PTHR10543:SF26	PF03055
Solyc07g061790.2	Solyc07g061790.2.1	7	complement(64740667..64741752)	129.58	-3.01456	-8.08117	0	0	SOUL heme-binding family protein	0	AT1G17100.1	0	0	0	0	PTHR11220,PTHR11220:SF25	PF04832
Solyc07g061800.2	Solyc07g061800.2.1	7	complement(64743825..64744841)	29.1371	-2.20223	-4.60191	5.08239e-08	3.51467e-07	SOUL heme-binding family protein	0	AT1G17100.1	0	0	0	0	PTHR11220,PTHR11220:SF25	PF04832
Solyc07g061940.2	Solyc07g061940.2.1	7	complement(64814098..64816015)	312.695	2.20984	4.62623	0	0	chlorsulfuron/imidazolinone resistant 1	AHAS,ALS,CSR1,IMR1,TZP5	AT3G48560.1	GO:0030976,GO:0003824,GO:0000287	0	2.2.1.6	0	PTHR18968,PTHR18968:SF112	PF02775,PF00205,PF02776
Solyc07g061990.2	Solyc07g061990.2.1	7	complement(64857239..64861828)	161.287	-4.81623	-28.1729	0	0	solanesyl diphosphate synthase 1	SPS1	AT1G78510.1	GO:0008299,GO:0016765,GO:0015979	K05356	2.5.1.29,2.5.1.30,2.5.1.84,2.5.1.81,2.5.1.83,2.5.1.90,2.5.1.85	KOG0776	PTHR12001,PTHR12001:SF18	PF00348
Solyc07g062040.2	Solyc07g062040.2.1	7	complement(64877508..64879146)	2.94638	2.13044	4.37851	4.99775e-05	0.000252953	Protein kinase superfamily protein	0	AT1G78530.1	GO:0006468,GO:0004672	0	2.7.11.1	KOG1187	PTHR27000,PTHR27000:SF101	PF07714
Solyc07g062060.2	Solyc07g062060.2.1	7	complement(64890896..64893777)	150.463	-3.48433	-11.1915	0	0	methionine sulfoxide reductase B 1	ATMSRB1,MSRB1	AT1G53670.1	GO:0055114,GO:0033743,GO:0030091,GO:0016671,GO:0006979	K07305	1.8.4.12	KOG0856	PTHR10173,PTHR10173:SF38	PF01641
Solyc07g062130.2	Solyc07g062130.2.1	7	64937350..64939732	150.917	-3.54544	-11.6757	0	0	rhamnose biosynthesis 1	ATRHM1,RHM1,ROL1	AT1G78570.1	GO:0055114,GO:0016616,GO:0006694,GO:0003854	K12450	0	0	PTHR10366,PTHR10366:SF385	PF01073,PF04321
Solyc07g062140.2	Solyc07g062140.2.1	7	complement(64940052..64953466)	31.7606	-2.10822	-4.3116	0	0	trehalose-6-phosphate synthase	ATTPS1,TPS1	AT1G78580.1	GO:0005992,GO:0003824	K16055	2.4.1.15	0	PTHR10788,PTHR10788:SF6	PF02358,PF00982
Solyc07g062220.2	Solyc07g062220.2.1	7	complement(65012381..65017123)	18.7545	4.14222	17.6577	0	0	TRICHOME BIREFRINGENCE-LIKE 41	TBL41	AT3G14850.2	0	0	0	0	PTHR32285,PTHR32285:SF58	PF14416,PF13839
Solyc07g062300.2	Solyc07g062300.2.1	7	complement(65062768..65066658)	14.1061	-2.10573	-4.30416	0	0	NHL domain-containing protein	0	AT3G14860.2	0	0	0	0	PTHR13833,PTHR13833:SF46	0
Solyc07g062310.2	Solyc07g062310.2.1	7	65076374..65080715	19.4034	-4.20571	-18.4521	0	0	Plant protein of unknown function (DUF641)	0	AT1G53380.3	0	0	0	0	PTHR31161,PTHR31161:SF5	PF04859
Solyc07g062490.1	Solyc07g062490.1.1	7	65208382..65209275	151.938	3.14055	8.81863	0	0	Curculin-like (mannose-binding) lectin family protein	0	AT1G78830.1	0	0	0	0	PTHR32444,PTHR32444:SF13	PF01453
Solyc07g062500.2	Solyc07g062500.2.1	7	65211232..65215687	139.123	-2.08666	-4.24763	0	0	cytochrome P450, family 72, subfamily A, polypeptide 15	CYP72A15	AT3G14690.1	GO:0055114,GO:0020037,GO:0016705,GO:0005506	0	1.3.3.9	KOG0157	PTHR24282,PTHR24282:SF21	PF00067
Solyc07g062680.1	Solyc07g062680.1.1	7	65369983..65371185	19.1722	-2.26779	-4.81584	0	0	TCP family transcription factor 4	MEE35,TCP4	AT3G15030.3	0	0	0	0	PTHR31072,PTHR31072:SF3	PF03634
Solyc07g062710.2	Solyc07g062710.2.1	7	complement(65395090..65396959)	8.22067	-2.61995	-6.14731	1.28109e-10	1.10507e-09	Basic-leucine zipper (bZIP) transcription factor family protein	ATBZIP61,BZIP61	AT3G58120.1	GO:0043565,GO:0006355,GO:0003700	0	0	0	PTHR13301,PTHR13301:SF69	PF00170
Solyc07g062750.2	Solyc07g062750.2.1	7	65443446..65447373	2.46796	-2.07252	-4.20621	0.000138655	0.000658007	Polynucleotidyl transferase, ribonuclease H-like superfamily protein	0	AT3G15140.1	0	K18418	0	KOG0542	PTHR23044	PF00929
Solyc07g062810.2	Solyc07g062810.2.1	7	complement(65469033..65472600)	1.57453	-2.65605	-6.30306	0.000206894	0.00095893	D-aminoacid aminotransferase-like PLP-dependent enzymes superfamily protein	0	AT5G57850.1	GO:0008152,GO:0003824	K18482	4.1.3.38,2.6.1.21	KOG0975	PTHR11825,PTHR11825:SF48	PF01063
Solyc07g062870.2	Solyc07g062870.2.1	7	65506282..65509564	147.565	-2.13232	-4.38423	0	0	chloroplast 30S ribosomal protein S20, putative	0	AT3G15190.1	GO:0006412,GO:0005840,GO:0005622,GO:0003735,GO:0003723	K02968	0	0	PTHR33398,PTHR33398:SF2	PF01649
Solyc07g063320.2	Solyc07g063320.2.1	7	65808241..65811509	3.46568	-6.19273	-73.147	2.65099e-06	1.54433e-05	G protein coupled receptor	GCR2,GPCR	AT1G52920.1	0	0	0	KOG2787	PTHR12736,PTHR12736:SF13	PF05147
Solyc07g063350.2	Solyc07g063350.2.1	7	complement(65839186..65843980)	2.56983	-3.21194	-9.26595	2.45359e-14	2.7345e-13	COP1-interacting protein 7	CIP7	AT4G27430.2	0	0	0	0	PTHR31008,PTHR31008:SF6	0
Solyc07g063410.2	Solyc07g063410.2.1	7	65883839..65885416	82.1083	3.27764	9.69767	0	0	NAC (No Apical Meristem) domain transcriptional regulator superfamily protein	ANAC072,RD26	AT4G27410.2	GO:0006355,GO:0003677	0	0	0	PTHR31719,PTHR31719:SF34	PF02365
Solyc07g063530.2	Solyc07g063530.2.1	7	65989372..65994101	103.251	-2.0983	-4.28205	0	0	0	0	AT4G27390.1	0	0	0	0	PTHR36785,PTHR36785:SF1	0
Solyc07g063560.2	Solyc07g063560.2.1	7	66008128..66010189	3.2314	2.50711	5.68478	4.5096e-08	3.13399e-07	Protein of unknown function (DUF761)	0	AT1G61260.1	0	0	0	0	PTHR33098,PTHR33098:SF11	PF14364,PF05553
Solyc07g063600.2	Solyc07g063600.2.1	7	complement(66038831..66040547)	300.407	-5.57333	-47.6146	0	0	light-harvesting chlorophyll B-binding protein 3	LHCB3,LHCB3*1	AT5G54270.1	GO:0016020,GO:0009765	K08914	0	0	PTHR21649,PTHR21649:SF11	PF00504
Solyc07g063710.1	Solyc07g063710.1.1	7	complement(66097110..66100851)	2.35364	2.24358	4.73571	5.54246e-07	3.46784e-06	S-locus lectin protein kinase family protein	0	AT4G27290.1	GO:0004674,GO:0048544,GO:0006468,GO:0005524,GO:0004672	0	2.7.11.1	KOG1187	PTHR27002,PTHR27002:SF33	PF11883,PF08276,PF01453,PF00954,PF00069
Solyc07g063720.1	Solyc07g063720.1.1	7	66104863..66107959	1.04197	-5.28014	-38.8579	0.000108318	0.000523314	S-locus lectin protein kinase family protein	0	AT4G27290.1	GO:0048544,GO:0006468,GO:0005524,GO:0004672	0	2.7.11.1	KOG1187	PTHR27002,PTHR27002:SF33	PF08276,PF00954,PF01453,PF00069
Solyc07g063750.2	Solyc07g063750.2.1	7	complement(66116697..66120008)	15.0626	2.65738	6.30885	0	0	S-locus lectin protein kinase family protein	0	AT4G27290.1	GO:0048544,GO:0006468,GO:0004672	0	2.7.11.1	KOG1187	PTHR27002,PTHR27002:SF33	PF08276,PF01453,PF00954,PF07714
Solyc07g063770.2	Solyc07g063770.2.1	7	66128975..66132678	26.7068	-2.40841	-5.30889	0	0	S-locus lectin protein kinase family protein	0	AT4G27290.1	GO:0048544,GO:0006468,GO:0004672	0	2.7.11.1	KOG1187	PTHR27002,PTHR27002:SF6	PF08276,PF00954,PF01453,PF07714
Solyc07g063860.2	Solyc07g063860.2.1	7	66226267..66227350	48.7994	-3.50362	-11.3421	0	0	Protein of unknown function, DUF538	0	AT5G54530.1	0	0	0	0	PTHR31676,PTHR31676:SF9	PF04398
Solyc07g063930.2	Solyc07g063930.2.1	7	complement(66258645..66262426)	5.28902	2.13464	4.39129	8.30272e-07	5.11388e-06	organic cation/carnitine transporter4	4-Oct,AtOCT4	AT3G20660.1	GO:0055085,GO:0022857,GO:0016021	0	0	KOG0255	PTHR24064,PTHR24064:SF292	PF00083
Solyc07g063960.2	Solyc07g063960.2.1	7	66292088..66294936	135.664	-2.44953	-5.46237	0	0	Translation protein SH3-like family protein	0	AT5G54600.1	GO:0006412,GO:0005840,GO:0005622,GO:0003735	K02895	0	KOG1708	PTHR12903,PTHR12903:SF1	PF00467
Solyc07g063970.2	Solyc07g063970.2.1	7	complement(66296445..66299198)	1.32803	-3.00161	-8.00892	1.90168e-05	0.000100945	zinc finger protein-related	0	AT5G54630.1	0	0	0	0	PTHR31681,PTHR31681:SF10	0
Solyc07g064020.2	Solyc07g064020.2.1	7	66320971..66322805	41.5529	-2.52813	-5.76822	0	0	HSP20-like chaperones superfamily protein	0	AT5G54660.1	0	0	0	KOG0710	PTHR11527,PTHR11527:SF5	PF00011
Solyc07g064160.2	Solyc07g064160.2.1	7	66420626..66422802	2808.29	-8.14804	-283.664	0	0	thiazole biosynthetic enzyme, chloroplast (ARA6) (THI1) (THI4)	THI1,THI4,TZ	AT5G54770.1	0	K03146	0	KOG2960	PTHR10617,PTHR10617:SF115	PF01946
Solyc07g064410.1	Solyc07g064410.1.1	7	complement(66584105..66585103)	9.32684	-7.14385	-141.421	6.4636e-08	4.42372e-07	fatty acid desaturase A	FAD4,FADA	AT4G27030.1	0	K10704	0	KOG3011	PTHR24067,PTHR24067:SF41	PF10520
Solyc07g064720.2	Solyc07g064720.2.1	7	66749682..66755259	5.22309	-4.43081	-21.5678	1.31059e-10	1.12885e-09	GDSL-like Lipase/Acylhydrolase superfamily protein	0	AT5G55050.1	GO:0016788	0	3.1.1.3	0	PTHR22835,PTHR22835:SF163	PF00657
Solyc07g064820.1	Solyc07g064820.1.1	7	complement(66805773..66807245)	3.83611	-3.14784	-8.86329	4.62447e-10	3.82032e-09	mitogen-activated protein kinase kinase kinase 15	MAPKKK15	AT5G55090.1	0	0	2.7.11.25	KOG0198	PTHR24361,PTHR24361:SF306	PF14531
Solyc07g064900.2	Solyc07g064900.2.1	7	66878633..66882512	25.4577	-2.09453	-4.27088	0	0	Protein of unknown function (DUF3537)	0	AT3G20300.1	0	0	0	0	PTHR31963,PTHR31963:SF4	PF12056
Solyc07g065060.1	Solyc07g065060.1.1	7	complement(66982375..66983409)	3.77575	-2.23943	-4.72211	1.39644e-05	7.52624e-05	MBOAT (membrane bound O-acyl transferase) family protein	0	AT5G55360.1	0	0	2.3.1.75	0	PTHR31595,PTHR31595:SF8	PF13813
Solyc07g065160.2	Solyc07g065160.2.1	7	complement(67044619..67047344)	38.7703	-3.079	-8.45028	0	0	RmlC-like cupins superfamily protein	0	AT1G50590.1	0	K06911	0	0	PTHR13903,PTHR13903:SF5	PF02678,PF05726
Solyc07g065250.2	Solyc07g065250.2.1	7	complement(67086477..67088939)	23.842	2.05394	4.15239	0	0	Protein kinase superfamily protein	0	AT5G55560.1	GO:0006468,GO:0005524,GO:0004672	K08867	2.7.11.1	KOG0198	PTHR13902,PTHR13902:SF44	PF00069
Solyc07g065320.2	Solyc07g065320.2.1	7	complement(67129977..67135578)	161.58	2.2849	4.87329	0	0	multidrug resistance-associated protein 3	ATMRP3,MRP3	AT3G13080.1	GO:0016887,GO:0005524,GO:0055085,GO:0042626,GO:0016021,GO:0006810	0	3.6.3.44	0	PTHR24223,PTHR24223:SF245	PF00005,PF00664
Solyc07g065590.2	Solyc07g065590.2.1	7	complement(67288259..67292295)	12.5022	3.41184	10.6431	0	0	nicotinate/nicotinamide mononucleotide adenyltransferase	AtNMNAT,NMNAT	AT5G55810.1	GO:0009058,GO:0003824,GO:0016779,GO:0009435	K06210	2.7.7.1,2.7.7.18	KOG3199	PTHR12039,PTHR12039:SF0	PF01467
Solyc07g065660.2	Solyc07g065660.2.1	7	complement(67345821..67349669)	1.82718	2.2344	4.70567	2.63926e-07	1.70412e-06	cellulose synthase like E1	ATCSLE1,CSLE1	AT1G55850.1	GO:0030244,GO:0016760,GO:0016020	0	2.4.1.12	0	PTHR13301,PTHR13301:SF54	PF03552
Solyc07g065860.2	Solyc07g065860.2.1	7	67457347..67461051	2.62736	-5.03197	-32.7171	2.64122e-13	2.75904e-12	Leucine-rich receptor-like protein kinase family protein	0	AT5G56040.2	GO:0005515,GO:0006468,GO:0005524,GO:0004672	0	2.7.11.1	KOG1187	PTHR27000,PTHR27000:SF186	PF08263,PF00560,PF00069,PF13855
Solyc07g066010.2	Solyc07g066010.2.1	7	67553145..67556007	111.006	-3.53059	-11.5561	0	0	amino acid permease 7	AAP7	AT5G23810.1	GO:0003333	0	0	KOG1303	PTHR22950,PTHR22950:SF228	PF03222
Solyc07g066150.1	Solyc07g066150.1.1	7	67645842..67646282	534.638	-3.22458	-9.3475	0	0	photosystem I subunit G	PSAG	AT1G55670.1	GO:0016020,GO:0015979,GO:0009522	K08905	0	0	PTHR34195,PTHR34195:SF1	PF01241
Solyc07g066180.2	Solyc07g066180.2.1	7	67661358..67663825	8.38736	4.83581	28.5577	0	0	P-loop containing nucleoside triphosphate hydrolases superfamily protein	0	AT5G56220.1	GO:0043531	0	0	0	PTHR32472,PTHR32472:SF12	PF00931
Solyc07g066230.2	Solyc07g066230.2.1	7	complement(67709323..67713122)	4.149	-2.15449	-4.45211	2.22045e-16	2.78455e-15	BRI1 like	BRL1	AT1G55610.1	GO:0005515,GO:0006468,GO:0004672	0	2.7.11.1	KOG1187	PTHR27000,PTHR27000:SF48	PF08263,PF00560,PF07714,PF13855
Solyc07g066610.2	Solyc07g066610.2.1	7	complement(67986192..67988660)	349.835	-3.21985	-9.31687	0	0	Phosphoglycerate kinase family protein	0	AT1G56190.1	GO:0006096,GO:0004618	K00927	2.7.2.3	0	PTHR11406,PTHR11406:SF8	PF00162
Solyc07g066620.2	Solyc07g066620.2.1	7	67989026..67992503	16.7974	-2.19939	-4.59287	0	0	0	0	AT1G56180.1	0	0	0	0	PTHR33471,PTHR33471:SF3	0
Solyc08g005090.1	Solyc08g005090.1.1	8	complement(62416..63240)	22.1261	-4.60881	-24.4	0	0	0	0	AT2G35200.1	0	0	0	0	PTHR34197,PTHR34197:SF2	0
Solyc08g005130.1	Solyc08g005130.1.1	8	complement(83625..84674)	7.36805	-2.66793	-6.35519	1.72979e-11	1.60137e-10	Inositol 1,3,4-trisphosphate 5/6-kinase family protein	0	AT5G16760.1	GO:0052726,GO:0052725,GO:0047325,GO:0032957,GO:0005622,GO:0005524,GO:0000287	K00913	2.7.1.158,2.7.1.159	0	PTHR14217,PTHR14217:SF5	PF05770
Solyc08g005220.2	Solyc08g005220.2.1	8	complement(141108..143480)	30.6076	-2.08103	-4.2311	0	0	Plastid-lipid associated protein PAP / fibrillin family protein	0	AT2G35490.1	0	0	0	0	PTHR31906,PTHR31906:SF5	PF04755
Solyc08g005440.2	Solyc08g005440.2.1	8	324852..328029	18.249	-2.75168	-6.73501	0	0	NB-ARC domain-containing disease resistance protein	RPM1,RPS3	AT3G07040.1	GO:0043531	K13457	0	KOG4658	PTHR23155,PTHR23155:SF449	PF00931
Solyc08g005610.2	Solyc08g005610.2.1	8	477231..479683	96.0756	-5.24019	-37.7967	0	0	cytochrome P450, family 707, subfamily A, polypeptide 1	CYP707A1	AT4G19230.1	GO:0055114,GO:0020037,GO:0016705,GO:0005506	0	1.14.13.93	KOG0157	PTHR24286,PTHR24286:SF10	PF00067
Solyc08g005650.2	Solyc08g005650.2.1	8	complement(510830..512970)	2.38259	-2.5992	-6.05949	1.47517e-08	1.07025e-07	cytochrome P450, family 71, subfamily B, polypeptide 34	CYP71B34	AT3G26300.1	GO:0055114,GO:0020037,GO:0016705,GO:0005506	0	1.14.13.121	KOG0156	PTHR24298,PTHR24298:SF91	PF00067
Solyc08g005930.1	Solyc08g005930.1.1	8	complement(703043..704203)	6.31292	-2.41645	-5.33857	2.78819e-09	2.16018e-08	KAR-UP F-box 1	KUF1	AT1G31350.1	0	0	0	0	PTHR24412,PTHR24412:SF217	0
Solyc08g006030.2	Solyc08g006030.2.1	8	complement(790657..797712)	13.0139	-2.01983	-4.05536	0	0	DNA repair ATPase-related	0	AT2G24420.2	0	0	0	KOG1003	PTHR34360,PTHR34360:SF1	0
Solyc08g006160.2	Solyc08g006160.2.1	8	complement(880634..883706)	171.702	-3.5169	-11.447	0	0	Plastid-lipid associated protein PAP / fibrillin family protein	0	AT5G19940.1	0	0	0	0	PTHR31906,PTHR31906:SF12	PF04755
Solyc08g006310.2	Solyc08g006310.2.1	8	974337..978244	8.11666	-2.1896	-4.5618	0	0	Cellulose-synthase-like C5	ATCSLC05,ATCSLC5,CSLC05,CSLC5	AT4G31590.1	0	0	2.4.2.39,2.4.1.168	0	PTHR32044,PTHR32044:SF13	PF13632
Solyc08g006350.2	Solyc08g006350.2.1	8	complement(993075..994951)	12.2183	-3.42318	-10.7271	0	0	UDP-glucosyltransferase 74F2	ATSAGT1,GT,SAGT1,SGT1,UGT74F2	AT2G43820.1	GO:0016758,GO:0008152	K13691	0	KOG1192	PTHR11926,PTHR11926:SF239	PF00201
Solyc08g006470.2	Solyc08g006470.2.1	8	1066049..1068164	522.991	2.66314	6.33409	0	0	Zinc finger protein 622	FZF	AT2G24500.1	0	K14816	0	KOG2785	PTHR13182	PF12756
Solyc08g006540.2	Solyc08g006540.2.1	8	complement(1149517..1154147)	40.2943	-3.46564	-11.0475	0	0	FK506-binding protein 13	ATFKBP13,FKBP13	AT5G45680.1	GO:0006457	K01802	5.2.1.8	KOG0544	PTHR10516,PTHR10516:SF302	PF00254
Solyc08g006720.2	Solyc08g006720.2.1	8	complement(1274923..1279455)	145.166	-2.96568	-7.81194	0	0	glutathione peroxidase 7	ATGPX7,GPX7	AT4G31870.1	GO:0055114,GO:0016491,GO:0016209,GO:0006979,GO:0004602	K00432	1.11.1.12	KOG1651	PTHR11592,PTHR11592:SF11	PF00578
Solyc08g006740.2	Solyc08g006740.2.1	8	complement(1295712..1298340)	6.62278	3.42015	10.7046	1.88738e-15	2.26196e-14	Pyridoxal phosphate (PLP)-dependent transferases superfamily protein	emb1075	AT1G43710.1	GO:0030170,GO:0019752,GO:0016831	K01590	4.1.1.28,4.1.1.53	KOG0629	PTHR11999,PTHR11999:SF102	PF00282
Solyc08g006750.2	Solyc08g006750.2.1	8	1322952..1326746	4.04241	2.84578	7.18897	2.04133e-09	1.59775e-08	Pyridoxal phosphate (PLP)-dependent transferases superfamily protein	emb1075	AT1G43710.1	GO:0030170,GO:0019752,GO:0016831	K01590	4.1.1.28,4.1.1.53	KOG0629	PTHR11999,PTHR11999:SF102	PF00282
Solyc08g006760.2	Solyc08g006760.2.1	8	complement(1330546..1333159)	8.82407	-2.09701	-4.27822	2.25544e-10	1.91085e-09	0	0	0	0	0	0	0	PTHR34807,PTHR34807:SF1	0
Solyc08g006770.2	Solyc08g006770.2.1	8	complement(1336526..1338769)	66.3365	2.15494	4.4535	0	0	2-oxoglutarate (2OG) and Fe(II)-dependent oxygenase superfamily protein	0	AT2G36690.1	GO:0055114,GO:0016491	0	1.14.11.31	KOG0143	PTHR10209,PTHR10209:SF167	PF14226,PF03171
Solyc08g006930.2	Solyc08g006930.2.1	8	complement(1496863..1500142)	283.662	-2.25145	-4.76162	0	0	photosystem I subunit K	PSAK	AT1G30380.1	GO:0016020,GO:0015979,GO:0009522	K02698	1.97.1.12	0	PTHR34195,PTHR34195:SF2	PF01241
Solyc08g006990.1	Solyc08g006990.1.1	8	1562856..1567169	16.7614	-4.44793	-21.8253	0	0	aluminum-activated, malate transporter 12	ALMT12,ATALMT12	AT4G17970.1	GO:0015743	0	0	KOG4711	PTHR31086,PTHR31086:SF2	PF11744
Solyc08g007040.2	Solyc08g007040.2.1	8	1603515..1605659	68.7656	-4.78544	-27.5778	0	0	Single hybrid motif superfamily protein	0	AT1G32470.1	0	K02437	0	KOG3373	PTHR11715,PTHR11715:SF1	PF01597
Solyc08g007060.2	Solyc08g007060.2.1	8	1629019..1634350	6.82752	-4.18304	-18.1643	0	0	nitrate transporter 1.5	NRT1.5	AT1G32450.1	GO:0016020,GO:0006810,GO:0005215	0	0	0	PTHR11654,PTHR11654:SF121	PF00854
Solyc08g007180.2	Solyc08g007180.2.1	8	complement(1742086..1745512)	33.6576	-2.02359	-4.06594	0	0	Chlorophyll A-B binding family protein	LIL3:1	AT4G17600.1	0	0	0	0	PTHR14154,PTHR14154:SF14	0
Solyc08g007210.2	Solyc08g007210.2.1	8	complement(1775628..1777610)	26.4307	-5.00519	-32.1154	0	0	HXXXD-type acyl-transferase family protein	0	AT5G02890.1	GO:0016747	0	0	0	PTHR31642,PTHR31642:SF29	PF02458
Solyc08g007240.2	Solyc08g007240.2.1	8	1824235..1828359	40.2193	2.13465	4.39132	0	0	nudix hydrolase homolog 8	atnudt8,NUDT8	AT5G47240.1	GO:0016787	0	3.6.1.22,3.6.1.53,3.6.1.13	KOG0648	PTHR13994,PTHR13994:SF9	PF00293
Solyc08g007270.2	Solyc08g007270.2.1	8	complement(1840156..1842425)	3.29211	-2.10288	-4.29566	1.18848e-06	7.20526e-06	Homeobox-leucine zipper protein 4 (HB-4) / HD-ZIP protein	HAT1	AT4G17460.1	GO:0043565,GO:0006355,GO:0003700,GO:0003677,GO:0005634	K09338	0	KOG0483	PTHR24326,PTHR24326:SF235	PF02183,PF00046,PF04618
Solyc08g007460.2	Solyc08g007460.2.1	8	2031768..2034424	233.076	2.24883	4.75296	0	0	Bifunctional inhibitor/lipid-transfer protein/seed storage 2S albumin superfamily protein	0	AT1G62790.1	0	0	0	0	PTHR33044,PTHR33044:SF37	PF14368
Solyc08g007770.2	Solyc08g007770.2.1	8	2287091..2290348	103.574	-2.06308	-4.17877	0	0	PGR5-LIKE A	PGR5-LIKE A	AT4G22890.1	0	0	0	0	PTHR31032,PTHR31032:SF1	0
Solyc08g007800.2	Solyc08g007800.2.1	8	complement(2311212..2317511)	4.87793	-3.82534	-14.1757	0	0	Major Facilitator Superfamily with SPX (SYG1/Pho81/XPR1) domain-containing protein	0	AT4G22990.2	GO:0055085,GO:0016021	0	0	KOG2325	PTHR23510,PTHR23510:SF21	PF03105,PF07690
Solyc08g007820.1	Solyc08g007820.1.1	8	complement(2326801..2327535)	99.1099	-6.15634	-71.3251	0	0	C-repeat-binding factor 4	CBF4,DREB1D	AT5G51990.1	GO:0006355,GO:0003700	0	0	0	PTHR31839,PTHR31839:SF0	PF00847
Solyc08g007830.1	Solyc08g007830.1.1	8	complement(2339009..2339698)	20.7656	-7.75016	-215.293	3.22058e-09	2.48097e-08	Integrase-type DNA-binding superfamily protein	DDF1	AT1G12610.1	GO:0006355,GO:0003700	0	0	0	PTHR31839,PTHR31839:SF0	PF00847
Solyc08g008050.2	Solyc08g008050.2.1	8	2541278..2544496	2.2332	-2.6948	-6.47463	0.000106567	0.000515471	plasma membrane intrinsic protein 1;4	PIP1;4,PIP1E,TMP-C	AT4G00430.1	GO:0016020,GO:0006810,GO:0005215	K09872	0	KOG0223	PTHR19139,PTHR19139:SF169	PF00230
Solyc08g008100.2	Solyc08g008100.2.1	8	complement(2580112..2582839)	47.5148	-2.57908	-5.97558	0	0	ACC synthase 1	ACS1,AT-ACS1	AT3G61510.1	GO:0030170,GO:0009058	0	4.4.1.14	0	PTHR11751,PTHR11751:SF380	PF00155
Solyc08g008110.2	Solyc08g008110.2.1	8	complement(2582675..2583524)	19.0784	-2.60292	-6.07516	2.30987e-11	2.11389e-10	1-aminocyclopropane-1-carboxylic acid (acc) synthase 6	ACS6,ATACS6	AT4G11280.1	GO:0030170,GO:0009058	0	4.4.1.14	0	PTHR11751,PTHR11751:SF380	PF00155
Solyc08g008270.2	Solyc08g008270.2.1	8	2698913..2701302	38.2995	-3.24757	-9.49767	0	0	0	0	AT1G64355.1	0	0	0	0	PTHR35473,PTHR35473:SF2	PF12159
Solyc08g008280.2	Solyc08g008280.2.1	8	complement(2704613..2706561)	115.629	-3.32997	-10.0559	0	0	WRKY family transcription factor	ATWRKY53,WRKY53	AT4G23810.1	GO:0043565,GO:0006355,GO:0003700	0	0	0	PTHR32096,PTHR32096:SF20	PF03106
Solyc08g008370.2	Solyc08g008370.2.1	8	complement(2794832..2797936)	478.093	-4.12435	-17.4403	0	0	DCD (Development and Cell Death) domain protein	0	AT5G42050.1	0	0	0	0	PTHR10857,PTHR10857:SF38	PF10539
Solyc08g008520.2	Solyc08g008520.2.1	8	complement(2920289..2922665)	15.3608	-2.00858	-4.02386	2.67564e-14	2.97349e-13	Yippee family putative zinc-binding protein	0	AT4G27745.1	0	0	0	KOG3399	PTHR13848,PTHR13848:SF7	PF03226
Solyc08g008630.2	Solyc08g008630.2.1	8	3021327..3023012	220.833	-3.98463	-15.8304	0	0	0	0	AT1G64680.1	0	0	5.2.1.14	0	PTHR33591,PTHR33591:SF1	PF13225
Solyc08g008670.2	Solyc08g008670.2.1	8	complement(3034300..3038225)	8.40287	-2.46454	-5.51951	1.0103e-14	1.15116e-13	phosphomannomutase	ATPMM,PMM	AT2G45790.1	GO:0009298,GO:0005737,GO:0004615	K17497	5.4.2.8	KOG3189	PTHR10466	PF03332
Solyc08g013670.2	Solyc08g013670.2.1	8	complement(3146903..3148093)	299.161	-3.09175	-8.52531	0	0	photosystem I reaction center subunit PSI-N, chloroplast, putative / PSI-N, putative (PSAN)	PSAN	AT5G64040.1	GO:0042651,GO:0015979,GO:0009522,GO:0005516	K02701	0	0	PTHR36814,PTHR36814:SF1	PF05479
Solyc08g013720.2	Solyc08g013720.2.1	8	3184803..3191582	6.19758	-2.24486	-4.7399	1.85551e-09	1.45815e-08	S-adenosyl-L-methionine-dependent methyltransferases superfamily protein	0	AT5G44600.1	0	0	0	0	PTHR12176,PTHR12176:SF19	0
Solyc08g013840.2	Solyc08g013840.2.1	8	3280372..3283363	15.5563	-6.50697	-90.9483	2.88658e-15	3.41982e-14	Haloacid dehalogenase-like hydrolase (HAD) superfamily protein	0	AT2G38740.1	0	0	3.1.3.58	KOG2914	PTHR18901,PTHR18901:SF2	PF13419
Solyc08g013850.1	Solyc08g013850.1.1	8	complement(3289055..3291574)	3.27124	-2.15003	-4.43837	7.44849e-09	5.56831e-08	Tetratricopeptide repeat (TPR)-like superfamily protein	CRR21	AT5G55740.1	0	0	0	0	PTHR24015,PTHR24015:SF539	PF13812,PF01535,PF13041
Solyc08g013900.2	Solyc08g013900.2.1	8	complement(3361172..3366483)	28.029	-2.55644	-5.88254	0	0	Plant regulator RWP-RK family protein	0	AT3G59580.1	GO:0005515	0	0	0	PTHR32002,PTHR32002:SF7	PF00564,PF02042
Solyc08g014080.2	Solyc08g014080.2.1	8	3720856..3725113	19.1806	2.51329	5.70922	0	0	RING/FYVE/PHD zinc finger superfamily protein	0	AT2G02960.3	GO:0008270	0	6.3.2.19	0	PTHR23012,PTHR23012:SF94	PF12906,PF12428
Solyc08g014430.2	Solyc08g014430.2.1	8	4481450..4485566	2.35474	-4.3065	-19.7872	2.60457e-10	2.19289e-09	formin homology 1	AFH1,AHF1,ATFH1,FH1	AT3G25500.1	0	0	0	0	PTHR23213,PTHR23213:SF220	PF02181
Solyc08g016080.2	Solyc08g016080.2.1	8	6689799..6696842	71.1572	-2.41028	-5.31579	0	0	high chlorophyll fluorescence phenotype 173	HCF173	AT1G16720.1	0	0	0	KOG1203	PTHR10366,PTHR10366:SF343	PF08547,PF05368,PF13460
Solyc08g016150.1	Solyc08g016150.1.1	8	6954640..6954918	13.0143	-2.48826	-5.61099	1.07638e-06	6.55053e-06	0	0	0	0	0	0	0	PTHR33726,PTHR33726:SF3	0
Solyc08g016310.2	Solyc08g016310.2.1	8	complement(7199129..7203976)	42.3862	-6.04642	-66.0927	0	0	receptor like protein 1	AtRLP1,RLP1	AT1G07390.3	GO:0005515	0	2.7.11.1	KOG0472	PTHR27004,PTHR27004:SF5	PF00560
Solyc08g021820.2	Solyc08g021820.2.1	8	34547997..34549464	51.027	7.09023	136.262	0	0	indole-3-acetic acid inducible 29	IAA29	AT4G32280.1	GO:0006355,GO:0005634	K14484	0	0	PTHR31734,PTHR31734:SF38	PF02309
Solyc08g023660.2	Solyc08g023660.2.1	8	complement(26737023..26738299)	23.001	5.23525	37.6675	0	0	MLP-like protein 31	MLP31	AT1G70840.1	GO:0009607,GO:0006952	0	0	0	PTHR31338,PTHR31338:SF16	PF00407
Solyc08g029000.2	Solyc08g029000.2.1	8	complement(38906886..38910679)	299.931	7.86114	232.509	0	0	lipoxygenase 1	ATLOX1,LOX1	AT1G55020.1	GO:0005515,GO:0055114,GO:0046872,GO:0016702	K15718	1.13.11.58	0	PTHR11771,PTHR11771:SF48	PF01477,PF00305
Solyc08g041860.1	Solyc08g041860.1.1	8	25488546..25489046	349.91	-2.1053	-4.30288	0	0	0	0	AT4G32020.1	0	0	0	0	PTHR33670,PTHR33670:SF3	PF15365
Solyc08g042100.2	Solyc08g042100.2.1	8	complement(23864398..23866415)	2.32074	-3.05437	-8.30726	4.98988e-09	3.77771e-08	ARM repeat superfamily protein	0	AT4G31890.1	0	0	6.3.2.19	0	PTHR23315,PTHR23315:SF59	0
Solyc08g044260.2	Solyc08g044260.2.1	8	22406698..22413676	21.4909	3.84315	14.3517	0	0	Fatty acid hydroxylase superfamily	CER1	AT1G02205.2	GO:0055114,GO:0016491,GO:0006633,GO:0005506	0	0	0	PTHR11863,PTHR11863:SF56	PF04116,PF12076
Solyc08g048290.2	Solyc08g048290.2.1	8	complement(14318297..14321890)	10.5912	2.32084	4.99624	1.11022e-16	1.41345e-15	inositol transporter 2	ATINT2,INT2	AT1G30220.1	GO:0055085,GO:0022857,GO:0016021	K08150	0	KOG0254	PTHR23500,PTHR23500:SF149	PF00083
Solyc08g061130.2	Solyc08g061130.2.1	8	complement(46747316..46750789)	37.9025	-5.2582	-38.2716	0	0	Basic-leucine zipper (bZIP) transcription factor family protein	HY5,TED 5	AT5G11260.1	GO:0043565,GO:0006355,GO:0003700	K16241	0	0	PTHR13301,PTHR13301:SF29	PF00170	HY5
Solyc08g061270.1	Solyc08g061270.1.1	8	complement(48447246..48447596)	42.6259	-4.55036	-23.4312	0	0	Protein of unknown function (DUF1677)	0	AT1G72510.2	0	0	0	0	PTHR33108,PTHR33108:SF15	PF07911
Solyc08g061490.2	Solyc08g061490.2.1	8	48816843..48818026	14.5762	2.80036	6.96615	0	0	0	0	AT3G43850.1	0	0	0	0	PTHR33172,PTHR33172:SF14	0
Solyc08g061630.2	Solyc08g061630.2.1	8	49270211..49273324	27.4656	-2.85333	-7.22667	0	0	YGGT family protein	ATYLMG2,YLMG2	AT5G21920.1	GO:0016020	K02221	0	0	PTHR33219,PTHR33219:SF4	PF02325
Solyc08g062340.2	Solyc08g062340.2.1	8	complement(50913023..50913795)	3.02034	-5.13084	-35.0378	0.000188202	0.000877036	17.6 kDa class II heat shock protein	HSP17.6II	AT5G12020.1	0	K13993	0	KOG3591	PTHR11527,PTHR11527:SF93	PF00011
Solyc08g062610.2	Solyc08g062610.2.1	8	51568150..51571404	47.4396	2.62864	6.18443	0	0	S-adenosyl-L-methionine-dependent methyltransferases superfamily protein	0	AT4G33110.2	0	0	0	0	PTHR10108,PTHR10108:SF791	PF13847
Solyc08g062680.1	Solyc08g062680.1.1	8	complement(51777737..51778210)	101.334	-3.24635	-9.48959	0	0	0	0	AT5G12010.1	0	0	0	0	PTHR22930,PTHR22930:SF28	PF13359
Solyc08g062690.2	Solyc08g062690.2.1	8	51778189..51779327	130.174	-3.34423	-10.1558	0	0	0	0	0	0	0	0	0	0	0
Solyc08g062950.2	Solyc08g062950.2.1	8	complement(52375864..52378128)	6.97165	-3.52723	-11.5293	0	0	cytochrome P450, family 711, subfamily A, polypeptide 1	CYP711A1,MAX1	AT2G26170.1	GO:0055114,GO:0020037,GO:0016705,GO:0005506	0	5.3.99.5	KOG0158	PTHR24301,PTHR24301:SF2	PF00067
Solyc08g062970.1	Solyc08g062970.1.1	8	complement(52455100..52455519)	20.9861	-3.66812	-12.712	4.4964e-14	4.93299e-13	Thioredoxin superfamily protein	0	AT4G33040.1	GO:0045454,GO:0015035,GO:0009055	K03676	1.8.1.9	KOG1752	PTHR10168,PTHR10168:SF56	PF00462
Solyc08g063090.2	Solyc08g063090.2.1	8	52670756..52672763	21.5592	-6.36165	-82.2332	0	0	Fatty acid/sphingolipid desaturase	0	AT2G46210.1	GO:0006629	K13076	1.14.19.3	KOG4232	PTHR19353,PTHR19353:SF28	PF00173,PF00487
Solyc08g063130.2	Solyc08g063130.2.1	8	52770957..52774838	8.74834	-2.92458	-7.59254	0	0	FAD/NAD(P)-binding oxidoreductase family protein	0	AT5G05320.1	GO:0071949	0	0	KOG2614	PTHR13789,PTHR13789:SF185	PF01494
Solyc08g065220.2	Solyc08g065220.2.1	8	53084181..53091231	668.199	-5.27423	-38.6993	0	0	glycine decarboxylase P-protein 1	AtGLDP1,GLDP1	AT4G33010.1	GO:0055114,GO:0006546,GO:0004375	K00281	1.4.4.2	0	PTHR11773,PTHR11773:SF4	PF02347
Solyc08g065320.2	Solyc08g065320.2.1	8	53230306..53231498	11.6678	2.93571	7.65134	1.66533e-15	2.00336e-14	Protein of unknown function (DUF778)	RTE1	AT2G26070.1	0	0	0	KOG3150	PTHR20921,PTHR20921:SF0	PF05608
Solyc08g065420.2	Solyc08g065420.2.1	8	53427949..53430076	9.97079	-4.41303	-21.3037	0	0	homeobox gene 1	ATH1	AT4G32980.1	GO:0006355,GO:0003677	0	0	KOG0773	PTHR11850,PTHR11850:SF92	PF05920,PF07526
Solyc08g065430.2	Solyc08g065430.2.1	8	complement(53438071..53442759)	22.7977	-4.54456	-23.3372	0	0	N-MYC downregulated-like 2	NDL2	AT5G11790.1	0	0	0	KOG2931	PTHR11034,PTHR11034:SF23	PF03096
Solyc08g065610.2	Solyc08g065610.2.1	8	complement(53747463..53753363)	1457.21	-2.20185	-4.6007	0	0	alpha-vacuolar processing enzyme	ALPHA-VPE,ALPHAVPE	AT2G25940.1	GO:0008233,GO:0006508	K01369	3.4.22.34	0	PTHR12000,PTHR12000:SF17	PF01650
Solyc08g065850.1	Solyc08g065850.1.1	8	complement(54191997..54192191)	34.0514	-2.63998	-6.23321	2.66781e-11	2.43132e-10	arabinogalactan protein 15	AGP15,ATAGP15	AT5G11740.1	0	0	0	0	0	0
Solyc08g065940.2	Solyc08g065940.2.1	8	complement(54295446..54296305)	95.7312	2.04151	4.11676	0	0	CCCH-type zinc finger family protein	0	AT2G19810.1	0	0	0	0	0	0
Solyc08g066020.1	Solyc08g066020.1.1	8	complement(54467472..54478462)	8.99353	4.42216	21.4389	0	0	long-chain base1	ATLCB1,EMB2779,FBR11,LCB1	AT4G36480.1	GO:0030170,GO:0009058	K00654	2.3.1.50	0	PTHR13693,PTHR13693:SF2	PF00155
Solyc08g066180.2	Solyc08g066180.2.1	8	complement(54576283..54587682)	21.7155	-2.05834	-4.16506	0	0	haloacid dehalogenase-like hydrolase family protein	0	AT2G25870.1	GO:0006364,GO:0004222	0	3.1.3.23	0	PTHR10000,PTHR10000:SF8	PF05116,PF02130
Solyc08g066310.1	Solyc08g066310.1.1	8	complement(54837985..54841017)	9.94748	-2.24241	-4.73186	0	0	Protein kinase family protein with leucine-rich repeat domain	0	AT5G25930.1	GO:0005515,GO:0006468,GO:0005524,GO:0004672	0	2.7.11.1,2.7.10.2,2.7.10.1	KOG1187	PTHR27000,PTHR27000:SF78	PF00560,PF13855,PF00069
Solyc08g066320.2	Solyc08g066320.2.1	8	54842828..54845106	3.54441	-2.59777	-6.05352	3.1032e-10	2.59839e-09	Protein kinase family protein with leucine-rich repeat domain	0	AT5G25930.1	GO:0005515,GO:0006468,GO:0005524,GO:0004672	0	2.7.11.1	KOG1187	PTHR27000,PTHR27000:SF144	PF08263,PF00560,PF13855,PF00069
Solyc08g066360.2	Solyc08g066360.2.1	8	complement(54947399..54954256)	3.95995	-2.74217	-6.69075	7.5425e-11	6.6265e-10	NADP-malic enzyme 4	ATNADP-ME4,NADP-ME4	AT1G79750.1	GO:0055114,GO:0004471,GO:0051287	K00029	1.1.1.40	0	PTHR23406,PTHR23406:SF11	PF00390,PF03949
Solyc08g066420.1	Solyc08g066420.1.1	8	55056071..55056580	9.28411	-2.48507	-5.59862	2.45319e-08	1.74913e-07	Polyketide cyclase/dehydrase and lipid transport superfamily protein	0	AT2G25770.2	0	0	0	0	PTHR31213,PTHR31213:SF18	PF10604
Solyc08g066610.2	Solyc08g066610.2.1	8	55368279..55368828	14.6087	-2.83165	-7.1189	3.84701e-09	2.9397e-08	stomagen	EPFL9,STOMAGEN	AT4G12970.1	0	0	0	0	PTHR37239,PTHR37239:SF1	PF16851
Solyc08g066770.2	Solyc08g066770.2.1	8	complement(55598947..55604243)	67.7974	-2.45925	-5.49931	0	0	Ankyrin repeat family protein	0	AT1G10340.1	0	0	0	KOG4412	PTHR24177,PTHR24177:SF27	PF13962,PF12796
Solyc08g066810.2	Solyc08g066810.2.1	8	complement(55662984..55666507)	4.19301	3.71271	13.111	1.10245e-13	1.18219e-12	Cellulase (glycosyl hydrolase family 5) protein	0	AT1G13130.1	GO:0005975,GO:0004553	0	3.2.1.4	0	PTHR31263,PTHR31263:SF0	PF00150
Solyc08g067160.2	Solyc08g067160.2.1	8	56116762..56120675	5.65603	-3.81425	-14.0671	3.79767e-11	3.41587e-10	alpha/beta-Hydrolases superfamily protein	0	AT5G20060.1	0	K06130	3.1.1.5	KOG2112	PTHR10655,PTHR10655:SF34	PF12695
Solyc08g067540.1	Solyc08g067540.1.1	8	56552776..56553138	22.5063	-6.11623	-69.3694	7.7689e-10	6.29953e-09	lipid transfer protein 4	LTP4	AT5G59310.1	0	0	0	0	PTHR33076,PTHR33076:SF11	PF00234
Solyc08g068330.2	Solyc08g068330.2.1	8	complement(57428127..57436252)	44.446	2.41564	5.33555	0	0	aspartate aminotransferase 3	ASP3,YLS4	AT5G11520.1	GO:0030170,GO:0009058,GO:0008483,GO:0006520	K14454	2.6.1.1	0	PTHR11879,PTHR11879:SF16	PF00155
Solyc08g068570.2	Solyc08g068570.2.1	8	57706997..57714638	7.38121	-2.13483	-4.39186	6.66134e-16	8.15295e-15	tocopherol cyclase, chloroplast / vitamin E deficient 1 (VTE1) / sucrose export defective 1 (SXD1)	ATSDX1,VTE1	AT4G32770.1	GO:0009976	K09834	5.5.1.24	0	PTHR35309,PTHR35309:SF2	PF14249
Solyc08g068600.2	Solyc08g068600.2.1	8	complement(57730921..57733032)	27.7241	-2.10182	-4.29252	3.88578e-15	4.56209e-14	Pyridoxal phosphate (PLP)-dependent transferases superfamily protein	emb1075	AT1G43710.1	GO:0030170,GO:0019752,GO:0016831	K01590	4.1.1.22,4.1.1.28,4.1.1.53	KOG0629	PTHR11999,PTHR11999:SF82	PF00282
Solyc08g068770.1	Solyc08g068770.1.1	8	complement(57898928..57899656)	162.424	-2.65801	-6.31161	0	0	Acyl-CoA N-acyltransferases (NAT) superfamily protein	0	AT2G39030.1	GO:0008080	0	2.3.1.110	KOG3216	PTHR10545,PTHR10545:SF37	PF00583
Solyc08g069010.2	Solyc08g069010.2.1	8	58091099..58104720	3.43937	-2.36338	-5.14575	8.43557e-10	6.82436e-09	pentatricopeptide (PPR) repeat-containing protein / CBS domain-containing protein	0	AT5G10690.1	0	0	0	0	PTHR24015,PTHR24015:SF346	PF00571,PF13812,PF01535,PF13041
Solyc08g069230.2	Solyc08g069230.2.1	8	complement(58276476..58281791)	16.3019	-3.78481	-13.7829	2.22045e-16	2.78455e-15	chaperone protein dnaJ-related	0	AT2G24395.1	0	0	0	0	PTHR10168,PTHR10168:SF87	0
Solyc08g074450.2	Solyc08g074450.2.1	8	complement(58559052..58565088)	20.623	-2.69395	-6.47081	0	0	Protein of unknown function (DUF1997)	0	AT4G31115.2	0	0	0	0	PTHR34131,PTHR34131:SF2	PF09366
Solyc08g074480.1	Solyc08g074480.1.1	8	58582336..58582731	1422.72	-6.71712	-105.21	0	0	Bifunctional inhibitor/lipid-transfer protein/seed storage 2S albumin superfamily protein	0	AT2G45180.1	0	0	0	0	PTHR31731,PTHR31731:SF7	PF14547
Solyc08g074620.1	Solyc08g074620.1.1	8	58745248..58747011	5.57263	5.72434	52.8685	1.67634e-11	1.55311e-10	0	0	0	GO:0055114,GO:0004097,GO:0016491,GO:0008152	K00422	1.10.3.1	0	PTHR11474,PTHR11474:SF40	PF12142,PF00264,PF12143
Solyc08g074630.1	Solyc08g074630.1.1	8	58755673..58757436	2.90425	5.32578	40.1069	8.99246e-08	6.07523e-07	0	0	0	GO:0055114,GO:0004097,GO:0016491,GO:0008152	K00422	1.10.3.1	0	PTHR11474,PTHR11474:SF40	PF12142,PF00264,PF12143
Solyc08g074660.1	Solyc08g074660.1.1	8	58818518..58819708	15.6239	-2.07318	-4.20812	2.66454e-15	3.16851e-14	KAR-UP F-box 1	KUF1	AT1G31350.1	0	0	0	0	PTHR24412,PTHR24412:SF217	PF13964
Solyc08g074680.2	Solyc08g074680.2.1	8	complement(58829940..58842590)	2.37271	6.13831	70.4395	1.32006e-13	1.40866e-12	0	0	0	GO:0055114,GO:0004097,GO:0016491,GO:0008152	K00422	1.14.18.1,1.10.3.1	0	PTHR11474,PTHR11474:SF40	PF12142,PF00264,PF12143
Solyc08g074960.2	Solyc08g074960.2.1	8	59098924..59102960	9.85493	-4.52851	-23.0789	0	0	Major facilitator superfamily protein	0	AT5G45275.1	0	0	0	0	PTHR21576,PTHR21576:SF7	PF06813
Solyc08g075100.2	Solyc08g075100.2.1	8	59256085..59261929	40.899	-3.52476	-11.5095	0	0	Protein of unknown function (DUF1350)	0	AT3G43540.1	0	0	0	0	PTHR34127,PTHR34127:SF1	PF07082
Solyc08g075120.2	Solyc08g075120.2.1	8	complement(59269856..59276881)	11.3325	-2.29021	-4.89127	0	0	RHO guanyl-nucleotide exchange factor 14	ATROPGEF14,ROPGEF14	AT1G31650.1	GO:0005089	0	0	0	PTHR33101,PTHR33101:SF2	PF03759
Solyc08g075420.2	Solyc08g075420.2.1	8	complement(59550267..59556530)	120.864	2.6361	6.21647	0	0	zinc knuckle (CCHC-type) family protein	0	AT4G19190.1	0	K06066	0	KOG3794	PTHR13151	PF15288,PF10197
Solyc08g075490.2	Solyc08g075490.2.1	8	complement(59643898..59646517)	331.17	-4.0282	-16.3158	0	0	nine-cis-epoxycarotenoid dioxygenase 4	CCD4,NCED4	AT4G19170.1	0	K09840	1.14.99.42,1.13.11.51	KOG1285	PTHR10543,PTHR10543:SF46	PF03055
Solyc08g075520.2	Solyc08g075520.2.1	8	complement(59672057..59676836)	109.224	2.64518	6.25572	0	0	0	0	AT4G19160.2	0	0	0	0	PTHR31350,PTHR31350:SF4	PF13371,PF13369
Solyc08g075570.2	Solyc08g075570.2.1	8	59734486..59737907	75.0035	-5.02619	-32.5863	0	0	solute:sodium symporters;urea transmembrane transporters	ATDUR3,DUR3	AT5G45380.1	GO:0055085,GO:0016020,GO:0006810,GO:0005215	0	0	0	PTHR11819,PTHR11819:SF94	PF00474
Solyc08g075920.2	Solyc08g075920.2.1	8	complement(59990050..59994619)	26.7739	2.46998	5.54038	0	0	DZC (Disease resistance/zinc finger/chromosome condensation-like region) domain containing protein	BRX,NLM9	AT1G31880.1	0	0	0	0	PTHR22870,PTHR22870:SF190	PF13713,PF08381
Solyc08g075990.2	Solyc08g075990.2.1	8	complement(60058063..60061981)	17.1245	-3.58408	-11.9927	0	0	Domain of unknown function (DUF1995)	0	AT5G48790.1	0	0	0	0	PTHR34051,PTHR34051:SF1	PF09353
Solyc08g076050.2	Solyc08g076050.2.1	8	60108800..60111925	12.1942	-3.00351	-8.01951	0	0	S-locus lectin protein kinase family protein	0	AT1G11330.1	GO:0004674,GO:0006468,GO:0004672	0	2.7.11.1	KOG1187	PTHR27002,PTHR27002:SF151	PF08276,PF11883,PF01453,PF07714
Solyc08g076090.2	Solyc08g076090.2.1	8	complement(60133987..60138114)	28.0385	-2.16682	-4.49033	0	0	Protein of unknown function (DUF760)	0	AT1G32160.1	0	0	0	0	PTHR31808,PTHR31808:SF6	PF05542
Solyc08g076220.2	Solyc08g076220.2.1	8	60239726..60244850	1431.54	-5.63994	-49.8645	0	0	phosphoribulokinase	PRK	AT1G32060.1	GO:0016301,GO:0008152,GO:0005524	K00855	2.7.1.19	0	PTHR10285,PTHR10285:SF74	PF00485
Solyc08g076290.2	Solyc08g076290.2.1	8	complement(60259191..60263464)	224.701	-6.22905	-75.0121	0	0	membrane protein, putative	0	AT1G32080.1	0	0	0	0	PTHR30249,PTHR30249:SF0	PF04172
Solyc08g076410.2	Solyc08g076410.2.1	8	60424045..60428371	14.887	-3.45081	-10.9344	0	0	shikimate kinase like 2	SKL2	AT2G35500.1	0	0	0	0	PTHR21087,PTHR21087:SF0	PF01202,PF04969
Solyc08g076480.2	Solyc08g076480.2.1	8	60487458..60490810	65.6696	-2.7317	-6.64236	0	0	Plastid-lipid associated protein PAP / fibrillin family protein	0	AT2G35490.1	0	0	0	0	PTHR31906,PTHR31906:SF5	PF04755
Solyc08g076590.2	Solyc08g076590.2.1	8	complement(60544679..60548096)	7.06298	-2.0219	-4.06119	1.65978e-13	1.76103e-12	heat shock factor 3	ATHSF3,ATHSFA1B,HSF3,HSFA1B	AT5G16820.1	GO:0043565,GO:0006355,GO:0005634,GO:0003700	K09419	0	KOG0627	PTHR10015,PTHR10015:SF162	PF00447
Solyc08g076730.2	Solyc08g076730.2.1	8	complement(60681867..60683297)	57.9257	2.43888	5.42222	0	0	Tetratricopeptide repeat (TPR)-like superfamily protein	0	AT4G17940.1	0	0	0	0	PTHR26312,PTHR26312:SF53	0
Solyc08g076790.2	Solyc08g076790.2.1	8	60704895..60707948	9.92919	-3.4752	-11.1209	0	0	NAD(P)-binding Rossmann-fold superfamily protein	0	AT2G23910.1	GO:0050662,GO:0003824	0	1.2.1.44	KOG1502	PTHR10366,PTHR10366:SF449	PF01370
Solyc08g076880.2	Solyc08g076880.2.1	8	complement(60811177..60812199)	193.011	-4.69336	-25.8727	0	0	0	0	0	0	0	0	0	0	0
Solyc08g076890.2	Solyc08g076890.2.1	8	60822031..60823197	5.07351	2.72918	6.6308	3.41977e-05	0.000176569	0	0	0	0	0	0	0	0	0
Solyc08g077020.1	Solyc08g077020.1.1	8	complement(60967486..60967857)	11.9486	-3.54462	-11.6691	2.59829e-09	2.0184e-08	0	0	AT2G35290.1	GO:0009733	0	0	0	PTHR35296	PF02519
Solyc08g077170.2	Solyc08g077170.2.1	8	61081937..61087733	5.94856	-4.68086	-25.6496	1.11022e-16	1.41345e-15	nitrate transporter 1.5	NRT1.5	AT1G32450.1	GO:0055085,GO:0016021,GO:0016020,GO:0006810,GO:0005215	K14638	0	0	PTHR11654,PTHR11654:SF121	PF07690
Solyc08g077180.2	Solyc08g077180.2.1	8	complement(61088085..61095125)	29.1971	-3.50598	-11.3607	0	0	plastidial pyruvate kinase 3	PKp3	AT1G32440.1	GO:0030955,GO:0006096,GO:0004743,GO:0000287	K00873	2.7.1.40	0	PTHR11817,PTHR11817:SF26	PF02887,PF00224
Solyc08g077210.2	Solyc08g077210.2.1	8	complement(61108579..61113571)	140.649	-2.1124	-4.3241	0	0	myo-inositol polyphosphate 5-phosphatase 2	5PTASE2,AT5PTASE2,IP5PII	AT4G18010.2	0	0	3.1.3.56	KOG0565	PTHR11200,PTHR11200:SF107	PF03372
Solyc08g077330.2	Solyc08g077330.2.1	8	complement(61223533..61225046)	224.329	7.0872	135.975	0	0	expansin-like B1	AT-EXPR,ATEXLB1,ATEXPR1,ATHEXP BETA 3.1,EXLB1,EXPR	AT4G17030.1	0	0	0	0	PTHR31692,PTHR31692:SF2	PF01357,PF03330
Solyc08g077440.2	Solyc08g077440.2.1	8	complement(61326655..61336566)	190.052	2.12067	4.34896	0	0	lon protease 2	LON2	AT5G47040.1	GO:0005524,GO:0006508,GO:0004176,GO:0030163,GO:0004252	K01338	3.4.21.53	0	PTHR10046,PTHR10046:SF24	PF13541,PF00004,PF02190
Solyc08g077530.2	Solyc08g077530.2.1	8	61518261..61521653	204.068	3.44697	10.9054	0	0	chloroplast beta-amylase	BAM3,BMY8,CT-BMY	AT4G17090.1	GO:0016161,GO:0000272	K01177	3.2.1.2	0	PTHR31352,PTHR31352:SF1	PF01373
Solyc08g077730.2	Solyc08g077730.2.1	8	complement(61622938..61627059)	120.165	3.85761	14.4963	0	0	Histone H3 K4-specific methyltransferase SET7/9 family protein	0	AT4G17080.1	0	0	2.7.1.68	0	PTHR23084,PTHR23084:SF156	PF02493
Solyc08g077880.2	Solyc08g077880.2.1	8	complement(61788741..61790863)	163.289	-2.61255	-6.11583	0	0	Chlorophyll A-B binding family protein	LIL3:1	AT4G17600.1	0	0	0	0	PTHR14154,PTHR14154:SF14	0
Solyc08g077900.2	Solyc08g077900.2.1	8	61805319..61808521	95.0936	6.60893	97.6085	0	0	expansin-like B1	AT-EXPR,ATEXLB1,ATEXPR1,ATHEXP BETA 3.1,EXLB1,EXPR	AT4G17030.1	0	0	0	0	PTHR31692,PTHR31692:SF10	PF03330,PF01357
Solyc08g078010.2	Solyc08g078010.2.1	8	complement(61886085..61889703)	94.2036	-2.17682	-4.52155	0	0	Ribosomal protein L19 family protein	0	AT4G17560.1	GO:0006412,GO:0005840,GO:0005622,GO:0003735	K02884	0	0	PTHR15680,PTHR15680:SF10	PF01245
Solyc08g078020.1	Solyc08g078020.1.1	8	61895874..61896332	139.164	-3.03803	-8.21368	0	0	0	0	0	0	0	0	0	PTHR39944	0
Solyc08g078060.2	Solyc08g078060.2.1	8	complement(61912277..61914286)	98.4815	-2.61283	-6.11702	0	0	0	0	AT5G61630.1	0	0	0	0	PTHR34189,PTHR34189:SF2	0
Solyc08g078090.1	Solyc08g078090.1.1	8	complement(61928386..61930044)	64.62	-4.18519	-18.1914	0	0	alpha/beta-Hydrolases superfamily protein	PLA-I{beta]2	AT4G16820.1	GO:0006629	0	3.1.1.32	KOG4569	PTHR31403,PTHR31403:SF2	PF01764
Solyc08g078180.1	Solyc08g078180.1.1	8	complement(62010654..62011358)	3.7501	3.4461	10.8988	3.16108e-05	0.000163814	ethylene responsive element binding factor 2	ATERF-2,ATERF2,ERF2	AT5G47220.1	GO:0006355,GO:0003700	K09286	0	0	PTHR31190	PF00847
Solyc08g078190.1	Solyc08g078190.1.1	8	62026455..62027423	38.716	-2.56128	-5.90232	0	0	ethylene responsive element binding factor 5	ATERF-5,ATERF5,ERF5	AT5G47230.1	GO:0006355,GO:0003700	K09286	0	0	PTHR31677,PTHR31677:SF8	PF00847
Solyc08g078210.2	Solyc08g078210.2.1	8	62042791..62046121	70.7323	-4.06031	-16.683	0	0	nudix hydrolase homolog 8	atnudt8,NUDT8	AT5G47240.1	GO:0016787	0	3.6.1.22,3.6.1.53,3.6.1.13	KOG0648	PTHR13994,PTHR13994:SF9	PF00293
Solyc08g078460.2	Solyc08g078460.2.1	8	62261782..62264565	107.597	7.2772	155.116	0	0	Oxidoreductase family protein	0	AT4G17370.1	GO:0055114,GO:0016491,GO:0008152	0	0	KOG2741	PTHR22604,PTHR22604:SF123	PF02894,PF01408
Solyc08g078510.2	Solyc08g078510.2.1	8	complement(62288948..62290978)	111.349	-2.28801	-4.8838	0	0	GRAM domain family protein	0	AT5G13200.1	0	0	0	0	PTHR31969,PTHR31969:SF3	PF02893
Solyc08g078650.2	Solyc08g078650.2.1	8	complement(62408642..62414780)	8.81732	2.27249	4.83158	1.11022e-15	1.34478e-14	Nucleotide-diphospho-sugar transferases superfamily protein	0	AT2G35710.1	GO:0016757,GO:0006486	0	2.4.1.186	0	PTHR11183,PTHR11183:SF55	PF11051
Solyc08g078700.2	Solyc08g078700.2.1	8	62469844..62471072	9.58837	-3.21682	-9.29735	3.48832e-13	3.61705e-12	mitochondrion-localized small heat shock protein 23.6	ATHSP23.6-MITO,HSP23.6-MITO	AT4G25200.1	0	K13993	0	KOG0710	PTHR11527,PTHR11527:SF136	PF00011
Solyc08g078760.1	Solyc08g078760.1.1	8	62493056..62495266	12.7304	-2.27043	-4.82465	0	0	0	0	AT5G47580.1	0	0	0	0	PTHR35307,PTHR35307:SF1	0
Solyc08g079090.2	Solyc08g079090.2.1	8	62735779..62739784	8.73323	-5.05048	-33.1394	0	0	Cupredoxin superfamily protein	SKU5	AT4G12420.1	GO:0055114,GO:0016491,GO:0005507	0	1.10.3.3	0	PTHR11709,PTHR11709:SF82	PF07731,PF00394,PF07732
Solyc08g079110.2	Solyc08g079110.2.1	8	62752803..62757661	30.8601	-2.20847	-4.62185	0	0	Pentapeptide repeat-containing protein	0	AT1G12250.1	0	0	0	0	PTHR14136,PTHR14136:SF3	PF13599
Solyc08g079180.2	Solyc08g079180.2.1	8	complement(62810652..62816626)	126.095	-3.10012	-8.57491	0	0	Translation elongation factor EFG/EF2 protein	ATSCO1,ATSCO1/CPEF-G,SCO1	AT1G62750.1	GO:0005525	K02355	0	0	PTHR23115,PTHR23115:SF66	PF03144,PF00679,PF14492,PF03764,PF00009
Solyc08g079420.2	Solyc08g079420.2.1	8	62952494..62954898	29.3237	2.33002	5.02814	0	0	cytochrome P450, family 706, subfamily A, polypeptide 6	CYP706A6	AT4G12320.1	GO:0055114,GO:0020037,GO:0016705,GO:0005506	0	0	KOG0156	PTHR24298,PTHR24298:SF136	PF00067
Solyc08g079430.2	Solyc08g079430.2.1	8	complement(62954528..62958693)	405.688	-3.23732	-9.43041	0	0	Copper amine oxidase family protein	0	AT4G12290.1	GO:0055114,GO:0048038,GO:0009308,GO:0008131,GO:0005507	K00276	1.4.3.21	0	PTHR10638,PTHR10638:SF39	PF02727,PF02728,PF01179
Solyc08g079510.2	Solyc08g079510.2.1	8	63017796..63019872	14.0663	-2.33794	-5.05581	0	0	0	0	AT1G12330.1	0	0	0	0	PTHR31029,PTHR31029:SF4	0
Solyc08g079530.2	Solyc08g079530.2.1	8	complement(63040477..63043995)	16.3603	-5.64825	-50.1527	0	0	photolyase 1	PHR1,UVR2	AT1G12370.2	GO:0006281,GO:0003904	K01669	4.1.99.3	KOG0133	PTHR10211,PTHR10211:SF0	PF03441,PF00875
Solyc08g079550.1	Solyc08g079550.1.1	8	complement(63054573..63057038)	5.26294	-2.61724	-6.13576	0	0	0	0	AT1G12380.1	0	0	0	0	PTHR32166,PTHR32166:SF25	PF04937
Solyc08g079590.1	Solyc08g079590.1.1	8	63095959..63098342	32.7003	-2.07662	-4.21817	0	0	0	0	AT4G22758.1	0	0	0	0	PTHR33270,PTHR33270:SF6	0
Solyc08g079700.1	Solyc08g079700.1.1	8	63177880..63178377	413.43	-2.21664	-4.64811	0	0	A20/AN1-like zinc finger family protein	0	AT4G12040.1	GO:0008270,GO:0003677	0	0	KOG3173	PTHR10634,PTHR10634:SF38	PF01428,PF01754
Solyc08g079740.2	Solyc08g079740.2.1	8	63232063..63235307	2.45096	-2.27834	-4.85121	3.02929e-09	2.33719e-08	Leucine-rich repeat protein kinase family protein	0	AT1G12460.1	GO:0005515,GO:0006468,GO:0004672	0	2.7.11.1	KOG1187	PTHR27000,PTHR27000:SF7	PF08263,PF00560,PF13855,PF07714
[truncated: 794 more rows]

## Sheet: R48hpi_Infected vs. Control...
Differentially Expressed DEGs (log2FC=|2| and padj <= 0.005									Functional Annotation
[truncated: 1,837 more rows]

[truncated: 2 more sheets: S24hpi_Infected vs. Control..., S48hpiInfected vs. Control-...]
