# Supplementary material for: Comparative Transcriptome Analysis between a Resistant and a Susceptible Wild Tomato Accession in Response to Phytophthora parasitica
Source: Int J Mol Sci. 2018 Nov 23;19(12):3735. doi: 10.3390/ijms19123735 (PMC6320849; doi:10.3390/ijms19123735)
Supplement: Supplementary file 1 [file ijms-19-03735-s001.zip › ijms-391324-supplementary-proofdone/Supplementry Table 4.xlsx]

## Sheet: Sheet2
Supplementry Tabel 4: Results of PAGE analysis among all six comparisons. Color model shows Up or downregulation of the DEGs presenting respective GO term. Red to yellow color depicts different intensities of upregulation, red is the highest and yellow is the lowest. Blue represents down regulation, darkest represent most and lightest represnts the lowest level of down regulation.
GO Information					Colour Model				R-24hpi			R-48hpi			S-24hpi			S-48hpi
No	GO Term	Onto	Number	Description	1	2	3	4	Z-score	Mean	FDRnbsp;	Z-score	Mean	FDRnbsp;	Z-score	Mean	FDRnbsp;	Z-score	Mean	FDRnbsp;
1	GO:0009611	P	12	response to wounding					6.8	4.5	5.3e-10	4.7	2.5	7.4e-05	1.4	0.74	0.56	1.4	0.88	0.52
2	GO:0009605	P	12	response to external stimulus					6.8	4.5	5.3e-10	4.7	2.5	7.4e-05	1.4	0.74	0.56	1.4	0.88	0.52
3	GO:0050896	P	79	response to stimulus					4.6	0.78	0.00011	4.5	0.69	0.00019	3	0.54	0.066	3.7	0.89	0.011
4	GO:0006950	P	56	response to stress					3.8	0.74	0.0033	3	0.48	0.038	2	0.34	0.37	2.5	0.71	0.14
5	GO:0009607	P	15	response to biotic stimulus					3.2	1.6	0.023	4.7	2.2	7.4e-05	4	2.6	0.0025	4.2	2.4	0.0029
6	GO:0030414	F	27	peptidase inhibitor activity					5.7	2.3	2.8e-06	5.6	1.9	3e-06	3.8	1.7	0.0036	5.8	2.5	5.9e-07
7	GO:0004866	F	25	endopeptidase inhibitor activity					5.5	2.3	4.1e-06	5.4	1.9	3.6e-06	4.2	2	0.0014	6	2.7	4.1e-07
8	GO:0004857	F	30	enzyme inhibitor activity					5.2	1.9	1.1e-05	5.4	1.7	3e-06	3	1.2	0.026	5.3	2.2	4.9e-06
9	GO:0004867	F	19	serine-type endopeptidase inhibitor activity					5.1	2.5	1.8e-05	5.1	2.1	1.1e-05	4.3	2.5	0.0013	5.8	3	5.9e-07
10	GO:0016684	F	21	oxidoreductase activity, acting on peroxide as acceptor					3.8	1.6	0.0039	5.5	2.1	3e-06	3.8	2	0.0034	5	2.4	1.7e-05
11	GO:0004601	F	21	peroxidase activity					3.8	1.6	0.0039	5.5	2.1	3e-06	3.8	2	0.0034	5	2.4	1.7e-05
12	GO:0030234	F	45	enzyme regulator activity					3.5	0.79	0.0095	4.1	0.9	0.0012	1.4	0.18	0.31	3.8	1.2	0.0031
13	GO:0016209	F	23	antioxidant activity					3.5	1.3	0.0095	5.3	2	3.8e-06	3.7	1.8	0.0042	4.8	2.2	4.4e-05
14	GO:0003700	F	159	transcription factor activity					3.2	0.063	0.03	1.7	-0.089	0.48	2.7	0.17	0.047	2.4	0.37	0.092
15	GO:0004553	F	56	hydrolase activity, hydrolyzing O-glycosyl compounds					3	0.45	0.036	4	0.77	0.0012	2.5	0.54	0.06	2.8	0.8	0.031
16	GO:0042936	F	25	dipeptide transporter activity					-3	-2.2	0.031	-1.4	-0.97	0.59	-2.9	-2.2	0.031	-1.6	-0.79	0.32
17	GO:0022892	F	198	substrate-specific transporter activity					-3.1	-1.2	0.031	-1.5	-0.6	0.56	-2.7	-1	0.044	-3.6	-0.64	0.0041
18	GO:0015198	F	27	oligopeptide transporter activity					-3.1	-2.1	0.031	-1.6	-1	0.51	-2.7	-2	0.044	-1.7	-0.81	0.27
19	GO:0015197	F	27	peptide transporter activity					-3.1	-2.1	0.031	-1.6	-1	0.51	-2.7	-2	0.044	-1.7	-0.81	0.27
20	GO:0046906	F	24	tetrapyrrole binding					-4.3	-2.9	0.00049	-0.11	-0.41	0.97	-4.3	-3	0.0013	-1	-0.54	0.6
21	GO:0016168	F	16	chlorophyll binding					-4.4	-3.5	0.00045	-0.38	-0.57	0.94	-5.1	-4.2	8.5e-05	-1.7	-1	0.29
22	GO:0044425	C	83	membrane part					-3.5	-1.6	0.0074	-1.8	-0.78	0.87	-4.6	-1.9	3.9e-05	-2.2	-0.61	0.054
23	GO:0016020	C	168	membrane					-4.3	-1.5	0.00067	-2.3	-0.74	0.67	-5.6	-1.7	8.3e-07	-2.9	-0.57	0.019
24	GO:0071554	P	17	cell wall organization or biogenesis					2.3	0.85	0.24	3.1	1.2	0.038	2.6	1.4	0.086	3.2	1.7	0.037
25	GO:0065009	P	11	regulation of molecular function					2.4	1.3	0.2	3	1.5	0.038	4	3.1	0.0025	3.1	2.1	0.037
26	GO:0050790	P	11	regulation of catalytic activity					2.4	1.3	0.2	3	1.5	0.038	4	3.1	0.0025	3.1	2.1	0.037
27	GO:0006629	P	44	lipid metabolic process					-1.7	-1.3	0.63	-2.8	-1.3	0.049	0.25	-0.34	0.9	0.17	0.0031	0.94
28	GO:0005509	F	33	calcium ion binding					-2.1	-1.5	0.22	-3.6	-1.7	0.0067	-0.99	-0.97	0.47	-1.1	-0.5	0.54
29	GO:0016829	F	76	lyase activity					2.6	0.19	0.081	2.7	0.29	0.098	4.1	0.95	0.0014	4.4	1.1	0.00027
30	GO:0050660	F	13	FAD binding					1.3	0.36	0.49	0.084	-0.32	0.98	4.1	2.9	0.0014	4.5	2.8	0.00021
31	GO:0016874	F	55	ligase activity					1.7	-0.011	0.36	0.16	-0.32	0.96	4	1.1	0.0023	3.7	1.1	0.0033
32	GO:0016881	F	35	acid-amino acid ligase activity					0.94	-0.18	0.61	-1.2	-0.81	0.64	3.6	1.4	0.0048	3	1.1	0.017
33	GO:0016879	F	42	ligase activity, forming carbon-nitrogen bonds					1.3	-0.077	0.49	-0.64	-0.58	0.88	3.6	1.2	0.0048	3.5	1.2	0.0052
34	GO:0048037	F	44	cofactor binding					0.73	-0.31	0.71	0.25	-0.29	0.96	3.6	1.2	0.005	3.8	1.2	0.003
35	GO:0070279	F	18	vitamin B6 binding					0.55	-0.25	0.78	0.72	-0.014	0.88	3.4	1.9	0.0092	3.4	1.7	0.0085
36	GO:0030170	F	18	pyridoxal phosphate binding					0.55	-0.25	0.78	0.72	-0.014	0.88	3.4	1.9	0.0092	3.4	1.7	0.0085
37	GO:0019787	F	29	small conjugating protein ligase activity					0.9	-0.15	0.62	-1.4	-0.92	0.59	3.2	1.3	0.017	2.1	0.85	0.14
38	GO:0004842	F	29	ubiquitin-protein ligase activity					0.9	-0.15	0.62	-1.4	-0.92	0.59	3.2	1.3	0.017	2.1	0.85	0.14
39	GO:0043492	F	28	ATPase activity, coupled to movement of substances					0.84	-0.18	0.67	0.73	-0.079	0.88	3	1.2	0.026	2.1	0.87	0.14
40	GO:0042626	F	26	ATPase activity, coupled to transmembrane movement of substances					0.95	-0.1	0.61	0.69	-0.085	0.88	2.9	1.2	0.031	2	0.85	0.17
41	GO:0016820	F	26	hydrolase activity, acting on acid anhydrides, catalyzing transmembrane movement of substances					0.95	-0.1	0.61	0.69	-0.085	0.88	2.9	1.2	0.031	2	0.85	0.17
42	GO:0015405	F	27	P-P-bond-hydrolysis-driven transmembrane transporter activity					0.74	-0.22	0.71	0.71	-0.082	0.88	2.9	1.2	0.031	2	0.82	0.17
43	GO:0015399	F	27	primary active transmembrane transporter activity					0.74	-0.22	0.71	0.71	-0.082	0.88	2.9	1.2	0.031	2	0.82	0.17
44	GO:0016835	F	23	carbon-oxygen lyase activity					1.6	0.26	0.39	1.6	0.31	0.56	2.7	1.2	0.047	3.6	1.7	0.0041
45	GO:0019825	F	86	oxygen binding					1.6	-0.14	0.37	1.2	-0.087	0.64	2.7	0.4	0.047	2.8	0.64	0.031
46	GO:0015250	F	21	water channel activity					-1.1	-1.2	0.54	0.34	-0.21	0.94	-2.6	-2.2	0.047	-2.3	-1.2	0.099
47	GO:0005372	F	21	water transmembrane transporter activity					-1.1	-1.2	0.54	0.34	-0.21	0.94	-2.6	-2.2	0.047	-2.3	-1.2	0.099
48	GO:0015103	F	31	inorganic anion transmembrane transporter activity					-2.3	-1.7	0.17	-1.1	-0.77	0.76	-2.7	-1.9	0.044	-2.4	-1	0.092
49	GO:0016628	F	10	oxidoreductase activity, acting on the CH-CH group of donors, NAD or NADP as acceptor					-2.1	-2.4	0.2	-1.4	-1.3	0.6	-2.9	-3.2	0.031	-3.2	-2.4	0.012
50	GO:0008509	F	43	anion transmembrane transporter activity					-2.8	-1.7	0.06	-1.3	-0.77	0.64	-3.1	-1.9	0.018	-2.5	-0.92	0.073
51	GO:0000151	C	12	ubiquitin ligase complex					-0.5	-0.97	0.93	-0.65	-0.76	0.98	2.5	1.7	0.02	1.8	1.1	0.11
52	GO:0016021	C	56	integral to membrane					-1.7	-1.2	0.23	-1.5	-0.8	0.87	-2.1	-1.3	0.047	-1.3	-0.46	0.22
53	GO:0031224	C	60	intrinsic to membrane					-1.9	-1.2	0.2	-1.4	-0.75	0.87	-2.2	-1.3	0.044	-1.3	-0.42	0.24
54	GO:0009507	C	11	chloroplast					-2	-2.2	0.18	-1.2	-1.1	0.87	-2.6	-2.8	0.013	-1.9	-1.4	0.093
55	GO:0005737	C	68	cytoplasm					-0.38	-0.72	0.93	0.36	-0.28	0.98	-2.7	-1.4	0.013	-2.2	-0.66	0.055
56	GO:0009536	C	13	plastid					-1.7	-1.8	0.23	-1	-0.97	0.98	-2.7	-2.7	0.011	-2.3	-1.5	0.051
57	GO:0005622	C	173	intracellular					0.22	-0.55	0.93	0.3	-0.32	0.98	-2.8	-1.1	0.0095	-2.2	-0.43	0.055
58	GO:0030529	C	23	ribonucleoprotein complex					0.13	-0.53	0.93	0.44	-0.18	0.98	-3	-2.3	0.0052	-2.4	-1.2	0.043
59	GO:0005840	C	23	ribosome					0.13	-0.53	0.93	0.44	-0.18	0.98	-3	-2.3	0.0052	-2.4	-1.2	0.043
60	GO:0044424	C	149	intracellular part					-0.45	-0.69	0.93	-0.24	-0.41	0.98	-3	-1.2	0.0052	-2.3	-0.49	0.05
61	GO:0032991	C	61	macromolecular complex					-1.3	-1	0.47	0.077	-0.35	0.98	-3.1	-1.6	0.0052	-1.2	-0.41	0.25
62	GO:0043232	C	27	intracellular non-membrane-bounded organelle					0.47	-0.36	0.93	0.54	-0.15	0.98	-3.1	-2.2	0.005	-2.4	-1.1	0.043
63	GO:0043228	C	27	non-membrane-bounded organelle					0.47	-0.36	0.93	0.54	-0.15	0.98	-3.1	-2.2	0.005	-2.4	-1.1	0.043
64	GO:0043229	C	99	intracellular organelle					0.19	-0.54	0.93	-0.23	-0.42	0.98	-3.3	-1.4	0.0031	-3.4	-0.83	0.0054
65	GO:0043226	C	99	organelle					0.19	-0.54	0.93	-0.23	-0.42	0.98	-3.3	-1.4	0.0031	-3.4	-0.83	0.0054
66	GO:0009521	C	10	photosystem					-2	-2.3	0.18	0.058	-0.33	0.98	-3.6	-3.8	0.0014	-1.1	-0.84	0.29
67	GO:0044444	C	47	cytoplasmic part					-1.2	-1.1	0.48	0.06	-0.35	0.98	-3.7	-2.1	0.00086	-3.2	-1.1	0.0098
68	GO:0034357	C	12	photosynthetic membrane					-2.1	-2.1	0.18	-0.14	-0.45	0.98	-3.7	-3.7	0.00086	-1.3	-0.92	0.22
69	GO:0009579	C	12	thylakoid					-2.1	-2.1	0.18	-0.14	-0.45	0.98	-3.7	-3.7	0.00086	-1.3	-0.92	0.22
70	GO:0044464	C	336	cell part					-2.1	-0.89	0.18	-1.3	-0.52	0.87	-5	-1.3	4.9e-06	-3.5	-0.49	0.0054
71	GO:0005623	C	336	cell					-2.1	-0.89	0.18	-1.3	-0.52	0.87	-5	-1.3	4.9e-06	-3.5	-0.49	0.0054
72	GO:0016836	F	12	hydro-lyase activity					1.2	0.32	0.49	1.4	0.48	0.6	2.2	1.4	0.096	3.8	2.4	0.003
73	GO:0016165	F	10	lipoxygenase activity					1	0.24	0.6	0.52	-0.023	0.93	2.2	1.6	0.096	3.5	2.5	0.0055
74	GO:0051213	F	14	dioxygenase activity					0.64	-0.14	0.75	0.33	-0.18	0.94	1.6	0.79	0.26	3.3	2	0.0094
75	GO:0016702	F	14	oxidoreductase activity, acting on single donors with incorporation of molecular oxygen, incorporation of two atoms of oxygen					0.64	-0.14	0.75	0.33	-0.18	0.94	1.6	0.79	0.26	3.3	2	0.0094
76	GO:0030554	F	38	adenyl nucleotide binding					0.11	-0.55	0.95	0.6	-0.16	0.88	2.3	0.67	0.075	3.1	1.1	0.014
77	GO:0001883	F	38	purine nucleoside binding					0.11	-0.55	0.95	0.6	-0.16	0.88	2.3	0.67	0.075	3.1	1.1	0.014
78	GO:0001882	F	38	nucleoside binding					0.11	-0.55	0.95	0.6	-0.16	0.88	2.3	0.67	0.075	3.1	1.1	0.014
79	GO:0016701	F	16	oxidoreductase activity, acting on single donors with incorporation of molecular oxygen					0.71	-0.13	0.71	0.4	-0.16	0.94	0.68	0.049	0.62	3.1	1.7	0.015
80	GO:0017076	F	44	purine nucleotide binding					0.56	-0.37	0.78	0.57	-0.19	0.89	2.5	0.64	0.064	3	0.99	0.017
81	GO:0019842	F	23	vitamin binding					0.22	-0.47	0.93	0.38	-0.2	0.94	2.2	0.93	0.09	2.8	1.3	0.037
82	GO:0005488	F	1326	binding					2.6	-0.41	0.081	0.97	-0.31	0.84	2.5	-0.25	0.06	2.7	0.11	0.044
83	GO:0022891	F	171	substrate-specific transmembrane transporter activity					-2.1	-1	0.2	-1.6	-0.62	0.56	-2.2	-0.96	0.091	-3.1	-0.59	0.016
84	GO:0016627	F	14	oxidoreductase activity, acting on the CH-CH group of donors					-2.2	-2.1	0.2	-1.3	-1.1	0.64	-2.4	-2.4	0.067	-3.1	-1.9	0.015
85	GO:0043231	C	70	intracellular membrane-bounded organelle					0.21	-0.53	0.93	-0.53	-0.5	0.98	-1.8	-1.1	0.086	-2.4	-0.71	0.044
86	GO:0043227	C	72	membrane-bounded organelle					0.13	-0.55	0.93	-0.6	-0.52	0.98	-2	-1.1	0.064	-2.5	-0.73	0.043
